# Supplementary material for: Architecture and enhanced-algorithms to manage servers-processes into network: a management system
Source: PeerJ Comput Sci. 2023 Jul 18;9:e1408. doi: 10.7717/peerj-cs.1408 (PMC10403169; doi:10.7717/peerj-cs.1408)
Supplement: Supplemental Information 3 [file peerj-cs-09-1408-s003.txt]

2350

 10 2 1 1 
 42 68 35 1 70 25 79 59 63 65

 10 2 1 2 
 6 46 82 28 62 92 96 43 28 37

 10 2 1 3 
 92 5 3 54 93 83 22 17 19 96

 10 2 1 4 
 48 27 72 39 70 13 68 100 36 95

 10 2 1 5 
 4 12 23 34 74 65 42 12 54 69

 10 2 1 6 
 48 45 63 58 38 60 24 42 30 79

 10 2 1 7 
 17 36 91 43 89 7 41 43 65 49

 10 2 1 8 
 47 6 91 30 71 51 7 2 94 49

 10 2 1 9 
 30 24 85 55 57 41 67 77 32 9

 10 2 1 10 
 45 40 27 24 38 39 19 83 30 42

 10 2 2 1 
 74 31 42 32 44 68 65 58 22 50

 10 2 2 2 
 100 91 52 57 53 98 67 41 95 89

 10 2 2 3 
 30 26 28 26 100 82 23 42 82 84

 10 2 2 4 
 73 36 32 36 54 48 23 79 45 98

 10 2 2 5 
 87 76 71 35 61 100 72 58 22 59

 10 2 2 6 
 43 99 67 90 71 28 29 49 71 55

 10 2 2 7 
 96 61 23 64 22 23 75 92 58 70

 10 2 2 8 
 24 76 79 24 80 65 71 53 86 42

 10 2 2 9 
 39 56 73 75 32 94 35 82 84 82

 10 2 2 10 
 22 90 44 66 88 92 74 76 72 57

 10 2 3 1 
 79 67 64 59 97 97 96 88 51 59

 10 2 3 2 
 52 93 80 70 96 61 83 84 83 62

 10 2 3 3 
 75 56 90 67 52 56 95 89 77 58

 10 2 3 4 
 58 82 55 91 60 75 71 59 75 51

 10 2 3 5 
 70 55 84 76 52 70 77 90 81 86

 10 2 3 6 
 85 83 97 62 80 52 96 91 55 76

 10 2 3 7 
 84 98 77 89 52 71 70 86 75 88

 10 2 3 8 
 88 68 96 61 76 52 100 61 92 93

 10 2 3 9 
 61 50 89 98 56 51 54 78 58 84

 10 2 3 10 
 57 60 56 92 90 76 88 62 67 52

 10 2 4 1 
 148 181 80 1 78 81 134 57 116 57

 10 2 4 2 
 58 60 58 23 73 62 115 66 90 34

 10 2 4 3 
 96 88 36 23 158 78 125 202 69 180

 10 2 4 4 
 33 69 62 112 57 127 33 98 161 1

 10 2 4 5 
 83 108 159 122 119 106 71 144 156 100

 10 2 4 6 
 155 205 49 94 103 169 116 215 163 38

 10 2 4 7 
 109 131 66 182 154 104 98 141 150 246

 10 2 4 8 
 111 133 36 1 40 126 83 114 78 63

 10 2 4 9 
 107 189 87 1 115 149 93 169 76 149

 10 2 4 10 
 16 118 79 123 193 124 15 101 14 176

 10 2 5 1 
 99 101 72 109 107 90 92 96 75 81

 10 2 5 2 
 93 80 74 128 104 65 119 120 82 93

 10 2 5 3 
 90 114 106 105 127 129 80 95 89 73

 10 2 5 4 
 98 113 78 97 75 97 99 110 95 115

 10 2 5 5 
 72 135 65 83 115 140 67 90 69 79

 10 2 5 6 
 105 87 82 59 148 124 84 94 78 118

 10 2 5 7 
 135 107 85 124 74 101 84 111 119 55

 10 2 5 8 
 92 93 59 127 49 110 96 107 91 118

 10 2 5 9 
 87 83 109 90 93 103 90 108 89 104

 10 2 5 10 
 118 114 129 113 109 108 98 96 107 84

 10 4 1 1 
 71 29 28 85 76 87 99 71 88 48

 10 4 1 2 
 5 4 22 64 7 64 11 72 90 41

 10 4 1 3 
 65 43 20 14 92 5 19 33 51 6

 10 4 1 4 
 76 40 4 23 99 48 85 49 72 65

 10 4 1 5 
 14 76 46 13 47 79 70 63 20 86

 10 4 1 6 
 90 45 66 41 46 9 19 71 2 24

 10 4 1 7 
 33 73 53 88 71 64 2 4 24 28

 10 4 1 8 
 1 70 16 66 29 44 48 89 44 38

 10 4 1 9 
 10 64 50 82 89 43 9 61 22 59

 10 4 1 10 
 55 89 47 91 50 44 31 21 49 68

 10 4 2 1 
 20 67 73 89 58 92 72 53 66 54

 10 4 2 2 
 98 58 39 81 23 71 91 22 78 66

 10 4 2 3 
 44 79 51 39 55 58 83 34 76 32

 10 4 2 4 
 43 31 98 63 34 46 30 68 24 83

 10 4 2 5 
 72 24 36 62 61 99 95 82 54 20

 10 4 2 6 
 95 30 61 78 90 79 56 98 25 41

 10 4 2 7 
 65 87 95 75 27 50 93 27 59 86

 10 4 2 8 
 52 26 96 73 59 47 42 49 79 20

 10 4 2 9 
 87 47 25 21 75 72 60 40 35 30

 10 4 2 10 
 94 37 34 56 97 51 98 37 99 98

 10 4 3 1 
 81 59 57 86 73 77 97 88 56 90

 10 4 3 2 
 52 62 86 76 51 65 65 90 85 100

 10 4 3 3 
 95 67 67 80 73 72 64 85 95 62

 10 4 3 4 
 63 66 82 66 86 74 99 53 57 62

 10 4 3 5 
 98 100 71 98 74 62 71 80 70 64

 10 4 3 6 
 82 66 70 54 54 89 66 81 93 63

 10 4 3 7 
 60 97 75 91 71 73 57 77 69 77

 10 4 3 8 
 51 62 88 81 90 95 78 91 93 59

 10 4 3 9 
 72 99 94 50 61 69 91 65 88 67

 10 4 3 10 
 87 73 89 98 95 51 95 91 68 59

 10 4 4 1 
 131 102 99 121 149 120 78 158 43 125

 10 4 4 2 
 83 147 93 102 114 31 138 99 140 118

 10 4 4 3 
 116 80 59 116 119 163 25 184 103 131

 10 4 4 4 
 186 105 119 86 156 84 133 53 1 150

 10 4 4 5 
 160 183 160 78 43 62 165 117 79 59

 10 4 4 6 
 89 69 98 1 240 81 78 135 147 143

 10 4 4 7 
 84 136 62 146 99 172 57 50 68 138

 10 4 4 8 
 159 32 250 75 79 50 152 107 111 90

 10 4 4 9 
 146 77 152 91 132 111 26 100 89 103

 10 4 4 10 
 14 78 233 13 140 112 157 208 86 43

 10 4 5 1 
 124 95 80 94 103 89 96 99 99 106

 10 4 5 2 
 111 152 116 140 115 102 94 112 101 123

 10 4 5 3 
 145 94 111 113 110 53 110 131 140 115

 10 4 5 4 
 70 72 112 107 124 107 108 105 74 83

 10 4 5 5 
 130 99 97 113 80 104 91 97 100 102

 10 4 5 6 
 91 71 89 114 106 99 92 98 113 110

 10 4 5 7 
 128 124 91 82 104 94 110 66 114 125

 10 4 5 8 
 97 101 96 118 127 94 92 149 134 89

 10 4 5 9 
 92 96 108 109 115 101 128 89 91 109

 10 4 5 10 
 114 86 83 136 133 99 107 126 96 134

 10 8 1 1 
 11 100 38 93 83 29 53 70 45 95

 10 8 1 2 
 9 53 48 33 36 9 65 98 44 50

 10 8 1 3 
 16 42 90 1 13 49 24 52 75 34

 10 8 1 4 
 92 1 55 91 98 20 81 79 32 45

 10 8 1 5 
 41 88 100 26 84 39 93 94 53 12

 10 8 1 6 
 61 35 41 98 86 30 41 6 92 93

 10 8 1 7 
 11 50 79 80 72 78 74 94 21 98

 10 8 1 8 
 27 77 91 83 79 60 19 90 60 50

 10 8 1 9 
 25 73 81 9 68 9 78 4 71 8

 10 8 1 10 
 97 75 23 12 20 62 57 91 64 84

 10 8 2 1 
 47 26 38 88 33 29 47 48 90 61

 10 8 2 2 
 70 27 68 83 65 79 70 42 51 54

 10 8 2 3 
 97 23 99 29 78 60 26 56 76 24

 10 8 2 4 
 26 54 65 73 72 49 57 53 95 97

 10 8 2 5 
 44 99 25 72 71 21 59 33 35 20

 10 8 2 6 
 36 85 60 82 63 53 33 80 32 45

 10 8 2 7 
 82 71 58 23 88 50 69 47 62 97

 10 8 2 8 
 99 90 66 95 39 34 77 66 86 71

 10 8 2 9 
 94 66 30 61 75 46 37 71 68 79

 10 8 2 10 
 88 31 22 47 43 38 50 66 95 53

 10 8 3 1 
 98 67 88 75 65 79 68 94 79 94

 10 8 3 2 
 78 95 72 97 63 87 87 96 90 95

 10 8 3 3 
 74 52 98 60 87 66 84 57 90 54

 10 8 3 4 
 98 76 74 70 88 89 84 65 80 97

 10 8 3 5 
 84 58 99 92 62 61 69 73 81 61

 10 8 3 6 
 57 66 61 76 85 93 59 56 53 90

 10 8 3 7 
 74 58 88 72 87 77 61 72 94 73

 10 8 3 8 
 54 68 86 75 74 61 72 71 97 97

 10 8 3 9 
 54 66 93 90 97 70 70 76 58 53

 10 8 3 10 
 97 55 78 73 82 80 86 71 62 96

 10 8 4 1 
 136 93 107 78 59 56 121 152 71 1

 10 8 4 2 
 97 42 80 153 133 144 24 77 99 61

 10 8 4 3 
 45 53 46 112 218 122 30 61 3 110

 10 8 4 4 
 177 147 150 85 169 164 129 1 88 28

 10 8 4 5 
 111 32 65 100 23 77 66 46 159 48

 10 8 4 6 
 102 184 120 43 60 138 79 75 89 73

 10 8 4 7 
 127 126 75 136 95 124 105 88 10 65

 10 8 4 8 
 53 80 144 171 73 35 178 94 102 93

 10 8 4 9 
 78 141 71 81 31 77 158 58 35 136

 10 8 4 10 
 1 92 117 88 54 18 47 65 97 101

 10 8 5 1 
 98 95 116 105 90 71 99 101 83 136

 10 8 5 2 
 84 73 112 106 96 100 91 107 96 109

 10 8 5 3 
 109 80 108 109 78 77 87 74 100 137

 10 8 5 4 
 101 121 76 69 98 115 90 103 100 95

 10 8 5 5 
 85 96 126 95 121 78 104 100 96 81

 10 8 5 6 
 63 141 115 72 98 110 87 118 138 92

 10 8 5 7 
 91 131 98 74 94 90 98 115 100 102

 10 8 5 8 
 122 91 104 107 90 132 88 74 118 99

 10 8 5 9 
 74 97 73 94 88 126 130 111 112 113

 10 8 5 10 
 117 99 93 113 72 105 121 90 106 86

 25 2 1 1 
 96 40 69 99 84 40 16 22 94 27 23 39 29 82 100 79 92 24 44 35 44 50 3 8 3

 25 2 1 2 
 42 88 47 92 38 14 1 17 91 63 36 27 11 78 83 61 90 6 75 64 23 96 67 61 39

 25 2 1 3 
 89 12 46 68 26 68 90 43 64 48 3 18 100 24 27 4 49 52 71 37 59 68 57 6 32

 25 2 1 4 
 63 20 76 57 32 96 45 92 4 89 16 51 20 73 92 84 34 76 43 70 1 55 79 86 58

 25 2 1 5 
 34 94 91 4 51 34 23 72 12 91 39 42 59 48 53 59 80 3 84 91 3 69 23 96 36

 25 2 1 6 
 9 62 43 95 100 89 79 43 58 42 48 70 46 81 14 65 11 62 86 74 5 63 4 3 70

 25 2 1 7 
 55 30 53 75 50 31 45 45 50 19 66 64 53 74 71 32 48 12 70 99 99 4 53 80 54

 25 2 1 8 
 44 23 89 64 35 51 23 41 12 93 52 81 78 17 77 79 21 16 49 99 80 36 58 84 63

 25 2 1 9 
 3 63 21 71 23 74 42 87 89 18 18 93 99 68 50 66 90 33 20 82 4 31 29 32 90

 25 2 1 10 
 53 31 73 65 8 96 29 82 91 11 78 72 37 60 44 41 34 38 94 31 75 94 83 4 62

 25 2 2 1 
 48 80 52 38 67 56 81 51 99 49 78 43 29 80 40 75 28 61 100 93 57 59 87 29 96

 25 2 2 2 
 98 33 64 77 51 95 74 50 51 52 28 64 51 69 63 27 56 98 59 81 54 64 76 52 97

 25 2 2 3 
 66 45 23 65 71 28 76 65 31 29 70 29 94 21 89 63 37 87 98 72 57 62 45 31 77

 25 2 2 4 
 20 94 74 25 32 65 43 25 64 85 66 37 40 92 84 72 90 41 34 22 35 22 76 55 86

 25 2 2 5 
 50 30 39 80 90 92 63 73 38 78 31 34 55 74 32 88 24 89 99 51 70 72 20 30 85

 25 2 2 6 
 89 51 87 40 75 32 77 46 89 46 60 31 69 94 46 80 93 35 26 56 35 35 62 68 36

 25 2 2 7 
 94 69 26 96 45 82 85 76 77 61 41 88 78 21 38 21 85 42 44 30 24 92 99 49 78

 25 2 2 8 
 63 95 43 62 90 24 29 68 88 44 55 96 72 73 42 84 96 81 77 45 38 24 20 89 49

 25 2 2 9 
 63 27 66 34 97 77 43 54 36 45 38 41 31 88 38 78 49 39 32 73 93 47 63 36 47

 25 2 2 10 
 93 97 23 70 80 25 79 63 26 50 70 66 44 26 96 20 20 39 58 98 30 99 72 77 49

 25 2 3 1 
 93 72 57 55 97 89 87 53 71 96 91 71 69 67 87 66 55 70 60 72 68 67 72 90 67

 25 2 3 2 
 69 92 80 64 78 75 73 70 91 64 65 87 89 94 66 98 54 75 67 56 72 84 78 87 94

 25 2 3 3 
 82 78 90 85 76 87 88 54 74 73 65 52 78 56 54 55 68 64 91 50 92 78 59 81 91

 25 2 3 4 
 97 90 96 53 91 65 78 54 57 79 88 53 74 99 57 92 74 91 53 57 88 96 91 69 56

 25 2 3 5 
 52 92 57 89 67 98 74 80 65 54 100 96 69 75 80 51 64 73 68 97 99 61 74 55 81

 25 2 3 6 
 64 68 94 73 72 77 50 58 91 64 61 57 51 68 65 94 78 72 54 75 83 71 58 62 100

 25 2 3 7 
 50 90 87 99 55 69 89 55 80 66 64 98 54 56 54 86 78 79 94 59 76 56 72 50 62

 25 2 3 8 
 66 88 72 96 53 51 86 78 54 91 99 53 69 83 84 83 90 97 85 75 64 52 100 60 89

 25 2 3 9 
 89 63 80 84 87 73 60 74 85 61 55 91 50 59 71 60 85 89 66 89 92 62 63 64 76

 25 2 3 10 
 53 93 69 51 66 92 79 56 50 71 85 88 50 98 87 97 92 82 53 89 60 96 91 73 69

 25 2 4 1 
 85 102 42 13 127 31 50 97 53 106 112 29 204 99 29 104 50 71 168 131 169 161 114 42 149

 25 2 4 2 
 11 107 74 98 94 10 218 54 185 75 68 108 118 164 5 75 178 15 201 100 127 121 130 225 40

 25 2 4 3 
 84 97 71 26 130 142 131 123 123 140 84 48 66 100 115 96 76 123 213 69 67 92 60 129 136

 25 2 4 4 
 139 64 102 166 126 159 81 21 100 134 90 162 71 82 71 137 144 168 91 66 129 81 104 167 89

 25 2 4 5 
 158 147 13 52 74 23 22 28 125 49 127 33 88 158 1 126 134 136 26 108 138 26 45 1 147

 25 2 4 6 
 125 63 78 37 117 171 101 111 25 91 102 77 189 73 108 98 138 153 125 105 94 64 108 85 44

 25 2 4 7 
 43 55 217 103 201 124 195 106 153 146 123 90 203 121 27 105 69 50 135 1 118 96 64 47 98

 25 2 4 8 
 123 144 122 92 48 1 45 90 90 68 155 105 75 120 103 76 180 100 1 84 119 11 181 101 17

 25 2 4 9 
 84 121 93 76 96 55 62 158 103 110 133 75 118 84 126 119 183 88 65 98 147 139 89 87 114

 25 2 4 10 
 125 170 184 92 62 146 126 45 113 103 85 110 27 141 125 103 120 39 1 156 97 77 65 85 98

 25 2 5 1 
 128 118 117 70 87 82 128 139 81 109 119 84 123 102 141 103 141 87 86 111 81 79 88 73 72

 25 2 5 2 
 66 121 121 97 93 102 109 102 125 84 113 98 105 65 54 149 112 137 133 72 125 57 76 112 87

 25 2 5 3 
 81 109 104 88 136 74 109 117 118 98 122 92 126 107 134 70 75 109 106 100 81 115 100 96 68

 25 2 5 4 
 99 136 72 87 82 87 125 89 106 92 85 108 110 88 132 143 115 41 76 105 149 114 87 59 111

 25 2 5 5 
 90 84 93 108 127 103 89 82 107 93 97 82 115 83 73 82 112 123 101 85 73 121 95 86 112

 25 2 5 6 
 100 127 131 87 133 86 126 109 83 75 113 123 90 130 118 126 83 103 106 92 77 78 64 78 88

 25 2 5 7 
 84 90 109 112 79 103 104 126 64 99 98 102 87 88 119 83 109 109 110 70 152 97 100 76 122

 25 2 5 8 
 106 110 88 99 63 116 109 85 78 98 74 106 114 111 97 102 128 119 100 116 145 90 106 90 89

 25 2 5 9 
 95 97 125 84 150 118 112 83 112 50 63 92 121 87 92 100 87 80 103 127 96 121 139 122 76

 25 2 5 10 
 126 119 87 121 105 135 111 107 101 94 115 120 83 119 96 122 99 93 113 78 82 90 136 105 87

 25 4 1 1 
 37 70 98 5 99 3 6 39 33 66 17 82 80 24 28 72 14 83 41 17 89 20 90 14 60

 25 4 1 2 
 52 72 84 65 39 13 85 60 2 75 34 60 15 50 96 23 42 17 78 53 66 92 39 11 68

 25 4 1 3 
 56 88 25 23 40 42 49 5 35 69 42 73 69 75 77 38 34 42 46 19 16 75 53 47 57

 25 4 1 4 
 25 67 82 45 41 35 97 77 28 6 19 92 42 66 92 72 60 1 18 17 44 25 65 6 58

 25 4 1 5 
 3 67 76 47 33 90 47 46 4 53 2 27 54 85 50 51 6 47 26 71 37 96 94 24 33

 25 4 1 6 
 57 97 11 77 93 51 91 96 53 51 16 37 62 61 85 30 35 51 83 7 37 85 91 18 83

 25 4 1 7 
 67 17 89 26 2 11 51 83 22 94 39 55 94 96 81 39 68 21 46 84 66 97 34 91 33

 25 4 1 8 
 90 40 84 18 30 54 80 14 1 53 46 62 52 19 64 14 8 55 77 18 12 30 65 67 32

 25 4 1 9 
 43 99 23 56 88 58 59 65 63 11 47 66 81 66 47 41 98 43 65 95 85 71 16 1 7

 25 4 1 10 
 7 3 97 34 12 68 16 46 76 55 49 20 80 89 22 93 98 98 10 53 72 59 23 60 98

 25 4 2 1 
 84 56 90 44 61 75 72 72 78 65 25 94 85 97 60 57 55 39 68 55 95 49 55 38 20

 25 4 2 2 
 56 87 55 69 60 23 87 89 70 81 50 74 77 83 34 72 97 93 99 56 95 71 41 51 20

 25 4 2 3 
 54 57 30 59 66 79 49 34 23 22 91 39 72 45 43 39 85 69 67 41 48 72 25 99 84

 25 4 2 4 
 77 78 95 52 55 24 23 46 31 55 25 44 100 36 56 42 51 39 30 76 55 39 63 26 66

 25 4 2 5 
 73 21 57 100 41 72 26 68 53 43 47 28 99 95 30 98 99 81 74 98 79 93 58 77 88

 25 4 2 6 
 89 49 81 59 99 81 38 39 34 32 48 76 81 52 57 64 94 53 31 62 23 92 91 80 45

 25 4 2 7 
 70 84 64 68 93 59 37 66 91 87 38 43 46 92 55 56 47 47 90 62 98 24 24 77 58

 25 4 2 8 
 53 56 59 20 67 100 94 72 42 100 78 94 80 30 55 46 51 95 94 94 84 82 31 20 87

 25 4 2 9 
 88 81 52 61 34 72 56 56 80 72 50 81 90 41 70 84 20 84 28 83 85 74 46 48 21

 25 4 2 10 
 75 87 63 56 52 59 91 42 68 84 89 58 72 25 22 89 31 33 21 91 78 52 95 55 29

 25 4 3 1 
 84 59 90 59 65 73 86 80 80 76 75 69 50 73 80 56 68 74 81 61 82 91 97 92 67

 25 4 3 2 
 90 94 73 63 81 88 93 57 97 76 91 83 91 66 60 65 51 79 64 66 64 93 75 81 83

 25 4 3 3 
 59 76 50 61 76 87 70 89 51 81 90 93 86 51 97 83 64 92 66 91 59 84 92 99 55

 25 4 3 4 
 97 99 57 79 71 56 91 66 95 56 92 72 83 65 99 96 78 53 58 51 64 96 100 70 96

 25 4 3 5 
 73 56 50 83 92 54 76 88 58 71 63 71 98 100 80 63 72 89 61 55 80 63 71 60 96

 25 4 3 6 
 60 69 64 90 91 86 56 68 50 59 75 89 74 85 59 67 51 61 60 76 50 56 98 80 93

 25 4 3 7 
 59 67 90 96 99 99 64 61 59 66 86 96 80 78 72 62 71 91 55 50 79 52 76 74 76

 25 4 3 8 
 62 57 78 51 62 93 97 95 89 85 99 75 57 89 50 57 74 85 94 95 87 91 61 57 93

 25 4 3 9 
 81 70 54 60 94 97 74 57 77 57 71 69 55 96 57 76 79 92 72 78 57 73 61 73 80

 25 4 3 10 
 55 75 55 58 97 53 55 100 88 84 96 86 74 85 89 90 53 73 78 94 92 54 96 77 61

 25 4 4 1 
 61 69 127 83 59 76 12 188 127 159 50 70 97 192 89 85 110 95 175 176 169 83 85 103 31

 25 4 4 2 
 104 78 110 86 43 138 137 98 85 121 128 61 62 72 114 54 68 90 13 159 79 63 100 67 99

 25 4 4 3 
 91 197 117 87 65 141 152 38 133 177 58 113 123 87 61 91 40 116 52 57 148 98 125 97 73

 25 4 4 4 
 136 63 154 133 115 148 76 106 48 140 82 116 97 5 45 86 159 139 101 127 74 97 93 143 1

 25 4 4 5 
 146 242 161 81 133 181 92 113 68 77 90 151 180 122 165 184 172 103 67 100 133 54 160 96 66

 25 4 4 6 
 68 116 146 89 11 84 66 82 48 97 200 136 113 133 38 16 146 112 163 74 104 61 20 100 33

 25 4 4 7 
 123 156 143 204 24 89 114 131 107 5 60 96 52 58 159 74 99 82 158 115 1 139 71 167 68

 25 4 4 8 
 154 184 124 145 73 117 123 63 97 158 88 176 60 43 39 67 47 92 58 112 97 59 172 100 120

 25 4 4 9 
 120 178 21 86 103 79 45 81 109 133 36 118 53 75 187 125 145 99 114 187 105 71 51 103 87

 25 4 4 10 
 6 124 34 13 97 125 47 163 91 42 60 110 152 119 42 73 54 80 71 191 11 134 110 55 153

 25 4 5 1 
 65 107 75 92 81 94 95 77 102 79 99 72 123 90 98 90 120 103 103 115 73 98 132 101 117

 25 4 5 2 
 79 83 58 86 80 117 81 114 107 94 108 96 110 62 47 86 123 115 117 103 117 128 145 99 106

 25 4 5 3 
 97 98 96 115 103 90 148 95 125 55 68 112 90 70 115 110 104 96 86 73 84 103 69 87 121

 25 4 5 4 
 122 82 88 103 99 129 93 112 123 93 61 100 134 85 124 115 123 65 112 106 101 85 108 112 107

 25 4 5 5 
 135 96 103 85 93 93 103 78 118 115 115 101 65 102 97 73 90 70 72 112 134 119 80 86 113

 25 4 5 6 
 105 82 85 91 106 79 120 83 126 108 92 125 82 74 111 108 131 137 139 102 131 101 128 98 95

 25 4 5 7 
 88 104 85 118 106 119 104 131 119 80 102 104 85 107 108 92 106 81 106 99 97 101 106 101 119

 25 4 5 8 
 108 112 100 93 105 99 99 135 94 124 61 99 89 116 70 83 102 110 96 93 95 103 123 57 92

 25 4 5 9 
 99 100 103 109 86 136 72 113 77 68 87 122 103 87 93 73 93 102 101 117 139 109 104 130 71

 25 4 5 10 
 69 123 127 128 117 92 69 86 114 97 83 98 86 114 81 44 87 96 131 110 122 104 105 78 107

 25 8 1 1 
 23 57 68 61 99 44 35 42 20 53 63 12 12 94 6 82 52 61 99 72 43 95 85 36 1

 25 8 1 2 
 56 56 24 51 89 40 11 18 33 49 11 96 20 49 90 72 52 96 24 38 50 1 8 35 85

 25 8 1 3 
 78 13 42 5 97 63 38 52 52 33 66 39 46 29 95 27 79 46 29 6 50 58 13 2 100

 25 8 1 4 
 28 93 54 96 43 68 50 77 56 43 49 4 16 48 74 66 50 38 70 32 71 54 69 53 79

 25 8 1 5 
 57 82 96 87 30 32 79 60 53 90 59 39 55 73 9 57 72 48 4 12 75 20 8 6 100

 25 8 1 6 
 89 62 46 36 93 33 77 68 4 68 100 55 68 13 15 30 94 78 55 13 32 90 27 48 100

 25 8 1 7 
 90 75 37 13 88 58 4 92 83 30 28 62 53 97 47 84 98 55 33 3 46 77 25 82 96

 25 8 1 8 
 24 33 44 3 70 83 90 38 100 36 80 55 53 100 51 33 46 94 72 50 91 5 78 6 20

 25 8 1 9 
 51 29 29 23 69 86 75 85 52 85 38 16 90 82 75 60 51 47 61 28 34 22 62 19 47

 25 8 1 10 
 51 64 62 47 59 95 72 46 3 47 21 55 54 61 87 20 36 17 14 36 93 19 66 71 37

 25 8 2 1 
 58 49 87 92 99 81 22 69 55 64 54 22 23 34 75 96 84 45 47 77 74 21 59 49 73

 25 8 2 2 
 91 69 54 95 65 21 69 55 30 70 38 43 49 69 20 86 78 98 51 48 38 21 69 85 78

 25 8 2 3 
 63 73 21 35 88 42 52 24 87 79 33 20 77 36 41 74 72 67 82 65 75 42 47 65 80

 25 8 2 4 
 29 88 76 36 81 85 88 47 94 88 44 82 73 40 64 28 83 91 90 37 28 51 60 43 25

 25 8 2 5 
 92 68 25 92 79 75 30 65 86 72 81 94 46 83 58 83 48 91 70 78 77 42 96 48 22

 25 8 2 6 
 68 71 89 48 50 52 97 43 69 99 50 30 42 76 84 65 100 24 71 42 55 26 29 78 75

 25 8 2 7 
 62 44 25 83 97 89 92 28 65 21 20 32 67 52 87 30 64 73 30 76 100 34 42 63 38

 25 8 2 8 
 61 26 70 64 32 95 100 91 26 75 76 77 20 57 29 83 38 82 55 89 73 65 30 63 50

 25 8 2 9 
 41 91 39 85 76 21 90 29 63 63 35 52 32 96 61 91 44 89 96 83 91 41 59 20 93

 25 8 2 10 
 80 56 93 47 45 73 56 23 62 69 66 94 56 41 24 65 86 100 28 38 55 23 60 75 71

 25 8 3 1 
 99 59 54 53 89 64 56 99 86 66 94 82 62 66 55 53 55 72 51 73 52 88 84 97 83

 25 8 3 2 
 92 59 74 59 64 100 82 61 65 96 50 68 92 78 99 99 87 51 75 77 65 82 95 69 91

 25 8 3 3 
 82 67 97 69 88 93 88 82 77 84 78 67 56 70 67 53 71 89 73 74 98 82 79 50 68

 25 8 3 4 
 58 93 83 94 76 65 91 54 70 71 64 96 93 99 87 90 72 59 73 51 56 86 99 91 52

 25 8 3 5 
 93 58 61 93 79 86 86 88 92 98 86 98 82 89 51 98 62 91 57 54 76 67 70 66 98

 25 8 3 6 
 71 70 92 100 86 83 62 90 86 97 52 86 83 91 63 86 62 84 85 96 87 72 54 59 91

 25 8 3 7 
 80 92 61 93 67 88 92 75 55 79 53 84 93 84 50 73 63 88 77 93 88 75 59 76 73

 25 8 3 8 
 92 97 72 61 64 75 53 76 95 66 94 95 70 90 70 55 77 57 73 88 71 92 83 79 54

 25 8 3 9 
 67 100 51 79 74 59 93 81 62 67 84 64 75 93 66 82 86 86 86 68 91 65 79 96 81

 25 8 3 10 
 69 81 98 52 50 68 61 86 50 77 99 93 58 64 89 84 55 97 88 74 90 78 78 82 95

 25 8 4 1 
 69 189 72 117 56 136 64 97 110 105 61 164 152 31 77 140 148 131 100 52 80 71 135 129 108

 25 8 4 2 
 101 241 4 54 108 157 73 212 125 159 99 195 85 35 118 48 174 64 22 108 145 182 90 97 148

 25 8 4 3 
 101 82 37 152 149 131 164 156 186 61 148 122 64 148 103 66 1 82 40 173 167 141 81 35 158

 25 8 4 4 
 156 116 159 132 105 152 58 64 83 100 60 134 1 125 46 193 131 136 100 77 82 133 195 38 84

 25 8 4 5 
 53 111 66 140 93 10 93 58 100 61 73 109 128 92 130 121 234 147 117 115 222 1 112 163 81

 25 8 4 6 
 152 50 88 123 71 80 90 115 84 217 211 118 160 36 73 41 36 41 130 49 166 139 130 126 164

 25 8 4 7 
 48 1 127 128 113 111 203 83 122 22 150 104 65 232 96 96 61 133 156 43 72 89 92 31 82

 25 8 4 8 
 149 62 79 144 176 175 138 150 110 58 140 59 161 213 98 149 139 85 68 113 116 94 74 104 177

 25 8 4 9 
 175 161 101 49 57 113 164 99 43 102 82 68 58 96 154 102 101 179 121 120 93 72 76 155 142

 25 8 4 10 
 80 109 185 57 94 61 92 164 80 125 70 132 172 57 104 75 74 56 152 150 113 160 65 157 45

 25 8 5 1 
 79 132 103 94 111 92 103 125 106 83 76 79 130 63 97 97 88 75 82 80 110 122 98 94 105

 25 8 5 2 
 105 119 135 137 91 106 57 99 73 94 81 89 116 94 106 118 110 137 107 117 92 111 100 96 119

 25 8 5 3 
 58 143 84 99 82 113 106 77 119 99 71 119 108 109 107 92 112 111 112 105 120 103 120 90 78

 25 8 5 4 
 112 77 93 97 88 92 66 123 101 87 82 112 103 99 89 125 60 119 108 136 99 62 75 87 100

 25 8 5 5 
 113 91 87 104 93 74 100 89 82 123 91 99 97 123 123 111 110 69 100 79 117 110 109 71 83

 25 8 5 6 
 97 93 119 120 90 126 67 128 93 104 99 100 80 84 107 107 81 89 95 98 108 75 102 83 115

 25 8 5 7 
 103 79 39 109 81 98 116 75 91 107 91 134 103 119 98 107 121 115 151 102 119 73 111 81 119

 25 8 5 8 
 129 97 89 111 107 90 90 98 121 80 97 76 125 114 108 93 78 137 81 118 55 151 121 111 91

 25 8 5 9 
 70 77 80 92 86 104 107 79 100 111 113 75 101 129 78 93 102 63 72 81 103 91 129 98 116

 25 8 5 10 
 140 69 99 88 89 93 104 77 91 114 127 99 94 107 100 53 102 142 102 92 101 95 116 98 92

 25 16 1 1 
 98 34 41 23 46 41 28 51 83 48 100 51 31 97 5 32 6 52 83 40 68 71 77 44 57

 25 16 1 2 
 74 17 58 87 67 34 44 73 15 99 72 38 62 10 21 87 28 42 54 24 29 92 98 100 82

 25 16 1 3 
 24 11 72 79 94 91 54 35 67 48 14 23 46 75 89 23 78 20 84 67 6 95 47 25 42

 25 16 1 4 
 90 99 98 67 61 92 74 66 6 7 39 97 19 63 45 27 16 94 24 70 25 19 70 73 71

 25 16 1 5 
 62 16 26 30 95 38 96 31 50 1 2 95 62 4 93 60 49 7 14 70 40 56 62 52 11

 25 16 1 6 
 78 77 40 23 3 25 97 50 24 13 24 15 72 9 21 82 57 99 50 46 98 67 44 49 93

 25 16 1 7 
 32 5 96 95 51 50 52 82 99 46 76 46 85 34 1 100 68 98 10 42 32 100 99 75 88

 25 16 1 8 
 60 63 46 30 60 25 68 67 69 28 95 50 97 43 24 97 18 12 69 49 82 34 75 89 85

 25 16 1 9 
 69 69 26 5 45 22 61 12 23 52 1 43 31 26 31 52 21 99 28 81 6 83 26 15 13

 25 16 1 10 
 5 93 10 39 6 67 67 72 81 65 42 27 87 36 34 52 25 77 93 60 52 97 28 8 88

 25 16 2 1 
 59 77 52 50 71 84 79 22 91 100 58 66 48 50 23 49 92 33 55 44 80 82 89 97 25

 25 16 2 2 
 45 98 46 86 56 43 78 42 93 60 35 51 38 85 20 47 70 91 44 43 30 61 69 96 97

 25 16 2 3 
 26 62 79 27 39 77 25 26 64 30 95 94 30 50 34 77 68 79 50 91 68 34 53 39 76

 25 16 2 4 
 98 26 92 26 73 77 31 30 79 69 83 85 82 32 66 91 78 74 25 20 99 40 79 97 58

 25 16 2 5 
 79 93 74 28 20 47 42 56 93 93 45 40 70 29 69 74 20 40 60 35 89 70 93 24 27

 25 16 2 6 
 70 74 55 47 66 99 64 83 98 37 41 47 83 64 35 57 61 66 58 99 73 75 43 85 75

 25 16 2 7 
 90 46 73 32 100 25 67 37 63 23 65 43 94 78 85 38 73 25 56 63 86 44 65 21 53

 25 16 2 8 
 48 89 38 45 33 92 24 34 62 39 30 96 63 89 30 37 62 99 66 67 88 85 56 31 35

 25 16 2 9 
 86 59 56 65 24 40 61 48 71 28 62 64 38 63 91 55 30 58 58 83 21 62 25 20 55

 25 16 2 10 
 62 28 62 38 86 100 81 25 67 28 43 62 63 50 74 64 44 71 41 49 73 35 73 41 78

 25 16 3 1 
 90 56 74 81 86 52 57 75 71 50 90 98 78 72 94 100 70 94 93 98 84 99 71 53 82

 25 16 3 2 
 50 72 61 86 63 57 98 100 99 61 73 72 86 99 62 53 77 64 77 63 86 50 98 57 60

 25 16 3 3 
 66 51 71 66 68 94 100 100 96 70 86 79 65 83 93 97 93 83 83 92 82 72 54 99 99

 25 16 3 4 
 60 67 83 57 53 57 85 78 53 68 93 77 87 66 90 71 96 64 96 71 67 74 67 93 93

 25 16 3 5 
 100 58 96 66 88 77 93 78 99 98 68 82 52 76 86 67 91 62 99 84 65 84 66 91 98

 25 16 3 6 
 55 55 93 54 86 74 71 97 66 56 83 78 77 84 75 59 78 90 74 83 95 57 93 99 51

 25 16 3 7 
 87 57 58 98 64 63 89 91 100 95 50 77 86 98 70 90 52 54 53 65 73 53 96 92 77

 25 16 3 8 
 64 95 84 50 86 70 77 70 52 92 52 59 87 80 78 87 86 64 72 96 62 83 63 79 89

 25 16 3 9 
 100 65 75 52 100 72 63 62 93 87 86 94 81 74 53 62 91 72 60 91 59 56 100 73 53

 25 16 3 10 
 56 77 87 95 70 100 64 60 54 92 70 55 69 83 75 86 54 98 68 100 68 65 78 68 85

 25 16 4 1 
 91 141 18 52 48 136 185 137 162 58 181 113 81 63 162 43 82 113 93 96 71 121 134 129 1

 25 16 4 2 
 190 54 84 108 126 136 148 101 1 44 175 186 239 27 93 62 1 154 145 143 91 143 73 81 68

 25 16 4 3 
 134 154 82 120 68 57 145 47 89 68 79 81 79 81 196 53 204 72 192 154 25 169 88 43 61

 25 16 4 4 
 189 83 120 65 65 24 115 49 58 88 114 85 96 73 70 97 107 91 131 134 45 1 148 52 98

 25 16 4 5 
 91 95 97 66 190 153 157 143 111 39 76 168 66 123 118 146 167 94 152 44 74 176 108 102 130

 25 16 4 6 
 107 45 132 87 88 108 148 167 98 107 175 164 127 30 36 185 216 155 162 85 163 169 1 84 143

 25 16 4 7 
 88 136 105 35 186 93 88 45 51 118 31 60 54 142 28 118 107 166 86 101 77 93 39 105 53

 25 16 4 8 
 196 134 222 99 150 49 108 148 62 183 113 86 150 127 72 170 108 99 137 56 44 59 116 54 189

 25 16 4 9 
 95 109 81 82 123 88 95 112 134 172 58 13 155 68 125 42 71 51 85 110 120 63 85 181 176

 25 16 4 10 
 106 168 76 102 176 1 106 115 151 195 124 102 117 39 61 136 197 110 173 40 64 153 128 115 178

 25 16 5 1 
 110 116 95 62 110 110 108 76 113 122 124 92 104 94 115 101 118 76 102 95 128 86 123 131 129

 25 16 5 2 
 118 122 132 86 120 59 100 143 106 93 49 121 111 101 130 124 90 107 117 98 80 125 43 126 51

 25 16 5 3 
 83 60 117 63 86 106 107 107 84 110 125 88 100 108 84 100 101 62 77 114 130 142 119 80 118

 25 16 5 4 
 98 67 80 157 77 64 67 129 113 132 97 112 106 98 100 45 119 100 70 63 114 89 88 167 55

 25 16 5 5 
 111 112 108 103 112 129 90 68 136 104 103 68 107 72 80 97 108 78 100 82 101 110 93 98 112

 25 16 5 6 
 133 74 111 79 82 118 117 126 80 88 93 98 84 92 82 95 120 88 106 103 121 98 111 131 105

 25 16 5 7 
 88 79 111 75 133 99 114 111 100 140 134 123 62 117 91 85 111 134 110 123 95 95 88 88 68

 25 16 5 8 
 101 78 98 72 121 81 97 64 52 105 103 128 113 84 106 83 133 102 119 82 100 47 133 108 88

 25 16 5 9 
 80 62 130 109 91 99 75 113 92 93 83 88 79 80 116 90 97 89 117 120 93 121 113 120 95

 25 16 5 10 
 120 110 62 118 108 73 90 138 130 88 64 120 99 49 68 85 102 119 96 88 116 102 50 140 93

 50 2 1 1 
 91 73 39 72 94 97 74 62 9 17 1 40 28 98 73 79 90 73 94 59 100 79 67 11 43 96 68 78 55 55 93 3 27 95 46 75 49 84 45 82 76 71 48 19 99 68 95 73 68 39

 50 2 1 2 
 92 90 69 61 13 1 13 35 78 76 18 91 48 91 41 6 85 44 15 65 1 99 83 76 71 24 99 52 65 78 24 61 65 18 68 71 20 56 98 28 66 1 89 70 14 99 45 60 51 57

 50 2 1 3 
 6 11 29 14 21 83 33 67 88 32 65 2 81 86 3 74 54 95 28 89 55 3 67 69 48 72 38 34 13 63 21 2 56 86 87 18 42 64 49 33 68 54 47 14 95 8 76 67 30 83

 50 2 1 4 
 9 3 95 72 7 99 56 45 45 25 79 2 32 41 4 26 29 60 90 71 50 13 89 64 1 42 15 6 45 12 76 85 7 59 98 95 60 24 16 97 23 59 74 77 97 7 6 96 88 44

 50 2 1 5 
 42 40 89 40 78 73 53 97 83 72 86 30 85 48 69 40 100 16 23 43 13 8 32 49 55 72 91 10 59 26 28 69 65 56 6 90 8 56 97 24 42 50 35 85 27 87 12 23 70 59

 50 2 1 6 
 12 1 5 86 4 63 9 23 41 2 38 13 48 20 92 49 61 6 26 91 31 82 89 96 39 12 85 48 56 72 3 1 62 18 66 40 2 24 16 10 54 3 32 86 90 8 45 36 65 13

 50 2 1 7 
 28 85 56 96 86 50 39 56 16 42 57 10 20 28 63 49 80 44 32 52 52 97 99 80 39 7 92 2 14 82 52 70 87 78 43 42 56 36 59 100 62 81 75 85 39 14 57 94 74 72

 50 2 1 8 
 32 53 54 100 24 1 37 1 67 93 47 65 4 82 53 10 34 23 83 90 43 5 70 41 37 66 6 13 73 27 56 26 11 57 89 47 69 15 14 97 27 66 86 82 30 57 89 17 39 99

 50 2 1 9 
 16 100 23 34 69 30 44 17 29 62 91 25 42 48 48 20 82 83 90 6 4 50 91 92 69 46 18 46 68 71 39 87 26 3 83 96 29 56 97 21 42 14 47 79 28 4 25 87 87 66

 50 2 1 10 
 98 69 17 19 45 5 64 80 16 73 44 8 18 27 18 81 58 70 37 59 1 23 75 36 29 15 59 100 28 93 22 41 90 37 44 94 47 22 29 95 19 3 44 97 28 18 86 4 73 77

 50 2 2 1 
 25 92 57 65 71 80 20 62 88 91 45 92 100 24 40 73 63 99 33 81 98 77 93 61 31 69 23 29 97 93 76 49 83 69 99 32 29 64 74 61 60 99 83 50 35 62 58 93 49 51

 50 2 2 2 
 64 38 28 36 59 61 58 71 93 98 86 34 33 71 42 82 62 99 43 57 67 65 85 95 88 25 81 96 40 77 68 20 54 23 91 96 66 29 25 83 90 46 85 69 74 39 48 36 47 29

 50 2 2 3 
 35 91 39 92 30 67 100 20 53 59 55 40 97 52 81 68 96 81 26 62 94 49 56 92 98 29 70 99 33 73 61 34 59 55 76 30 42 44 28 21 27 79 20 26 50 72 52 87 54 33

 50 2 2 4 
 59 87 21 83 71 59 58 92 67 68 22 70 32 53 98 26 92 46 36 59 35 54 75 56 77 71 80 53 78 89 72 57 99 99 23 100 77 27 61 88 20 78 83 83 51 49 51 100 51 88

 50 2 2 5 
 92 68 28 85 80 82 23 74 38 39 99 55 98 78 100 43 22 90 65 83 96 71 48 87 100 31 38 65 30 31 55 59 25 68 27 50 88 93 63 57 88 41 56 100 83 40 36 25 57 51

 50 2 2 6 
 61 88 71 43 88 52 63 99 66 36 40 34 67 100 81 90 61 49 75 65 71 67 51 74 83 22 70 31 52 55 61 60 82 71 63 59 100 77 76 45 51 73 75 71 97 53 52 52 21 43

 50 2 2 7 
 61 23 45 61 20 26 32 82 26 85 29 50 40 73 65 34 34 39 93 48 22 97 65 58 32 83 53 78 32 35 45 37 72 62 91 35 80 73 33 21 43 90 67 87 21 94 60 30 81 48

 50 2 2 8 
 55 62 97 89 93 37 44 63 68 40 26 40 23 50 60 83 78 44 92 68 89 36 20 74 80 69 23 80 37 89 92 79 28 28 73 21 37 35 93 44 42 83 65 61 42 37 69 27 67 24

 50 2 2 9 
 64 33 42 95 69 54 83 52 91 29 44 37 55 43 41 59 39 89 33 47 50 61 94 59 84 70 21 33 100 91 77 60 77 21 90 57 93 63 100 43 50 31 36 91 76 61 82 57 66 51

 50 2 2 10 
 23 38 73 24 42 47 84 25 83 53 83 39 80 25 32 93 20 77 97 39 97 85 75 48 54 26 24 38 88 26 85 23 54 64 37 95 41 40 55 91 22 45 39 32 91 27 65 27 65 30

 50 2 3 1 
 57 63 99 58 78 77 76 98 65 95 60 59 56 55 59 82 93 64 50 68 57 69 50 53 95 87 88 65 93 51 51 94 77 71 71 58 78 50 56 84 61 71 92 92 95 98 70 69 89 66

 50 2 3 2 
 90 86 75 68 63 60 94 99 93 79 75 79 93 83 94 64 82 74 90 55 61 52 57 98 87 84 76 58 99 85 87 98 57 88 56 85 98 54 63 70 91 56 75 75 81 77 58 60 80 89

 50 2 3 3 
 73 95 92 86 65 75 52 95 83 75 92 65 85 70 51 63 62 96 55 79 70 80 73 74 84 62 54 65 91 63 85 100 63 94 79 96 83 63 92 99 99 79 55 76 69 55 63 95 76 74

 50 2 3 4 
 74 62 94 93 78 53 100 59 85 63 70 62 59 99 72 99 62 95 72 81 50 61 55 79 51 85 91 60 52 54 87 66 69 55 79 59 88 82 67 60 76 93 92 82 64 66 86 56 62 53

 50 2 3 5 
 84 84 96 65 88 51 51 90 87 51 50 83 55 66 66 70 57 89 51 60 85 54 89 53 87 56 100 100 67 84 81 93 57 88 88 85 81 75 54 67 59 81 58 86 96 91 71 65 75 52

 50 2 3 6 
 90 85 98 80 65 73 76 80 89 89 56 70 54 65 95 92 83 60 70 73 97 99 72 86 95 86 97 79 98 83 90 54 70 92 82 73 54 60 68 84 73 89 66 55 74 50 59 82 79 72

 50 2 3 7 
 92 93 66 93 54 65 74 96 73 69 65 94 73 86 100 57 87 91 90 75 86 56 66 71 87 100 90 58 82 53 98 95 57 78 61 62 71 74 54 72 92 68 78 69 61 98 58 50 60 65

 50 2 3 8 
 83 84 89 73 71 77 59 61 82 51 78 62 51 91 82 71 88 100 78 81 65 87 91 86 69 63 52 75 96 81 55 99 81 54 76 70 66 58 51 71 64 72 52 75 100 93 78 62 82 78

 50 2 3 9 
 92 90 52 51 65 100 56 83 83 91 79 76 74 68 86 87 85 92 94 62 54 57 80 92 75 93 70 71 86 64 61 69 68 87 85 97 56 64 63 89 78 99 72 53 66 71 83 57 65 95

 50 2 3 10 
 94 51 63 98 57 59 51 100 86 66 95 61 52 55 53 97 73 93 85 79 70 94 77 65 55 72 62 56 88 71 80 93 77 81 70 65 56 54 52 69 62 57 97 87 89 66 79 52 75 51

 50 2 4 1 
 95 93 85 122 83 96 236 149 75 91 83 179 77 66 101 135 189 93 52 62 74 6 46 134 60 39 65 90 158 107 155 76 141 138 24 18 132 146 197 121 85 88 35 132 69 98 130 136 66 61

 50 2 4 2 
 82 114 135 90 83 111 41 34 89 127 173 149 51 104 193 110 59 129 139 74 106 131 126 87 167 48 119 145 77 1 131 137 76 148 69 180 113 94 167 168 150 19 96 78 98 130 202 143 79 145

 50 2 4 3 
 138 128 104 8 90 106 146 63 153 64 101 96 60 185 100 170 118 151 1 97 96 149 100 124 65 60 168 105 75 93 197 120 131 105 85 183 185 148 79 32 104 110 164 72 87 143 109 53 148 80

 50 2 4 4 
 136 188 73 64 159 51 31 46 70 141 162 69 153 131 41 69 133 13 16 48 73 141 31 83 137 105 82 78 59 51 36 74 36 185 49 39 173 63 109 119 77 132 85 88 24 75 88 157 86 172

 50 2 4 5 
 139 41 148 100 110 57 112 53 29 56 136 179 115 99 150 80 14 214 77 132 134 56 1 80 182 157 214 192 139 100 124 167 73 88 139 115 120 124 83 24 121 66 65 108 91 91 26 114 50 82

 50 2 4 6 
 1 112 77 49 119 92 79 113 116 80 62 110 197 48 27 50 1 175 163 34 83 152 96 80 101 144 142 58 24 74 147 101 9 28 64 76 80 215 60 81 45 142 136 30 67 132 86 109 48 122

 50 2 4 7 
 118 1 290 132 130 108 114 35 54 48 176 135 167 126 191 122 140 78 105 117 90 135 101 126 161 57 17 26 63 127 107 69 98 1 116 126 52 93 75 102 175 68 24 147 124 143 270 121 101 48

 50 2 4 8 
 38 135 76 95 88 30 89 90 85 86 185 59 85 36 18 82 123 33 61 143 130 166 51 55 106 127 139 72 117 124 71 137 95 94 1 115 46 85 77 66 78 107 84 123 125 61 186 118 102 1

 50 2 4 9 
 68 117 105 119 104 87 91 79 47 146 29 128 109 101 184 140 129 45 23 109 1 127 44 85 60 41 34 41 136 111 129 127 85 11 192 81 102 7 223 221 123 23 11 165 54 131 1 92 105 140

 50 2 4 10 
 37 8 118 124 167 103 131 139 71 96 85 88 94 79 60 139 130 25 147 97 40 123 45 63 193 101 151 209 68 37 81 157 147 63 110 78 108 121 110 153 98 114 142 92 74 103 119 51 14 131

 50 2 5 1 
 116 121 100 86 102 114 118 77 98 107 58 106 86 107 104 122 81 63 99 60 146 111 107 121 80 87 75 99 129 121 84 118 119 112 133 95 73 102 97 89 85 139 84 107 102 112 111 72 105 120

 50 2 5 2 
 103 79 86 91 85 92 80 78 109 76 90 106 98 150 127 83 116 109 108 93 99 108 91 73 109 110 105 99 97 123 103 141 93 119 117 93 72 92 126 99 113 104 84 140 89 76 98 115 107 112

 50 2 5 3 
 97 122 83 123 60 82 88 112 90 72 104 143 128 134 158 124 68 132 82 78 112 108 111 121 114 96 111 97 18 86 73 118 72 120 103 71 86 107 142 156 85 110 106 106 137 89 108 134 102 121

 50 2 5 4 
 113 127 108 106 98 105 145 96 98 98 71 90 84 68 83 137 91 115 118 120 121 78 104 80 136 117 61 146 114 100 91 85 106 87 92 127 94 101 109 108 92 104 88 68 73 98 95 84 72 90

 50 2 5 5 
 86 95 67 103 96 69 102 102 79 102 76 86 111 110 66 85 88 116 117 53 118 76 120 78 107 89 94 60 87 73 66 104 97 107 107 88 94 133 94 88 90 121 95 58 71 104 94 96 91 116

 50 2 5 6 
 109 65 87 95 68 132 95 122 117 68 82 100 70 122 73 112 124 66 128 136 113 114 90 90 89 97 74 112 66 95 115 157 115 108 92 89 106 83 91 109 83 103 107 78 98 75 85 117 84 105

 50 2 5 7 
 86 57 87 100 111 140 69 119 103 93 129 72 86 68 105 105 84 95 95 90 103 65 119 109 82 108 88 110 102 92 106 109 84 101 123 116 100 84 106 123 81 109 104 126 101 70 95 113 92 110

 50 2 5 8 
 109 99 100 103 90 78 103 76 95 105 99 75 70 78 107 91 103 112 75 60 151 74 136 118 143 88 96 111 121 104 130 120 126 110 113 66 135 81 103 88 116 113 72 74 96 105 113 100 85 76

 50 2 5 9 
 130 125 104 126 110 117 81 91 86 109 73 89 95 108 115 94 94 98 101 61 53 85 111 99 68 102 125 60 90 65 94 85 100 101 77 107 94 119 54 120 96 101 87 121 61 94 108 117 109 97

 50 2 5 10 
 93 115 78 66 110 83 121 85 115 98 96 88 80 148 99 121 137 109 77 126 96 96 113 109 107 57 129 116 71 92 105 111 99 104 111 87 79 96 128 139 102 128 114 84 87 98 97 97 65 80

 50 4 1 1 
 39 70 93 89 11 65 33 50 72 1 90 72 10 26 1 66 78 79 62 27 3 95 3 26 15 43 74 2 3 74 76 4 25 30 50 30 60 89 50 66 77 62 97 4 49 17 48 4 95 28

 50 4 1 2 
 75 35 92 60 6 32 88 64 14 6 75 24 86 52 99 48 46 100 87 86 51 15 96 24 81 17 12 67 49 32 89 9 60 39 74 54 4 98 99 78 27 63 65 68 89 66 69 93 37 52

 50 4 1 3 
 19 6 48 57 70 56 17 4 13 75 33 27 54 21 75 23 54 51 1 9 25 4 9 78 28 77 22 92 92 66 50 37 8 47 37 27 50 28 23 45 6 21 10 41 100 64 12 26 99 41

 50 4 1 4 
 87 84 26 100 28 74 5 77 45 16 95 97 14 53 35 55 33 2 32 78 13 47 30 68 80 93 14 34 5 81 5 63 5 56 36 81 83 72 38 71 65 66 54 16 61 96 11 96 6 65

 50 4 1 5 
 57 72 12 2 26 98 1 52 61 63 52 11 29 36 82 61 1 31 16 11 62 79 48 43 26 21 63 19 40 81 46 73 12 44 8 36 21 38 43 53 83 79 26 97 90 98 71 42 80 2

 50 4 1 6 
 1 24 6 73 8 90 74 42 88 62 87 70 94 25 61 60 96 86 47 33 68 77 3 78 100 75 32 100 4 52 77 43 51 99 29 69 50 57 74 69 47 24 79 38 46 94 45 86 38 91

 50 4 1 7 
 88 9 86 43 18 20 83 72 31 78 73 50 73 64 46 51 47 36 30 65 51 100 85 30 40 79 50 24 19 53 36 41 65 39 66 12 74 98 90 8 92 80 49 37 27 50 73 81 44 88

 50 4 1 8 
 24 12 36 26 50 59 18 36 9 70 15 21 91 52 53 83 23 83 26 70 3 92 10 6 98 16 44 78 86 84 61 94 60 38 73 3 26 16 26 29 76 56 42 54 11 97 92 46 67 1

 50 4 1 9 
 6 93 8 24 78 4 98 72 70 58 75 13 1 98 53 86 18 23 69 97 3 99 27 88 55 12 71 40 19 18 88 46 95 92 95 59 51 70 18 24 3 35 69 43 96 65 40 77 40 74

 50 4 1 10 
 34 53 18 100 90 71 86 55 17 100 25 36 99 73 48 53 57 14 9 16 46 2 15 86 32 39 7 41 41 35 18 12 51 60 65 69 13 88 47 75 99 90 38 21 96 15 33 66 53 92

 50 4 2 1 
 40 24 100 47 30 73 72 27 63 29 88 91 23 83 62 82 83 36 32 67 73 81 66 96 35 94 86 87 76 57 85 60 33 47 58 58 56 26 65 29 80 54 75 69 78 31 33 79 99 90

 50 4 2 2 
 82 58 36 80 78 90 24 30 79 94 59 56 55 69 96 64 36 47 94 85 50 86 88 55 20 58 46 29 93 50 43 32 29 70 31 38 80 39 70 98 63 43 95 63 68 51 92 49 25 77

 50 4 2 3 
 52 25 56 90 59 89 37 33 71 85 69 81 48 56 44 94 46 29 78 29 32 27 20 36 55 42 27 51 97 80 46 30 77 75 69 61 46 37 98 48 53 83 72 22 45 47 65 76 58 61

 50 4 2 4 
 24 65 90 43 77 37 96 50 36 50 22 59 86 30 95 56 63 84 71 36 70 30 29 77 83 98 57 82 90 31 30 54 85 48 63 84 46 85 63 90 39 69 72 29 67 31 24 73 50 78

 50 4 2 5 
 89 50 41 91 28 70 82 20 66 85 93 46 31 57 88 95 70 97 42 49 81 51 92 32 98 45 55 92 43 73 91 23 96 62 75 55 57 43 76 38 28 94 24 41 30 77 60 86 31 93

 50 4 2 6 
 38 77 51 32 42 35 73 80 52 67 40 44 62 70 89 74 43 20 82 44 46 48 58 44 52 89 72 44 26 36 25 35 94 92 72 85 24 96 58 72 67 45 50 52 50 60 76 33 42 78

 50 4 2 7 
 84 48 31 34 45 48 38 45 100 43 94 54 28 54 54 66 95 23 43 50 39 30 91 100 53 93 55 84 35 67 23 63 36 31 39 85 73 47 66 43 53 49 31 97 57 68 95 70 70 25

 50 4 2 8 
 62 63 60 63 97 21 91 72 71 80 68 80 35 51 54 92 69 83 49 75 23 91 84 72 61 47 55 91 56 49 47 21 31 72 30 56 20 67 80 68 90 91 78 46 55 99 44 83 37 52

 50 4 2 9 
 68 30 65 96 21 44 28 53 96 51 25 65 61 80 74 60 42 45 72 50 76 29 65 75 60 33 87 100 96 69 95 29 44 79 40 48 79 22 21 21 48 44 29 86 95 55 93 34 68 34

 50 4 2 10 
 99 47 50 36 95 99 53 51 23 23 46 28 32 99 90 77 93 87 90 20 79 77 40 34 71 67 84 50 39 78 87 61 96 97 25 82 81 57 22 96 55 65 35 61 70 70 94 75 25 21

 50 4 3 1 
 68 65 92 60 91 73 76 87 54 75 77 66 73 66 73 97 85 64 50 98 67 50 99 81 89 73 67 89 73 98 97 83 85 58 97 85 94 98 93 80 80 91 55 61 88 53 70 55 98 92

 50 4 3 2 
 53 50 50 60 98 66 86 60 55 70 100 54 84 71 81 92 82 79 83 53 93 74 66 85 100 85 97 81 75 90 67 69 86 62 81 65 90 89 97 66 73 85 87 72 71 98 75 98 61 53

 50 4 3 3 
 80 83 50 76 59 55 56 86 91 84 83 92 100 90 80 97 97 100 73 60 64 85 67 96 81 65 64 76 57 78 59 75 70 65 88 54 81 69 76 90 73 86 84 70 99 67 74 71 51 87

 50 4 3 4 
 66 84 61 84 70 66 91 62 89 59 73 60 52 63 99 88 69 70 77 67 94 50 59 92 66 100 98 64 62 82 63 57 81 54 85 51 67 68 66 75 90 95 93 66 52 65 54 51 54 77

 50 4 3 5 
 95 63 100 53 80 70 58 72 77 90 72 55 59 52 99 57 57 77 53 99 92 74 83 93 83 68 78 85 58 90 98 70 83 68 65 85 78 99 84 96 96 77 86 71 86 74 70 97 79 68

 50 4 3 6 
 55 59 68 69 76 83 93 84 78 77 100 97 96 58 66 91 97 62 85 62 88 68 62 80 97 86 72 59 93 65 73 59 55 57 58 51 74 84 93 55 59 53 53 76 68 70 69 62 56 81

 50 4 3 7 
 94 61 84 56 61 52 76 62 64 54 80 73 90 54 71 77 87 74 100 58 53 72 62 77 59 95 52 73 68 62 62 91 89 52 80 66 77 95 55 67 69 67 68 73 55 58 73 57 71 74

 50 4 3 8 
 97 84 76 94 56 66 93 74 81 52 88 68 66 70 91 78 52 72 72 55 70 70 84 65 86 56 98 70 66 66 61 75 75 53 57 57 71 93 70 50 54 86 57 52 75 50 59 67 76 63

 50 4 3 9 
 83 53 92 95 68 100 81 59 69 63 62 50 100 85 69 78 99 94 91 58 97 69 69 89 54 64 79 69 93 82 65 71 71 84 94 95 69 84 100 82 72 84 54 86 65 97 80 86 100 57

 50 4 3 10 
 57 67 61 61 93 72 56 97 77 90 50 71 57 93 76 61 61 75 100 66 52 67 87 75 68 51 50 89 78 93 86 76 97 52 72 65 57 85 70 68 70 83 83 69 57 93 88 76 58 73

 50 4 4 1 
 87 117 9 163 134 203 117 48 94 81 1 63 85 31 70 26 30 110 94 110 85 87 107 26 106 148 101 146 125 45 1 118 78 73 3 80 145 65 103 109 114 38 11 250 125 120 74 128 111 112

 50 4 4 2 
 152 125 94 51 173 34 173 61 85 215 142 101 84 140 145 104 110 104 16 72 31 97 80 56 28 110 82 164 46 199 127 92 101 98 89 117 59 118 39 77 145 110 128 89 137 47 65 121 1 225

 50 4 4 3 
 102 161 206 97 95 77 60 6 87 103 93 53 70 208 2 52 125 40 10 100 106 101 120 96 162 111 158 53 63 82 100 73 171 95 132 115 161 148 143 74 123 60 106 51 93 12 114 64 49 91

 50 4 4 4 
 173 33 141 104 55 97 128 42 104 66 147 90 140 69 56 142 122 160 23 32 104 59 94 128 169 114 102 126 135 140 162 2 74 75 58 62 31 178 44 97 178 87 57 54 50 76 44 117 52 217

 50 4 4 5 
 112 60 137 101 30 81 120 68 49 80 121 19 137 175 119 140 37 1 142 148 120 47 124 72 173 168 159 140 1 101 71 57 220 124 120 172 183 15 103 95 126 76 213 79 225 161 154 66 163 69

 50 4 4 6 
 28 156 40 76 123 94 124 120 107 46 95 76 77 105 1 57 168 90 152 74 136 4 102 56 203 48 96 92 135 142 152 87 34 193 52 87 119 168 105 140 125 143 64 209 85 58 1 110 119 187

 50 4 4 7 
 32 144 138 86 93 93 73 161 36 66 20 130 16 141 181 110 1 105 81 192 106 75 69 1 66 72 130 36 95 39 88 62 175 158 121 100 217 149 157 22 156 136 99 136 52 92 141 111 146 83

 50 4 4 8 
 85 177 105 139 86 7 152 151 196 193 1 40 197 70 30 69 172 203 75 110 115 94 31 146 133 121 101 128 33 135 124 149 144 57 98 118 114 217 61 86 39 135 87 43 171 141 122 81 140 100

 50 4 4 9 
 72 93 68 109 89 115 66 118 43 109 79 43 87 132 108 162 100 89 33 77 40 110 88 131 63 16 176 75 209 132 112 188 104 129 135 109 124 65 153 48 209 140 51 85 131 60 56 47 115 109

 50 4 4 10 
 95 89 131 40 83 114 88 84 60 93 114 102 173 128 120 58 146 147 156 151 89 116 126 86 62 90 135 83 57 1 80 206 61 154 44 104 90 115 103 31 14 91 136 140 12 93 85 128 38 133

 50 4 5 1 
 106 91 85 118 137 105 118 46 100 125 101 102 79 146 87 95 97 84 130 121 119 124 80 68 99 114 92 79 97 73 89 95 116 76 85 101 112 97 118 104 94 116 125 111 71 94 146 89 87 78

 50 4 5 2 
 104 104 97 100 110 109 72 111 116 137 46 85 113 100 93 94 113 65 97 90 109 125 111 96 68 106 74 98 105 94 115 100 112 95 133 103 78 92 83 100 92 76 72 96 103 112 95 105 119 119

 50 4 5 3 
 78 120 116 116 116 110 89 116 63 84 82 107 124 87 84 119 88 113 107 115 89 70 126 117 103 91 69 129 110 119 136 125 106 115 84 108 84 106 107 105 131 121 102 79 63 122 113 103 91 89

 50 4 5 4 
 67 114 91 64 135 56 111 110 74 92 92 87 130 139 102 54 94 125 73 115 104 104 129 149 131 85 114 97 84 103 95 108 111 82 107 145 61 136 73 91 86 74 115 135 46 139 64 96 73 79

 50 4 5 5 
 107 118 104 70 129 100 99 85 82 92 80 82 129 122 50 116 132 110 115 75 104 99 113 111 89 76 87 111 103 120 58 121 99 87 74 112 94 47 121 87 89 96 145 97 96 100 74 116 84 75

 50 4 5 6 
 117 103 123 71 131 94 101 93 120 90 84 67 120 127 107 99 101 84 97 102 98 92 108 134 77 101 109 134 93 116 80 113 144 115 99 65 111 129 107 118 95 127 112 121 100 106 99 116 127 93

 50 4 5 7 
 125 96 83 100 92 139 88 118 140 114 109 99 68 117 99 108 94 89 107 120 92 94 73 102 109 93 99 90 89 94 104 86 83 87 101 103 137 86 79 70 132 89 75 118 82 109 105 67 83 121

 50 4 5 8 
 55 110 93 121 99 88 100 125 94 123 50 85 103 102 163 97 93 91 98 119 97 119 117 107 76 75 70 91 86 118 81 56 115 92 85 74 68 80 80 82 92 91 110 69 84 92 98 87 83 113

 50 4 5 9 
 78 82 98 73 93 103 86 153 86 88 81 112 56 125 98 130 101 82 99 104 148 106 85 90 109 88 108 101 55 97 85 67 79 98 147 110 78 93 93 72 107 97 128 128 99 116 121 89 114 55

 50 4 5 10 
 75 117 89 146 90 71 84 77 97 131 129 91 80 114 122 56 128 68 80 100 88 89 144 108 85 114 85 95 82 84 106 102 92 82 77 109 93 64 135 112 63 103 102 95 118 110 80 99 102 122

 50 8 1 1 
 57 31 72 35 55 44 30 97 24 1 17 91 23 73 24 23 9 49 3 62 47 29 65 22 10 2 4 65 16 99 26 35 53 36 1 9 66 48 42 2 28 61 83 58 92 98 40 93 26 92

 50 8 1 2 
 14 97 19 1 23 71 92 85 57 60 12 73 23 46 65 10 72 68 57 94 81 90 14 10 24 2 44 71 58 56 38 92 83 91 68 88 36 16 99 20 14 75 97 65 24 8 75 91 100 19

 50 8 1 3 
 41 4 46 58 17 58 38 66 74 98 49 25 61 27 41 20 29 42 72 49 51 40 30 10 41 65 50 47 1 30 59 3 9 61 7 94 73 30 35 67 54 54 52 40 76 88 2 95 14 84

 50 8 1 4 
 35 49 29 27 10 2 56 62 24 79 14 26 39 43 61 84 66 5 42 35 16 96 36 43 76 28 18 50 64 41 15 96 28 25 72 83 50 63 65 44 12 13 87 29 17 97 13 91 32 28

 50 8 1 5 
 13 31 69 54 49 100 1 42 55 71 52 53 69 27 97 37 52 22 94 44 36 32 40 44 83 70 25 29 90 29 84 86 37 24 66 77 1 31 79 25 52 22 70 36 55 94 88 72 34 42

 50 8 1 6 
 77 73 49 76 13 98 94 97 79 49 63 46 68 27 26 1 66 80 42 71 25 78 27 59 46 65 69 43 82 74 9 22 17 16 61 30 67 84 9 6 51 70 45 90 70 93 20 33 83 83

 50 8 1 7 
 70 20 33 93 3 18 27 61 12 88 99 12 33 57 20 47 11 76 10 40 74 73 60 82 31 41 44 46 88 10 15 47 28 78 57 49 89 87 47 48 67 7 26 10 55 25 79 46 75 64

 50 8 1 8 
 86 94 4 62 19 13 89 75 44 38 94 63 15 40 68 10 62 22 63 66 56 25 94 46 25 19 86 53 6 38 49 9 6 62 100 13 92 99 71 73 67 50 60 44 86 5 55 82 79 5

 50 8 1 9 
 92 7 63 32 66 80 22 12 30 49 65 50 70 90 55 18 64 54 59 51 38 73 40 82 76 89 90 59 64 55 10 22 8 43 59 50 97 17 50 84 87 5 43 20 18 57 53 65 23 58

 50 8 1 10 
 56 85 61 52 65 61 85 10 69 25 52 26 26 80 68 56 58 35 18 1 41 24 54 93 9 57 87 17 24 89 33 47 75 62 24 19 76 35 68 7 56 32 81 57 34 84 27 75 90 47

 50 8 2 1 
 53 40 87 55 81 77 83 34 21 73 81 82 66 59 38 73 20 69 27 79 65 48 28 38 96 90 100 92 87 66 44 57 45 86 23 28 58 63 48 54 21 88 83 99 60 95 95 96 99 52

 50 8 2 2 
 37 48 39 69 38 55 63 23 48 89 80 56 20 97 80 76 60 96 30 87 38 86 78 38 56 72 52 22 63 66 65 43 88 39 46 43 72 85 66 75 49 62 69 61 57 88 93 34 87 42

 50 8 2 3 
 84 98 69 95 34 64 30 65 53 89 59 47 22 33 75 42 46 46 33 68 68 42 40 24 36 74 58 95 30 25 49 31 71 97 93 30 58 69 37 79 48 82 61 91 63 81 59 20 66 99

 50 8 2 4 
 87 87 57 44 67 79 82 37 21 46 38 74 33 66 59 74 37 34 40 31 23 37 22 86 89 42 60 95 89 33 79 70 52 25 95 84 100 94 39 100 49 56 84 49 57 93 68 35 94 40

 50 8 2 5 
 79 90 98 40 48 53 76 100 32 20 51 67 95 26 76 70 20 45 96 78 63 49 44 47 81 92 39 58 95 97 99 53 86 29 35 78 48 69 36 52 68 89 71 78 84 86 93 37 23 50

 50 8 2 6 
 95 46 81 36 26 32 52 79 63 53 100 99 29 28 45 37 53 30 69 85 90 75 80 47 29 76 74 68 87 66 37 64 50 23 54 53 92 74 78 38 52 84 90 38 83 77 43 98 41 71

 50 8 2 7 
 83 78 47 60 89 92 83 40 92 100 99 32 64 56 37 91 45 56 45 92 77 79 35 25 76 51 30 51 75 78 96 25 25 37 60 92 20 51 22 40 54 35 72 96 95 29 35 55 35 32

 50 8 2 8 
 68 44 66 40 87 67 76 85 97 46 40 87 96 43 47 58 97 75 67 35 82 41 87 93 39 38 55 34 35 58 93 66 30 44 51 33 34 61 75 84 86 20 65 29 86 54 96 94 95 81

 50 8 2 9 
 86 49 77 99 28 47 94 38 71 45 89 51 49 59 100 66 60 49 97 23 61 78 96 84 22 22 58 78 85 87 92 38 39 78 82 78 99 72 97 65 45 26 58 76 28 69 28 83 36 49

 50 8 2 10 
 100 70 81 49 43 28 59 97 53 57 70 35 67 38 45 47 25 92 39 75 97 73 33 78 74 70 33 78 56 56 21 32 54 42 47 35 98 58 89 84 55 37 49 37 49 79 73 70 42 29

 50 8 3 1 
 70 77 90 81 56 73 76 56 76 100 82 87 87 64 76 66 50 77 99 92 87 87 59 59 86 86 70 92 93 58 91 84 100 91 56 57 82 83 99 76 76 65 81 88 90 83 81 62 56 99

 50 8 3 2 
 81 100 84 90 68 64 99 51 76 62 95 83 50 59 95 67 96 71 88 78 74 68 61 85 80 62 77 83 84 97 92 81 68 89 57 86 65 51 71 64 74 70 94 92 71 91 93 73 56 52

 50 8 3 3 
 90 98 75 98 97 74 82 85 55 78 72 81 75 73 70 58 84 98 89 62 62 87 64 98 96 75 74 55 67 88 60 72 52 100 56 56 58 89 57 97 56 55 93 57 63 57 65 80 92 70

 50 8 3 4 
 85 67 65 88 64 70 83 92 56 85 86 77 70 95 93 64 53 67 59 91 97 82 87 100 50 70 78 53 78 84 86 98 55 65 63 50 64 53 63 100 77 61 98 87 71 73 79 73 60 57

 50 8 3 5 
 78 78 88 90 81 65 54 69 52 92 78 98 72 68 59 85 79 90 70 81 96 54 100 100 70 54 91 80 51 52 77 82 80 86 84 85 70 84 99 56 59 86 78 61 55 72 63 58 73 82

 50 8 3 6 
 86 51 89 60 96 93 81 72 52 76 58 51 86 99 70 57 60 50 92 57 58 90 59 84 60 84 68 70 92 71 68 63 57 54 77 68 68 87 100 71 98 67 91 93 50 97 90 97 60 86

 50 8 3 7 
 81 59 89 55 51 98 51 66 68 70 99 62 100 81 76 73 98 76 52 81 53 91 90 99 96 96 95 93 95 93 100 53 72 64 79 92 72 71 100 72 88 79 71 53 94 66 54 79 87 80

 50 8 3 8 
 91 56 89 55 59 80 94 53 95 82 79 95 85 62 79 66 77 94 98 83 96 59 87 76 81 64 63 61 97 88 56 76 58 95 87 74 83 66 57 81 87 89 50 62 95 84 90 56 84 82

 50 8 3 9 
 91 50 75 78 50 86 52 99 84 93 78 80 71 78 86 83 68 95 80 50 58 91 64 94 54 91 76 83 91 78 84 85 79 99 69 92 89 85 70 60 97 73 68 53 94 76 62 87 66 96

 50 8 3 10 
 93 95 72 70 75 76 50 59 71 64 73 93 96 56 77 87 50 59 63 69 75 59 53 100 82 97 64 57 57 51 52 68 79 75 72 50 52 100 84 57 92 50 77 87 67 56 90 86 91 76

 50 8 4 1 
 101 87 1 236 210 192 26 104 107 138 154 89 1 83 56 109 72 85 139 86 1 117 71 1 8 109 94 76 37 113 124 142 95 112 54 29 87 114 101 141 87 63 117 103 30 106 216 118 63 117

 50 8 4 2 
 93 28 79 139 1 50 1 62 151 94 1 114 150 20 56 14 66 78 143 125 145 128 79 189 29 187 55 114 63 42 1 109 160 12 130 84 60 127 99 25 184 96 61 26 100 81 214 97 116 175

 50 8 4 3 
 202 115 49 100 65 63 118 127 30 94 92 51 167 55 103 14 83 89 51 149 112 38 87 117 100 81 93 169 76 75 137 121 101 188 147 198 142 157 11 6 115 162 68 91 86 71 64 83 182 105

 50 8 4 4 
 129 106 70 53 50 125 182 97 147 115 128 95 162 109 112 78 206 78 94 149 92 175 85 32 121 39 33 21 199 64 174 79 115 113 199 83 103 130 76 84 128 97 101 196 40 60 83 63 66 90

 50 8 4 5 
 124 42 129 77 105 82 141 26 69 115 109 257 90 115 100 82 89 131 74 137 136 170 81 119 128 159 112 78 190 126 208 156 85 29 137 199 112 150 205 162 77 154 78 1 128 46 137 163 187 138

 50 8 4 6 
 173 133 71 138 91 64 9 63 69 175 57 198 65 111 101 87 67 116 69 147 140 53 79 55 13 165 158 97 159 87 1 118 116 83 76 142 118 113 95 64 88 82 118 81 44 147 180 40 114 1

 50 8 4 7 
 73 43 47 95 18 121 108 65 105 100 65 76 86 102 1 27 66 116 146 38 128 151 41 238 140 81 93 107 168 109 31 68 108 105 82 60 44 78 161 103 124 52 53 181 73 103 41 123 116 162

 50 8 4 8 
 92 78 72 261 93 26 47 24 118 93 64 17 25 89 105 62 21 181 75 54 56 132 52 114 113 131 128 65 165 105 74 83 95 112 93 155 60 121 161 10 219 88 110 161 10 212 179 85 33 77

 50 8 4 9 
 43 159 114 128 92 120 36 77 108 47 86 80 83 152 49 59 153 112 253 70 90 105 129 151 96 200 92 55 120 152 114 25 114 1 150 159 87 54 143 15 52 26 167 108 192 1 176 17 173 62

 50 8 4 10 
 160 73 135 71 78 196 90 92 142 122 40 101 205 186 187 108 52 7 147 156 92 48 95 52 202 81 108 1 115 153 134 111 125 192 70 54 81 112 41 63 118 149 126 78 106 115 48 181 218 138

 50 8 5 1 
 104 92 119 88 124 81 97 80 58 83 88 86 86 89 101 113 119 98 108 117 84 103 59 90 116 87 127 105 82 145 110 104 78 89 121 105 120 104 104 103 79 113 123 79 124 65 80 86 111 72

 50 8 5 2 
 108 130 118 98 132 103 123 90 83 122 115 113 120 64 109 100 91 110 130 127 79 120 105 106 93 52 119 96 83 119 100 150 81 63 87 94 71 107 95 136 129 121 162 95 102 86 98 114 81 91

 50 8 5 3 
 134 76 99 111 111 111 81 86 92 139 105 59 86 97 73 92 94 89 103 104 132 105 106 108 86 66 136 107 121 146 75 142 79 91 110 65 77 94 73 52 86 100 107 93 99 74 111 84 93 72

 50 8 5 4 
 127 87 74 73 88 99 109 123 68 102 81 104 102 89 123 103 126 86 107 130 147 87 113 131 126 99 108 94 132 101 111 114 92 84 109 115 106 78 127 105 90 90 87 68 80 121 91 97 119 89

 50 8 5 5 
 113 120 91 99 68 89 134 79 117 114 100 93 84 93 134 103 96 125 91 99 92 53 97 87 148 81 110 101 105 119 128 99 87 73 80 85 104 100 115 100 100 102 99 66 128 97 95 103 125 102

 50 8 5 6 
 143 101 88 132 94 120 89 123 93 139 131 119 80 45 120 127 86 85 94 103 119 101 130 107 110 130 125 101 71 103 84 80 96 64 119 92 118 90 102 109 91 108 115 78 95 80 70 124 119 105

 50 8 5 7 
 127 96 93 82 99 95 84 73 106 121 86 126 98 84 97 68 60 73 87 130 58 84 76 135 83 99 104 118 93 72 120 126 84 118 136 95 97 136 115 96 117 111 90 96 93 106 71 112 108 100

 50 8 5 8 
 71 118 104 80 110 121 102 96 119 151 101 108 108 121 108 112 104 67 116 126 102 116 65 142 96 111 88 107 94 130 125 114 63 100 119 86 97 88 119 85 100 128 93 136 111 60 119 113 74 105

 50 8 5 9 
 87 101 82 142 74 64 113 89 121 98 71 97 98 108 82 70 83 126 101 116 77 47 79 92 93 67 100 65 120 96 93 71 109 74 93 106 129 113 93 98 131 100 102 76 104 85 97 102 109 75

 50 8 5 10 
 75 102 78 120 82 80 87 120 83 107 112 118 104 89 62 102 93 61 84 108 69 104 108 88 133 113 93 72 136 79 109 97 105 101 98 99 85 100 93 102 110 144 84 85 105 100 131 82 108 124

 50 16 1 1 
 62 35 75 96 24 97 80 89 94 10 70 75 66 57 7 55 46 52 9 86 49 7 48 82 77 65 32 31 43 21 8 68 87 75 92 84 57 8 57 44 65 64 27 89 43 35 15 3 78 46

 50 16 1 2 
 94 36 41 2 56 53 50 85 25 96 79 68 90 65 11 9 3 86 82 50 3 49 59 13 95 59 53 97 16 35 7 61 91 63 13 60 14 71 72 56 37 92 77 83 91 91 77 95 82 93

 50 16 1 3 
 47 65 71 41 62 61 13 56 80 83 19 76 84 77 66 40 8 35 14 75 50 19 8 48 32 63 15 57 73 27 77 22 94 19 69 63 37 48 59 72 5 78 91 25 2 34 81 59 70 97

 50 16 1 4 
 8 46 100 9 18 55 73 18 24 51 68 63 74 81 97 54 85 64 57 10 47 24 35 52 15 23 35 40 41 7 32 64 28 3 55 29 82 90 86 41 24 67 37 93 92 65 20 32 99 4

 50 16 1 5 
 40 51 94 20 39 22 94 50 66 35 50 93 25 6 62 43 86 17 86 56 89 45 81 2 72 40 54 30 57 60 74 46 84 71 87 91 79 57 85 25 23 92 16 85 73 38 85 33 13 72

 50 16 1 6 
 84 82 26 84 45 35 73 92 53 21 98 97 63 31 29 39 48 94 49 39 64 44 15 13 50 38 97 60 58 50 1 62 1 84 35 68 17 43 53 36 21 42 26 85 34 70 29 53 71 41

 50 16 1 7 
 69 66 63 77 25 71 2 100 44 19 29 10 56 18 65 69 86 19 56 21 4 94 54 16 22 43 47 16 82 79 86 67 17 53 98 65 17 35 54 12 22 81 30 36 1 6 39 70 6 75

 50 16 1 8 
 4 95 24 81 91 32 89 79 10 32 96 47 91 100 7 27 36 95 32 3 95 34 71 57 81 61 33 89 93 10 52 91 23 69 31 85 69 94 63 13 55 19 25 87 54 61 42 70 34 52

 50 16 1 9 
 89 13 48 21 56 75 57 56 62 64 29 2 11 70 30 89 16 87 33 69 8 13 29 85 3 29 17 22 87 9 68 7 20 95 75 82 36 47 83 66 75 57 88 18 59 30 93 72 79 1

 50 16 1 10 
 57 77 81 99 37 13 38 99 18 50 37 52 34 94 98 15 38 52 68 33 7 10 72 97 14 17 9 6 68 44 5 44 93 68 69 71 3 59 52 92 7 34 12 91 80 61 46 36 39 56

 50 16 2 1 
 25 48 21 35 40 51 20 84 80 81 40 24 46 86 84 60 35 25 63 42 34 61 37 56 23 98 37 72 80 75 32 39 32 22 25 62 89 61 60 86 66 48 62 97 49 29 39 20 28 64

 50 16 2 2 
 32 62 40 75 82 85 27 65 100 85 57 83 83 30 25 83 94 44 68 59 26 57 45 67 60 48 76 56 51 93 65 85 39 84 50 21 38 79 74 31 44 77 60 57 72 50 63 76 31 82

 50 16 2 3 
 97 82 88 23 50 90 35 57 72 56 83 34 96 86 72 96 37 98 84 98 97 79 33 45 24 34 23 80 47 98 20 42 48 53 93 87 81 89 85 55 52 91 52 91 20 37 65 67 84 68

 50 16 2 4 
 59 26 77 75 92 95 74 55 29 71 47 33 66 55 99 52 45 55 20 59 30 53 87 93 37 79 71 93 49 85 22 96 43 66 83 60 97 92 40 33 69 32 59 30 94 82 49 82 23 60

 50 16 2 5 
 87 54 41 40 88 86 71 35 48 70 64 75 28 61 80 37 28 61 96 85 58 91 72 100 39 92 26 35 46 72 60 43 50 29 96 44 95 87 23 77 73 43 89 58 99 92 33 45 75 83

 50 16 2 6 
 82 34 94 69 86 58 82 46 26 24 27 26 69 40 23 43 31 84 74 77 40 20 83 29 86 100 26 78 60 58 74 39 57 55 99 48 39 71 77 62 79 100 70 71 79 59 28 60 22 49

 50 16 2 7 
 84 42 64 87 87 28 23 93 23 61 67 88 74 95 91 90 43 73 86 100 85 89 68 35 87 95 69 37 23 89 100 99 51 83 32 35 31 21 53 35 86 54 69 28 57 82 51 39 51 65

 50 16 2 8 
 63 92 53 55 85 23 86 26 26 83 57 21 69 65 55 69 37 29 26 92 96 48 89 27 49 85 46 89 40 30 30 33 87 82 53 40 47 21 66 43 83 77 92 73 70 94 32 21 52 48

 50 16 2 9 
 68 98 58 73 36 75 65 57 78 36 85 97 74 68 64 68 43 92 42 45 99 29 54 70 27 91 28 75 32 52 85 81 80 48 94 46 95 44 81 47 27 91 30 30 66 48 57 65 72 42

 50 16 2 10 
 60 32 33 44 68 46 41 20 29 98 90 66 54 50 25 45 99 59 85 74 29 76 24 90 23 56 30 72 93 64 65 34 97 58 70 100 49 80 47 26 70 75 61 96 84 46 39 60 62 71

 50 16 3 1 
 93 70 76 89 59 89 62 83 90 70 58 79 54 93 67 70 81 56 76 92 75 87 57 99 53 64 100 76 71 99 84 70 61 95 56 84 99 73 78 52 66 65 79 86 51 91 90 94 75 61

 50 16 3 2 
 77 71 81 92 94 58 51 90 64 94 84 51 62 84 69 93 89 56 54 60 53 94 54 52 95 86 56 78 89 81 88 65 53 70 76 73 99 57 61 73 81 98 54 83 54 93 58 72 54 95

 50 16 3 3 
 94 56 53 70 91 50 86 71 98 72 67 54 87 76 91 68 84 92 94 81 57 69 71 56 81 76 62 52 95 90 91 65 71 50 84 89 90 73 62 90 68 75 74 53 63 100 80 72 66 67

 50 16 3 4 
 72 54 67 51 88 94 77 53 52 84 71 99 94 65 56 95 75 96 91 59 69 89 100 50 50 55 60 62 96 66 98 81 99 71 94 97 90 62 66 68 67 99 80 75 91 93 55 75 100 80

 50 16 3 5 
 85 92 57 50 60 71 59 58 72 63 67 65 93 50 53 66 64 74 96 92 62 64 63 51 67 94 90 53 88 89 98 98 62 80 59 54 59 71 55 98 68 78 84 61 51 77 91 65 83 53

 50 16 3 6 
 52 92 68 64 97 63 76 77 56 78 88 66 82 68 66 53 65 91 93 68 67 77 95 50 63 53 64 71 54 60 55 77 92 52 98 56 63 71 77 92 92 54 76 50 84 55 62 66 97 98

 50 16 3 7 
 93 65 62 93 95 100 84 92 85 56 87 58 60 59 51 90 54 87 57 52 94 82 73 72 62 92 79 90 71 95 56 95 84 52 82 55 93 90 78 81 54 63 72 87 82 62 51 52 80 86

 50 16 3 8 
 91 52 71 62 64 77 96 53 62 64 61 85 82 82 50 53 59 69 85 86 63 55 77 83 93 86 75 70 93 64 80 96 70 83 57 94 85 92 61 57 73 94 77 86 91 61 68 77 76 76

 50 16 3 9 
 96 73 86 77 97 70 96 62 99 66 61 79 97 67 71 95 52 88 60 93 84 85 71 79 90 89 58 63 73 67 79 89 99 86 52 63 94 61 50 93 61 54 71 56 63 63 65 82 55 50

 50 16 3 10 
 100 87 78 80 86 93 98 87 90 74 91 79 86 84 94 55 99 59 63 53 72 65 73 63 71 84 98 80 68 81 91 89 67 58 93 95 64 69 95 94 77 56 85 76 59 55 81 86 92 65

 50 16 4 1 
 78 13 128 135 37 62 114 13 185 43 1 182 9 145 86 60 119 104 72 108 114 56 65 52 82 109 191 91 164 73 35 218 134 26 118 124 89 47 146 73 93 176 135 19 140 118 88 120 110 53

 50 16 4 2 
 191 175 185 130 155 109 74 83 40 121 74 7 24 6 106 77 163 57 132 137 88 109 232 104 102 115 107 107 39 141 31 89 160 171 133 116 121 146 29 62 112 130 201 196 118 75 71 29 98 103

 50 16 4 3 
 92 101 95 109 55 88 248 97 67 42 196 168 49 91 145 96 77 31 91 132 77 23 208 26 122 26 99 45 90 161 35 113 22 52 91 132 81 192 15 131 96 177 254 108 176 160 57 127 122 125

 50 16 4 4 
 48 151 100 42 105 167 83 87 45 81 64 1 99 139 100 85 82 70 113 89 36 131 125 46 153 97 1 175 107 86 21 67 77 50 72 24 47 118 20 78 54 51 63 140 86 88 29 91 3 94

 50 16 4 5 
 75 68 147 182 141 141 97 117 110 18 141 134 112 132 46 45 91 109 58 152 201 93 39 71 118 172 89 33 63 43 76 45 125 82 185 39 91 1 71 114 113 47 197 72 113 124 40 165 97 107

 50 16 4 6 
 128 16 114 110 98 109 1 87 132 44 27 169 65 152 144 67 88 170 1 103 118 125 81 96 38 1 1 60 126 79 131 181 3 98 148 138 54 92 137 139 168 79 157 156 114 95 70 113 64 77

 50 16 4 7 
 83 153 146 157 71 121 130 89 115 146 143 197 1 168 171 99 155 142 204 35 1 183 100 99 129 17 126 118 85 173 154 65 101 83 62 131 67 52 75 1 62 105 195 114 101 173 143 98 117 89

 50 16 4 8 
 96 142 106 39 38 191 122 71 68 31 173 133 155 86 75 85 128 83 115 150 101 153 94 119 64 105 153 61 57 49 132 105 160 112 77 28 122 60 113 127 75 30 118 115 91 196 119 122 1 125

 50 16 4 9 
 64 177 118 159 154 14 86 99 75 49 123 190 132 72 126 153 232 104 91 121 28 74 36 111 85 155 141 66 50 104 81 233 31 135 125 88 129 129 85 136 48 87 53 116 43 53 72 132 62 73

 50 16 4 10 
 150 101 100 90 149 94 132 49 193 79 195 89 117 35 114 121 170 39 32 55 111 107 155 50 13 49 113 176 1 43 76 193 60 200 112 179 147 116 43 130 42 119 41 117 96 125 127 79 66 70

 50 16 5 1 
 93 121 90 56 93 73 93 113 104 98 97 117 91 81 88 118 127 123 109 76 103 127 111 45 126 110 106 125 112 92 74 92 127 130 96 90 89 112 70 98 155 94 90 83 104 85 123 111 115 115

 50 16 5 2 
 114 119 70 56 124 123 96 72 92 75 108 103 104 121 102 84 104 132 112 140 76 82 100 79 116 110 82 91 106 73 78 104 94 120 110 138 115 82 100 127 75 105 86 98 115 73 93 51 96 111

 50 16 5 3 
 108 102 56 105 99 95 64 89 106 101 93 100 105 122 107 81 80 114 74 89 116 90 95 136 89 96 106 75 101 125 79 75 111 76 124 105 120 116 106 87 88 118 85 80 99 108 119 136 115 95

 50 16 5 4 
 135 63 96 120 100 114 127 64 68 136 96 81 118 96 96 81 102 99 125 104 52 131 122 106 65 66 119 91 100 113 138 105 102 113 85 89 101 48 72 82 107 83 99 120 96 122 107 141 134 84

 50 16 5 5 
 150 137 82 111 105 92 87 134 116 140 92 70 85 99 78 118 117 94 127 136 90 82 134 105 113 94 94 95 92 97 122 82 82 92 103 95 140 110 104 109 100 74 79 112 88 106 79 123 108 107

 50 16 5 6 
 80 96 91 90 103 126 110 81 117 110 76 77 93 99 103 95 111 109 121 90 124 110 108 98 77 116 50 95 94 128 100 105 111 106 95 134 84 85 92 101 124 89 103 144 97 99 154 121 112 83

 50 16 5 7 
 85 104 105 88 87 107 76 69 100 78 124 73 131 113 85 92 90 57 112 67 119 93 94 112 97 108 101 122 125 103 96 85 118 93 88 123 104 76 98 99 98 119 130 66 117 87 119 108 106 69

 50 16 5 8 
 114 104 111 119 105 73 121 117 96 103 95 84 101 124 96 97 80 99 102 99 126 110 120 57 87 96 91 87 62 79 138 88 118 99 122 110 125 113 104 80 133 119 130 83 136 104 100 131 95 111

 50 16 5 9 
 106 96 97 139 84 96 72 105 128 121 99 94 94 96 85 81 86 116 110 103 86 133 101 90 98 126 121 114 96 104 77 112 96 89 89 98 109 79 108 121 113 107 125 106 88 99 135 118 130 145

 50 16 5 10 
 86 82 112 77 124 84 61 81 105 111 129 115 132 134 83 67 134 98 73 94 114 78 77 81 66 130 100 114 66 112 85 74 121 52 99 156 83 98 80 85 76 110 115 107 102 73 69 90 104 61

 50 32 1 1 
 56 67 14 25 87 52 81 17 73 11 1 9 5 39 13 42 7 47 82 93 97 80 1 43 100 38 86 35 63 72 79 53 23 40 98 58 90 50 22 85 2 51 35 92 84 53 61 11 2 65

 50 32 1 2 
 11 39 97 22 20 87 55 96 34 68 11 47 29 19 53 41 42 67 68 65 16 7 43 85 19 76 4 98 12 11 19 27 88 22 39 4 68 85 96 12 83 39 36 13 54 64 91 42 77 9

 50 32 1 3 
 53 28 99 30 39 1 4 64 56 67 49 15 53 33 40 82 95 7 32 96 33 50 99 89 49 58 70 97 55 67 29 76 87 1 11 95 62 8 64 62 5 14 93 59 65 31 52 33 82 76

 50 32 1 4 
 37 41 37 59 28 93 7 42 33 10 80 56 36 3 92 79 28 66 49 60 89 55 97 33 100 98 74 17 88 98 91 53 11 95 40 33 39 72 41 85 34 90 35 29 27 31 35 86 93 62

 50 32 1 5 
 27 63 60 30 54 10 62 81 28 40 72 3 62 16 50 23 35 86 89 85 99 11 98 45 50 90 49 43 25 82 60 64 20 67 41 84 79 99 7 11 71 90 44 21 80 71 90 17 41 12

 50 32 1 6 
 15 1 37 72 25 44 83 60 36 96 52 92 43 71 81 78 16 56 17 54 35 53 8 80 63 27 4 60 66 88 10 89 84 92 92 20 15 43 86 5 42 86 18 38 99 44 89 78 24 23

 50 32 1 7 
 27 29 81 91 6 71 10 70 74 54 20 76 87 8 6 41 43 43 4 25 5 10 8 84 67 9 19 66 52 37 55 36 77 39 82 4 25 33 53 77 42 61 26 11 75 76 51 37 46 22

 50 32 1 8 
 64 95 82 40 26 34 90 61 1 78 75 34 87 56 80 68 14 56 90 96 44 13 5 80 33 10 74 19 5 75 42 75 6 49 89 78 44 57 87 47 39 44 21 1 17 83 63 100 21 9

 50 32 1 9 
 48 94 23 49 34 53 89 52 16 76 9 92 74 15 75 6 88 87 94 13 6 17 2 87 82 54 97 88 62 15 50 76 47 85 49 34 18 79 13 35 22 67 90 67 71 59 55 78 73 81

 50 32 1 10 
 95 33 4 25 94 52 14 21 94 55 25 93 87 64 60 8 4 20 84 26 94 83 43 64 62 85 67 17 98 66 99 55 52 26 52 21 91 42 98 46 34 6 13 46 18 3 22 79 50 34

 50 32 2 1 
 76 82 68 36 29 48 76 53 51 44 94 21 64 96 30 30 52 48 93 52 40 80 69 27 94 89 87 54 40 28 36 36 53 36 43 67 79 77 58 83 36 20 99 30 87 68 99 33 87 76

 50 32 2 2 
 99 55 24 32 52 67 72 56 87 67 37 35 25 80 39 49 37 42 84 93 80 41 90 66 33 73 45 50 77 57 20 55 20 74 68 54 86 94 75 91 31 27 35 88 69 88 39 26 91 24

 50 32 2 3 
 72 44 59 43 50 70 89 32 74 76 57 31 55 78 74 35 64 48 55 60 38 87 68 33 75 42 29 83 88 46 68 49 27 23 24 24 55 53 27 100 33 51 41 68 54 77 31 80 49 47

 50 32 2 4 
 81 22 40 69 41 31 44 81 23 32 47 94 80 39 99 58 50 87 44 34 81 21 42 47 30 30 29 26 54 78 60 40 39 29 62 96 97 65 76 62 71 99 75 96 75 95 91 82 32 66

 50 32 2 5 
 48 36 30 83 89 96 89 98 98 21 27 74 94 62 87 41 32 22 61 20 69 94 80 39 47 38 65 40 49 87 87 84 50 79 70 23 99 33 55 39 85 81 30 79 44 59 86 87 65 40

 50 32 2 6 
 77 38 45 72 20 30 100 46 36 78 23 88 99 82 99 25 57 66 37 46 35 94 82 23 100 80 46 37 31 32 69 50 84 35 40 27 80 93 35 77 77 99 33 34 50 44 34 57 88 53

 50 32 2 7 
 44 62 91 98 45 30 63 74 78 98 99 90 45 30 56 92 50 24 95 34 46 89 36 44 25 73 63 57 29 46 55 75 99 24 39 63 33 36 27 64 51 57 28 61 34 97 90 26 41 93

 50 32 2 8 
 89 49 70 85 82 23 67 75 74 40 21 93 87 27 23 23 21 90 64 26 20 33 74 55 75 71 52 31 24 22 60 58 92 49 63 66 54 45 72 98 73 69 36 26 37 23 100 47 41 24

 50 32 2 9 
 49 26 61 89 34 24 50 62 29 22 72 80 47 32 31 55 61 37 73 44 92 67 33 40 59 82 100 69 40 70 39 100 90 100 42 37 52 77 37 93 38 21 30 48 23 43 96 73 34 44

 50 32 2 10 
 92 89 50 85 98 57 97 43 79 60 57 38 82 22 31 70 22 83 61 22 86 93 57 20 53 23 97 53 48 73 21 93 99 94 42 69 27 42 98 23 84 60 78 48 27 93 73 45 84 55

 50 32 3 1 
 92 77 87 92 73 52 88 64 82 63 62 92 98 57 73 85 92 51 86 100 51 52 93 79 97 96 81 68 73 90 79 81 88 71 95 88 77 90 53 80 52 93 70 59 86 50 94 80 81 71

 50 32 3 2 
 52 86 63 51 73 92 74 90 69 97 51 96 62 76 82 86 90 99 53 95 98 67 69 84 66 85 58 91 56 96 55 93 70 86 79 99 73 71 91 83 91 61 81 61 58 79 78 71 54 60

 50 32 3 3 
 81 70 95 79 52 56 78 93 75 76 51 78 61 81 68 95 74 94 70 58 99 72 83 57 87 69 93 62 90 61 90 99 86 89 55 97 62 88 76 72 73 50 95 74 59 64 69 97 50 59

 50 32 3 4 
 77 51 64 91 79 96 67 77 76 52 72 53 66 81 97 73 93 57 71 92 79 54 66 84 65 88 72 82 94 67 88 92 86 50 92 57 78 51 99 64 50 77 65 100 77 93 67 69 79 50

 50 32 3 5 
 90 90 98 63 66 93 94 100 59 79 52 74 91 59 74 60 99 75 78 70 82 83 92 97 77 92 80 83 51 67 94 71 67 92 62 86 88 89 97 72 98 90 80 76 88 53 73 64 92 58

 50 32 3 6 
 93 59 95 84 54 99 75 56 55 95 55 59 73 66 91 91 74 79 97 86 70 94 99 58 77 98 87 63 98 100 64 80 85 97 63 64 77 73 90 78 77 60 86 57 59 88 88 92 76 63

 50 32 3 7 
 83 66 96 57 88 61 90 55 93 75 70 83 100 99 81 74 95 69 55 67 93 76 91 55 99 96 80 93 96 82 58 78 62 61 57 86 55 62 87 84 88 98 94 84 92 59 82 50 64 93

 50 32 3 8 
 91 80 68 59 83 71 51 59 64 89 67 62 81 77 79 51 100 55 79 60 50 80 80 64 78 51 51 65 56 76 80 99 95 88 60 67 63 64 78 52 78 64 69 65 97 82 74 63 98 97

 50 32 3 9 
 73 90 63 61 80 52 94 64 76 82 67 93 97 51 81 74 56 51 57 58 89 79 67 89 79 62 78 80 94 97 84 67 94 93 74 85 71 65 62 79 74 57 72 59 96 88 100 100 53 98

 50 32 3 10 
 62 96 93 90 59 57 64 55 92 50 55 73 72 56 82 100 77 74 89 78 93 82 97 78 98 100 61 64 55 80 64 53 71 57 76 58 92 96 56 62 52 63 55 63 60 80 94 99 86 68

 50 32 4 1 
 119 96 110 117 139 97 64 129 163 32 166 148 34 93 99 199 60 101 88 100 88 122 121 102 80 1 84 7 27 52 58 198 49 84 56 30 74 73 108 186 38 34 187 140 122 116 110 71 205 68

 50 32 4 2 
 60 71 65 95 54 121 165 120 109 116 113 77 111 12 110 83 162 210 43 149 120 76 66 141 27 105 12 116 135 141 38 113 66 85 47 19 117 133 109 118 38 83 23 55 85 65 86 78 99 159

 50 32 4 3 
 87 41 101 47 51 81 64 118 20 128 211 106 65 124 134 93 10 130 91 66 51 172 151 146 102 127 80 125 88 23 108 74 31 109 113 46 160 140 84 111 202 113 204 31 120 37 96 70 138 162

 50 32 4 4 
 177 57 191 124 160 110 98 93 165 72 167 98 171 92 147 1 160 165 86 137 88 61 59 160 101 28 93 41 48 64 61 121 149 89 128 91 78 169 41 76 118 165 128 140 98 142 146 103 217 109

 50 32 4 5 
 85 103 33 160 1 168 103 115 62 93 167 87 119 119 74 63 85 33 137 41 93 145 65 140 173 109 89 109 166 82 113 20 94 54 147 126 78 232 60 93 114 166 29 92 184 54 122 105 93 127

 50 32 4 6 
 38 101 32 95 57 53 1 102 85 159 131 259 153 121 135 37 103 58 99 15 5 151 56 119 46 21 200 74 164 190 118 93 46 74 7 18 60 76 93 192 59 133 213 59 63 95 66 47 93 147

 50 32 4 7 
 107 156 247 31 77 154 76 124 190 137 115 121 93 138 107 53 159 126 136 32 87 69 84 153 130 170 80 119 74 76 166 135 68 93 135 28 59 188 69 97 136 80 87 166 84 92 203 118 68 101

 50 32 4 8 
 97 176 169 105 168 119 102 88 109 91 24 88 11 80 74 139 34 59 84 42 183 127 131 35 53 1 109 76 114 53 97 111 14 139 122 39 27 124 93 42 136 114 24 137 117 142 40 94 39 90

 50 32 4 9 
 46 79 23 81 86 87 99 52 60 166 146 72 114 38 134 83 100 34 51 28 92 93 178 100 160 158 122 98 93 151 46 145 141 7 141 218 64 81 130 110 29 129 145 1 123 63 73 122 114 116

 50 32 4 10 
 83 66 58 66 90 173 110 185 88 54 53 91 114 90 139 130 120 165 80 19 230 138 57 36 154 38 98 148 24 66 119 82 198 159 141 97 149 61 52 119 86 117 135 122 74 163 1 127 154 30

 50 32 5 1 
 95 75 92 89 112 75 118 105 114 123 127 132 77 91 121 109 76 97 85 131 73 66 129 103 100 133 83 73 83 117 122 89 110 93 88 98 121 117 114 102 90 73 116 146 68 68 60 102 123 104

 50 32 5 2 
 117 114 120 124 114 107 91 107 103 99 110 113 97 112 113 85 62 103 67 98 94 98 99 87 99 139 117 77 80 129 108 124 91 78 126 107 72 114 79 66 123 98 80 127 95 78 66 101 79 79

 50 32 5 3 
 89 127 115 74 99 115 70 85 124 90 67 89 108 115 94 109 107 109 52 104 72 119 81 98 73 70 125 82 120 111 139 73 74 64 93 110 70 105 66 103 128 132 73 61 85 81 131 84 100 81

 50 32 5 4 
 132 65 109 60 139 92 117 114 109 93 110 106 96 121 108 91 98 104 92 98 112 109 145 72 108 116 80 85 106 67 69 106 103 99 92 131 83 99 86 94 94 104 146 86 107 129 65 107 78 91

 50 32 5 5 
 108 89 118 79 100 85 82 108 88 68 112 127 100 92 94 90 85 84 87 131 64 116 90 71 108 95 121 144 109 72 95 75 81 121 69 91 107 60 95 106 89 118 136 99 114 122 84 117 83 97

 50 32 5 6 
 109 93 92 116 113 114 100 107 108 102 98 96 52 122 92 91 103 56 95 94 110 73 101 132 90 96 70 97 99 87 78 112 135 98 81 83 109 108 85 116 133 88 77 105 136 119 89 113 111 110

 50 32 5 7 
 96 63 91 121 119 117 112 118 123 105 94 93 105 137 104 80 107 92 107 92 109 138 102 115 94 109 135 124 78 126 110 26 130 69 132 138 92 109 100 109 132 80 97 124 95 82 112 108 107 71

 50 32 5 8 
 71 123 99 112 125 80 94 83 133 96 115 94 119 106 114 114 88 95 134 109 125 118 82 85 115 107 100 72 97 106 88 111 86 110 101 61 117 85 86 92 113 105 78 123 99 88 83 99 97 78

 50 32 5 9 
 102 87 78 121 124 117 124 96 115 75 116 111 127 132 131 88 65 98 87 111 93 93 134 93 102 122 114 65 120 112 75 105 112 78 123 111 104 94 142 85 100 87 115 82 109 96 87 91 90 76

 50 32 5 10 
 114 87 90 106 125 109 114 129 128 94 92 84 105 51 112 126 117 78 81 92 102 99 98 100 120 87 68 102 107 142 71 91 81 95 114 107 97 105 87 113 129 102 115 104 110 95 99 131 105 110

 100 2 1 1 
 54 19 10 59 37 16 68 93 41 17 52 42 67 71 9 4 5 10 82 43 30 7 49 55 38 77 60 66 87 100 40 43 3 91 8 32 23 37 37 37 61 90 31 1 23 54 66 100 92 55 10 41 18 15 48 26 44 12 83 78 96 35 29 47 57 98 57 49 43 86 93 25 27 84 59 77 65 83 50 54 91 70 30 59 96 42 75 50 52 68 34 96 45 60 57 2 87 84 49 97

 100 2 1 2 
 60 66 89 57 28 31 32 42 39 27 47 31 98 33 68 44 43 82 10 13 55 92 63 36 70 19 86 79 42 61 76 89 99 63 97 79 27 96 14 93 44 36 98 71 18 19 54 37 31 78 49 82 88 98 84 40 74 5 33 55 48 70 70 93 79 8 8 5 100 9 41 86 12 75 27 89 98 72 82 1 24 54 79 23 67 1 86 7 49 56 65 14 79 21 94 68 80 85 67 91

 100 2 1 3 
 35 63 16 28 68 96 13 38 70 31 89 25 87 50 38 49 85 77 89 27 51 97 40 47 19 19 54 62 46 90 75 70 97 91 48 56 67 28 90 81 3 6 46 21 43 54 16 43 80 38 20 81 1 33 100 86 94 41 20 85 46 72 46 45 65 15 81 61 21 17 40 87 83 68 27 56 41 39 58 30 3 60 77 4 42 18 38 4 46 21 37 66 47 25 84 97 59 65 95 28

 100 2 1 4 
 43 93 72 99 73 21 42 90 95 91 95 45 79 19 90 92 14 90 38 49 27 33 48 28 42 94 51 78 48 95 42 29 36 66 42 34 78 38 40 8 11 11 77 25 50 55 28 31 54 99 100 8 31 80 71 81 85 7 54 79 75 31 41 95 100 98 61 16 52 85 69 18 29 88 10 17 99 8 63 31 93 83 11 74 100 97 56 97 58 41 56 5 28 64 18 47 96 63 63 44

 100 2 1 5 
 90 31 17 83 7 52 47 79 86 19 71 24 19 89 49 51 53 18 92 69 9 50 10 59 11 46 63 64 11 87 94 91 68 12 7 92 7 21 36 100 88 22 95 35 89 16 4 14 55 10 71 81 40 12 84 94 37 32 73 83 65 9 95 68 39 93 33 93 81 25 37 54 20 90 84 44 82 82 93 79 45 73 85 40 89 49 1 30 61 76 47 27 35 53 90 64 66 72 89 89

 100 2 1 6 
 11 14 34 49 14 92 91 58 74 82 48 71 47 3 2 79 48 99 71 98 20 97 91 85 28 23 87 70 25 47 76 4 7 15 94 100 43 94 66 37 69 28 88 54 90 32 53 53 75 49 56 34 61 43 39 60 12 39 17 91 5 48 94 27 73 75 10 68 94 66 69 3 100 84 23 67 16 56 43 11 56 3 73 83 40 67 5 21 15 5 66 67 37 37 18 98 7 88 22 49

 100 2 1 7 
 31 39 26 65 94 58 11 55 15 35 12 88 70 13 90 97 97 15 30 56 98 5 32 81 97 40 22 48 39 29 94 13 63 44 67 94 40 46 97 37 87 97 4 13 58 78 63 35 77 4 65 76 12 7 40 58 42 87 16 38 88 26 6 43 9 79 61 44 20 20 49 74 7 3 67 38 91 84 100 30 75 78 29 54 38 95 33 93 71 1 85 43 39 19 93 89 69 75 8 99

 100 2 1 8 
 12 73 18 2 31 43 48 38 65 62 28 21 28 86 73 49 50 34 41 90 60 74 77 72 3 96 77 16 20 24 84 100 56 43 78 60 27 75 100 46 40 61 64 25 50 70 91 14 54 70 10 31 1 30 16 84 88 33 100 87 48 22 29 75 87 88 19 64 8 53 16 53 69 43 8 94 3 8 77 24 46 100 46 66 27 57 57 1 26 82 55 47 56 61 22 79 33 10 54 72

 100 2 1 9 
 93 3 17 40 35 21 80 59 27 74 27 12 20 5 67 55 17 11 61 96 82 48 57 43 17 1 49 25 18 30 15 77 54 43 2 78 15 55 24 20 68 46 43 34 98 44 81 31 96 12 61 3 79 49 8 32 57 66 24 12 95 17 86 54 36 95 2 64 11 26 63 23 92 94 28 5 96 60 86 38 31 12 54 82 69 54 58 13 43 12 72 37 42 90 39 12 62 10 84 50

 100 2 1 10 
 93 56 46 17 2 28 89 29 24 47 60 55 2 64 79 12 1 48 84 55 51 95 16 79 38 12 29 38 36 71 21 79 21 55 73 29 51 19 35 35 88 80 73 39 1 18 75 34 82 61 46 70 74 4 54 47 48 37 37 22 38 64 21 51 49 13 32 21 34 35 14 43 55 14 11 17 97 55 17 75 48 43 88 77 79 89 80 41 6 28 59 32 93 36 96 27 63 4 27 1

 100 2 2 1 
 90 67 100 44 56 99 48 89 51 82 37 94 100 61 67 49 39 56 69 100 28 24 20 78 98 37 41 50 52 60 48 88 55 26 90 48 39 32 54 20 23 81 53 90 80 46 91 99 88 38 43 80 70 29 38 32 97 31 75 86 69 77 35 51 82 22 96 72 46 87 31 36 100 92 94 71 32 96 99 45 26 92 73 73 26 60 89 26 79 77 34 81 93 52 40 86 96 43 78 21

 100 2 2 2 
 43 23 26 29 79 38 51 89 74 26 53 41 60 22 67 90 94 36 34 70 99 21 47 63 29 49 82 39 88 74 39 60 77 67 41 89 66 26 52 91 91 75 64 60 89 38 38 82 50 50 78 86 71 89 82 26 26 70 27 31 82 23 23 40 37 31 78 94 34 62 97 41 90 59 47 44 89 71 47 84 31 22 81 25 26 45 58 92 75 69 88 39 46 90 64 65 70 53 54 78

 100 2 2 3 
 55 83 69 27 92 93 58 68 58 94 75 23 60 91 75 82 51 35 94 82 93 93 85 53 88 20 32 47 83 71 35 60 79 73 45 73 41 38 48 91 23 76 40 85 50 51 71 71 63 33 100 60 54 90 98 81 28 88 76 69 23 27 59 52 71 46 53 54 46 98 62 56 37 37 38 95 72 49 55 41 45 65 75 30 87 34 22 38 73 94 63 73 98 22 65 64 73 24 86 91

 100 2 2 4 
 99 91 91 63 57 35 64 98 52 45 74 70 87 63 36 36 52 36 51 46 91 31 50 48 28 85 38 46 64 27 43 39 47 23 53 41 68 39 43 68 82 59 27 32 65 98 53 25 53 27 74 43 60 99 57 67 62 25 31 31 53 43 70 91 57 75 41 32 77 33 49 29 89 23 24 28 83 29 22 24 42 90 75 47 65 50 95 27 68 86 26 70 37 54 20 82 27 53 94 99

 100 2 2 5 
 43 75 70 59 61 40 83 73 28 40 39 43 62 74 99 64 95 52 92 68 62 75 65 61 38 42 72 59 51 28 95 71 28 64 96 43 63 33 29 92 96 39 35 95 72 57 34 54 50 23 99 57 78 78 41 75 23 80 31 86 41 46 75 42 86 65 67 82 94 35 31 79 63 96 97 86 79 21 85 83 84 88 29 91 73 72 29 71 23 70 68 34 75 96 75 91 47 23 90 85

 100 2 2 6 
 62 58 24 27 62 76 71 53 26 45 54 91 37 90 91 53 52 54 35 69 24 84 58 71 22 68 28 100 58 76 94 93 65 46 92 69 42 48 77 87 96 31 87 54 74 31 32 56 60 91 91 88 26 33 43 85 55 73 52 53 41 97 94 39 32 57 42 59 24 48 71 86 34 59 33 90 39 42 46 57 34 63 30 47 28 27 22 66 63 46 78 91 75 26 62 24 57 43 65 75

 100 2 2 7 
 95 65 44 83 37 33 64 75 81 89 75 23 37 31 33 29 85 59 99 88 31 22 90 22 59 98 38 48 53 56 47 35 44 92 29 80 69 83 58 39 55 98 29 23 98 45 57 97 45 86 22 83 96 58 96 47 36 56 30 73 88 56 89 78 58 46 90 52 95 71 65 71 77 44 41 38 94 49 68 77 94 62 60 66 92 28 70 79 88 60 30 41 79 96 73 21 48 81 86 25

 100 2 2 8 
 91 84 71 26 96 95 53 80 98 94 56 53 56 22 68 32 59 69 90 60 65 53 72 55 27 57 53 30 96 34 36 32 33 73 85 97 43 65 72 35 84 89 20 30 91 90 64 24 33 64 85 89 60 29 66 36 28 42 55 22 97 70 75 86 72 45 40 37 37 52 66 56 100 77 23 41 72 57 97 51 75 70 48 87 60 71 41 81 53 44 51 68 90 98 93 81 42 77 54 70

 100 2 2 9 
 23 23 82 96 89 100 97 33 97 49 59 20 70 53 59 51 81 47 98 88 91 96 63 25 28 49 99 53 61 52 63 88 97 41 80 81 75 43 51 100 80 27 32 88 90 76 58 57 56 35 93 90 43 27 89 69 89 39 90 37 93 56 94 51 87 37 58 39 93 64 78 48 58 30 22 21 34 99 86 37 88 36 86 52 30 78 25 36 28 37 71 48 68 96 28 39 22 38 86 72

 100 2 2 10 
 97 57 20 75 46 27 59 37 65 71 35 46 77 49 43 74 89 43 63 88 81 87 75 33 88 90 52 76 31 21 33 62 92 20 59 49 85 66 64 87 96 38 90 46 64 74 57 56 72 73 53 40 97 68 52 67 97 93 82 23 70 85 90 26 94 88 65 36 40 64 20 51 21 69 61 28 41 74 90 47 30 98 61 40 80 35 31 70 80 28 88 46 46 56 37 28 31 64 100 43

 100 2 3 1 
 56 73 51 52 72 81 76 73 84 78 56 62 100 51 71 77 58 50 88 93 69 83 62 62 90 75 92 86 85 74 59 91 93 57 89 69 98 60 78 81 93 69 65 76 64 51 72 56 65 83 72 67 96 87 78 58 56 70 55 79 93 78 51 95 98 92 85 81 100 98 60 56 57 78 57 76 96 74 62 55 94 99 69 67 56 91 50 67 52 54 67 89 78 88 84 98 81 74 53 76

 100 2 3 2 
 66 86 71 92 88 84 99 81 69 76 50 70 53 69 95 99 97 96 84 99 100 70 53 61 86 78 92 83 56 99 66 74 73 83 76 68 94 68 82 89 72 74 70 67 58 89 74 94 72 61 81 81 69 84 50 72 97 83 76 72 62 59 100 99 84 77 87 86 82 81 83 76 57 70 68 50 97 75 63 64 80 83 61 86 85 82 76 99 82 72 60 55 85 97 64 74 51 69 58 85

 100 2 3 3 
 66 71 61 73 87 77 66 95 82 90 75 76 52 91 90 97 70 75 53 98 100 76 61 87 65 98 78 83 89 95 64 96 82 87 83 64 92 67 51 61 79 71 82 100 61 75 77 93 99 97 92 58 99 58 64 65 68 99 89 57 51 99 51 67 92 97 95 63 86 97 60 83 52 54 59 58 92 61 52 92 97 79 77 94 88 95 77 77 85 83 53 61 80 88 56 88 57 68 77 88

 100 2 3 4 
 75 59 69 80 96 96 68 54 68 61 89 78 89 99 56 98 66 71 99 79 82 56 84 62 80 77 64 90 69 66 65 83 76 84 50 65 74 76 100 70 77 70 53 80 52 83 83 95 97 56 100 91 51 98 77 81 96 69 51 69 65 53 55 74 96 81 73 94 81 71 52 90 68 96 87 64 91 55 64 60 78 58 95 76 61 84 83 67 57 73 93 65 62 64 96 65 53 76 98 60

 100 2 3 5 
 61 58 81 79 79 51 95 65 55 87 70 77 100 65 92 64 57 88 87 99 87 61 78 82 50 57 95 90 82 50 80 79 57 85 50 55 88 92 53 59 51 72 72 54 63 80 97 75 83 57 79 86 64 66 70 67 73 63 68 58 76 100 98 52 91 69 78 91 84 50 60 88 84 53 77 55 58 88 80 70 85 61 85 62 89 52 75 84 96 59 63 88 96 76 95 50 82 83 67 86

 100 2 3 6 
 69 77 81 85 83 95 98 73 89 85 86 53 57 93 57 95 96 100 68 60 89 71 82 73 64 94 61 59 53 90 76 72 87 76 100 100 54 83 79 53 96 76 51 69 75 64 60 78 80 92 96 67 71 74 61 86 66 51 57 57 52 53 69 81 65 92 99 75 55 78 73 98 85 81 84 53 60 65 87 59 55 53 70 92 87 61 69 80 77 58 60 90 78 60 72 53 99 75 50 93

 100 2 3 7 
 96 62 62 60 75 74 57 84 60 53 90 93 96 66 52 63 57 54 81 86 57 58 97 91 78 94 62 52 67 88 75 77 57 91 64 74 95 68 70 80 77 64 51 56 65 98 71 75 55 94 52 90 84 56 56 89 78 86 78 77 66 79 86 94 76 66 77 75 92 86 61 76 84 50 61 63 63 100 100 64 76 67 100 79 95 92 79 50 78 66 88 100 53 81 66 74 85 64 55 56

 100 2 3 8 
 98 82 65 74 83 91 95 76 80 86 81 59 69 88 92 74 68 89 71 88 81 85 92 73 100 61 94 67 72 83 60 62 84 75 87 68 76 61 78 88 68 53 51 53 83 65 83 69 94 83 58 51 88 67 75 57 64 73 64 62 100 69 63 91 86 93 50 91 65 85 99 94 69 86 95 57 94 55 83 94 51 70 89 58 52 61 75 60 95 80 71 92 79 63 63 96 50 73 74 70

 100 2 3 9 
 80 83 51 72 62 77 60 72 100 89 83 99 81 53 51 93 53 59 91 100 78 54 100 78 99 59 69 84 64 62 97 72 98 73 61 50 65 54 70 93 78 67 85 69 64 50 57 81 96 82 50 68 62 81 81 58 72 94 97 64 77 96 74 55 51 72 85 88 84 82 64 77 81 91 67 69 96 59 61 65 58 91 91 90 60 77 91 64 92 80 68 53 76 63 58 71 94 94 62 73

 100 2 3 10 
 61 59 54 78 87 57 95 88 80 93 88 53 100 51 53 90 74 72 72 94 70 50 61 94 62 71 73 86 83 100 91 69 55 94 93 61 99 62 87 72 89 69 55 94 75 73 91 74 66 56 91 83 52 61 89 83 76 55 83 56 76 75 74 100 63 54 80 62 97 100 72 71 81 98 51 55 93 62 58 53 65 76 55 63 52 94 94 97 68 66 73 57 81 74 97 86 93 73 84 56

 100 2 4 1 
 129 85 102 130 49 44 99 32 121 104 119 143 116 46 74 169 114 42 1 64 116 80 102 165 143 111 80 160 168 58 160 73 83 133 58 144 77 48 162 203 122 48 110 211 204 173 99 116 111 125 119 142 45 59 71 93 101 95 111 63 145 114 92 181 142 160 125 149 159 44 159 124 50 67 34 121 61 156 133 97 167 121 127 128 161 83 132 69 142 145 102 51 185 79 39 44 56 10 158 153

 100 2 4 2 
 142 126 77 117 109 106 113 155 18 116 71 1 81 178 93 181 108 52 65 168 71 128 189 125 184 95 88 167 35 111 118 155 106 37 143 49 92 146 100 65 114 54 146 82 176 82 62 70 156 89 112 110 189 64 147 96 35 35 87 113 68 29 158 113 130 108 74 119 62 53 75 121 184 146 140 106 133 114 70 111 111 160 141 88 85 102 54 63 68 25 138 93 207 110 176 104 62 56 4 77

 100 2 4 3 
 98 58 103 51 141 200 58 110 87 73 121 44 218 154 112 137 62 107 162 143 156 175 2 74 39 80 125 174 25 136 175 52 54 31 38 182 184 118 121 139 83 98 87 52 113 72 59 43 103 44 136 117 52 123 93 157 91 73 140 66 148 55 71 86 107 196 104 166 144 47 85 95 157 64 131 172 112 129 134 122 67 80 128 18 146 184 82 134 94 172 95 150 91 99 78 93 115 24 108 81

 100 2 4 4 
 54 126 122 115 134 87 101 91 85 191 99 174 77 55 197 47 115 145 122 185 90 15 133 66 101 187 127 154 110 116 97 110 114 39 138 105 168 101 132 171 155 119 97 76 111 1 77 131 101 101 144 29 119 1 143 112 224 134 82 101 95 51 94 92 150 70 102 148 132 159 41 143 96 144 184 108 84 52 100 128 209 47 29 32 52 57 54 44 131 191 93 168 76 55 156 114 107 116 1 44

 100 2 4 5 
 171 102 72 28 88 55 130 175 43 1 141 92 63 85 65 55 191 88 99 144 99 81 104 36 135 39 154 125 120 78 140 54 229 102 217 127 99 71 151 84 58 32 124 101 134 99 103 52 84 159 54 141 76 161 166 120 125 170 82 135 80 120 72 95 188 53 142 144 111 20 83 10 149 64 155 54 235 126 142 151 51 35 230 67 183 190 104 108 23 117 39 54 187 128 65 105 126 75 12 1

 100 2 4 6 
 88 156 193 194 116 174 99 105 70 146 139 18 49 119 61 130 25 96 97 218 68 127 108 42 75 102 94 59 128 167 86 149 77 101 171 56 106 139 101 133 235 148 26 138 118 186 39 65 124 130 86 126 139 78 110 136 162 93 207 123 26 141 85 255 135 121 137 93 116 209 137 163 85 178 72 128 107 109 108 50 100 88 101 125 133 82 125 1 17 59 95 137 128 118 72 89 70 133 141 41

 100 2 4 7 
 81 90 33 61 67 72 136 123 58 114 122 131 93 171 174 168 147 196 80 116 152 131 153 183 79 26 145 169 126 5 96 13 170 109 84 143 84 63 69 96 121 47 79 125 44 98 105 131 102 105 140 169 134 80 82 144 135 132 73 125 172 138 96 35 3 101 116 137 14 60 103 167 139 52 59 60 131 115 70 109 105 93 55 56 32 160 78 96 127 110 101 62 76 129 16 66 82 160 55 166

 100 2 4 8 
 68 93 109 38 167 46 113 138 13 41 83 153 79 57 86 115 67 87 53 73 112 71 124 91 80 73 56 124 37 151 102 92 82 140 74 62 15 1 103 71 47 124 126 129 128 69 163 120 80 125 104 23 69 133 84 53 96 136 39 107 74 118 176 137 69 125 165 41 61 65 148 94 30 46 100 38 69 131 27 98 93 37 124 124 90 64 187 161 90 78 126 108 93 146 58 132 40 84 71 179

 100 2 4 9 
 78 112 95 76 72 152 51 50 94 104 7 99 147 52 44 83 55 177 73 139 110 119 128 112 168 90 55 103 125 129 151 82 69 121 52 39 138 24 150 138 52 127 100 131 216 175 140 29 83 160 1 16 87 50 84 67 112 77 92 38 119 107 105 197 90 1 92 34 146 94 97 68 119 55 127 68 93 137 147 146 90 88 107 67 60 110 101 82 82 44 104 115 69 179 126 147 150 185 67 106

 100 2 4 10 
 61 91 86 118 114 102 147 70 97 64 1 115 1 91 108 152 142 39 80 105 121 161 107 61 102 91 30 93 130 113 120 75 12 98 72 152 104 104 125 124 91 161 76 152 134 133 133 39 122 83 109 131 58 187 131 96 49 108 31 61 119 69 142 143 155 41 223 77 89 72 96 68 137 89 93 30 154 139 22 235 13 240 107 123 191 79 81 41 149 1 38 124 136 90 1 104 82 1 78 90

 100 2 5 1 
 65 89 80 59 106 105 98 92 71 126 90 70 89 108 127 103 87 78 109 112 100 99 84 85 75 107 117 119 121 79 85 94 88 106 74 75 111 109 97 125 106 76 91 124 101 72 93 75 53 82 77 71 94 69 111 82 112 72 91 117 108 85 101 92 80 87 93 117 95 118 105 106 90 101 100 87 88 117 80 134 122 88 84 117 132 88 97 74 111 63 94 122 106 84 84 83 99 86 73 80

 100 2 5 2 
 91 134 91 123 77 111 87 108 111 65 102 90 75 98 86 97 124 101 74 98 95 65 145 81 85 113 70 93 109 110 123 92 110 69 112 99 145 93 122 89 50 106 146 103 75 128 129 62 117 110 92 111 104 103 81 74 84 99 99 80 102 136 132 119 89 83 105 94 115 102 117 136 108 97 107 127 80 127 144 103 122 119 121 101 108 75 98 88 80 124 96 89 115 130 77 113 112 102 125 108

 100 2 5 3 
 106 129 113 99 99 113 119 122 78 82 68 85 94 88 97 125 122 97 79 74 79 122 89 130 100 106 107 87 119 93 95 112 108 93 129 108 77 118 139 86 97 57 89 120 96 101 87 114 88 124 94 108 111 94 113 80 65 95 106 99 93 112 112 76 101 118 138 110 71 101 86 118 106 85 137 69 112 96 83 116 82 129 78 86 98 112 97 93 173 80 122 131 121 90 95 116 129 91 111 81

 100 2 5 4 
 97 109 99 104 92 83 90 124 51 145 130 106 79 112 106 78 85 108 104 98 93 105 102 100 94 97 78 82 80 113 105 63 90 82 104 95 101 105 101 110 114 114 121 129 117 117 101 34 105 86 93 99 78 85 97 109 97 76 116 110 66 86 117 98 111 136 102 128 127 97 70 126 98 76 113 96 86 132 79 115 91 70 92 87 72 91 95 115 97 60 141 96 99 99 102 77 79 79 67 112

 100 2 5 5 
 116 91 65 111 120 107 138 101 108 75 107 108 79 121 98 85 100 110 109 87 120 108 66 95 144 70 86 95 61 99 97 74 74 105 80 79 69 104 65 139 113 98 134 128 110 135 49 116 51 115 122 137 124 137 76 95 78 106 83 99 87 85 93 110 118 107 56 81 126 118 96 139 81 71 75 125 132 83 90 81 100 104 86 83 84 95 115 68 136 149 91 114 85 126 112 74 59 72 97 70

 100 2 5 6 
 104 96 119 86 100 91 123 98 99 118 76 116 89 94 78 115 97 102 115 115 106 51 87 84 83 107 106 74 118 76 58 115 111 100 110 138 76 85 84 140 115 129 48 64 102 102 117 125 95 78 100 104 97 79 89 142 81 93 104 116 124 114 101 124 117 107 109 101 58 84 112 100 99 93 99 82 90 114 86 119 119 85 90 118 84 110 105 107 107 86 132 98 87 151 116 116 80 101 37 94

 100 2 5 7 
 96 96 107 90 99 123 97 115 127 111 120 92 103 99 97 102 95 99 116 93 73 85 112 126 109 127 134 74 84 124 133 90 116 120 85 82 144 80 110 110 84 115 111 112 122 83 107 103 97 89 127 115 74 98 115 92 113 105 87 101 79 113 81 88 90 77 95 94 120 79 68 88 129 71 91 83 79 87 86 106 105 98 96 127 107 124 106 102 81 96 111 90 130 55 101 91 118 103 127 135

 100 2 5 8 
 97 97 105 88 74 71 137 83 123 136 88 95 101 72 72 97 107 133 91 99 109 77 116 82 81 67 66 93 87 105 88 109 107 89 123 132 91 108 100 108 80 111 139 93 103 101 94 107 88 58 121 87 92 113 115 81 82 89 94 73 114 106 105 82 115 79 114 107 122 117 100 67 99 78 100 107 93 101 92 97 102 78 87 90 119 130 99 98 120 124 88 86 96 113 72 94 93 57 108 87

 100 2 5 9 
 121 123 88 105 114 86 144 91 82 123 84 104 147 106 121 116 91 110 72 87 119 104 124 65 133 124 79 133 119 85 93 137 94 128 89 122 154 108 99 114 106 105 118 95 112 109 124 70 94 125 95 83 121 97 86 143 90 70 81 66 129 90 49 72 120 88 87 60 115 108 115 86 122 109 138 104 92 85 110 116 82 97 123 121 99 85 99 78 71 114 99 99 95 118 100 130 112 80 132 97

 100 2 5 10 
 70 99 64 88 108 88 120 112 74 79 92 81 97 95 99 104 82 99 97 123 117 110 99 89 106 75 110 105 113 87 85 91 94 100 66 118 81 113 123 120 120 49 100 87 99 73 118 127 101 120 73 117 103 111 119 100 107 117 76 101 110 113 94 110 110 92 115 111 97 83 107 94 84 73 74 121 123 122 109 91 69 101 103 110 76 142 143 112 110 103 130 104 97 101 84 109 91 112 104 74

 100 4 1 1 
 34 83 31 89 39 92 9 76 87 47 88 100 11 80 53 96 3 62 61 36 6 57 83 6 4 19 59 100 15 90 14 25 32 30 99 22 47 21 78 55 5 22 11 6 17 38 40 51 89 4 50 12 95 32 54 76 40 14 72 70 14 16 64 67 64 13 96 12 54 43 60 81 100 96 68 11 72 56 95 50 26 2 57 11 6 93 2 91 31 28 71 20 99 53 6 10 55 21 17 32

 100 4 1 2 
 97 76 64 13 82 17 4 48 65 27 70 62 41 62 27 14 74 31 48 82 47 46 66 78 6 19 52 9 72 43 60 82 7 83 90 15 13 69 62 8 79 90 73 91 74 51 11 100 24 20 100 18 3 46 3 63 65 76 70 89 95 61 91 49 8 12 86 32 28 31 92 7 26 64 95 16 45 73 60 3 50 15 86 78 23 78 63 55 38 38 11 17 17 97 83 46 56 91 24 76

 100 4 1 3 
 8 54 8 19 15 23 18 25 19 28 65 79 35 84 49 80 48 88 34 87 44 100 16 34 5 97 76 8 100 100 59 34 48 15 100 38 44 18 72 79 35 48 83 13 60 83 26 48 89 54 3 51 100 6 9 87 7 47 45 32 83 99 68 39 84 91 22 20 48 53 42 82 50 33 10 41 96 12 70 15 42 87 64 98 49 84 2 33 84 61 8 33 10 64 47 90 32 94 71 42

 100 4 1 4 
 80 44 36 73 91 48 46 94 83 56 50 57 11 98 43 65 31 74 63 68 3 85 43 20 47 87 80 100 21 100 74 8 62 91 77 69 2 55 23 92 81 13 29 17 81 29 41 19 10 68 7 27 80 34 7 92 25 77 3 21 90 18 1 73 9 10 11 62 71 83 80 81 19 100 18 20 80 87 22 45 19 38 40 54 44 52 88 74 97 88 35 40 19 54 50 89 62 33 68 14

 100 4 1 5 
 99 29 26 27 16 13 16 25 10 80 94 23 77 76 20 35 97 83 45 10 49 93 22 25 41 82 30 98 91 72 1 32 93 83 5 22 52 1 8 37 93 80 96 88 5 18 92 27 58 3 76 71 92 81 90 18 27 40 17 61 63 23 14 94 77 7 97 51 40 58 98 32 88 91 73 100 46 84 19 65 84 56 11 54 34 54 20 28 61 34 23 37 3 66 62 85 52 91 86 53

 100 4 1 6 
 15 62 14 25 71 85 38 8 76 79 87 19 85 46 19 10 12 98 15 46 8 30 95 68 33 26 59 100 93 93 59 25 45 40 64 8 59 30 8 56 63 85 30 37 76 17 40 48 53 80 65 97 7 34 54 58 4 13 99 72 92 68 74 23 23 67 15 14 51 63 70 39 72 3 41 8 85 6 14 35 17 51 40 52 78 13 53 100 92 53 35 8 49 40 21 90 72 1 17 47

 100 4 1 7 
 20 14 15 82 94 50 28 92 21 83 20 28 24 45 69 53 18 67 18 14 38 84 35 25 77 93 33 31 8 17 72 54 84 20 66 29 81 24 23 92 67 85 39 43 87 41 68 48 1 60 41 39 41 32 54 78 67 82 41 5 11 71 73 56 45 78 56 82 18 7 74 17 87 85 55 83 17 71 1 98 18 24 24 40 97 99 38 32 56 25 15 29 22 99 63 12 75 18 49 40

 100 4 1 8 
 44 26 84 18 90 13 56 45 51 47 24 31 62 91 97 8 31 75 49 55 55 41 93 79 72 57 72 91 96 70 81 49 99 29 42 52 59 71 34 16 88 97 8 86 79 89 66 56 25 63 100 26 56 79 52 18 62 13 82 37 74 64 92 22 15 7 24 50 94 94 81 5 88 33 82 76 88 46 5 87 30 47 63 30 95 53 4 2 47 87 98 29 53 94 21 22 85 6 58 17

 100 4 1 9 
 4 9 92 15 71 47 91 89 25 90 22 30 83 95 26 58 89 44 29 12 79 11 76 60 19 19 49 6 100 17 28 1 8 50 4 3 90 47 32 47 31 13 99 37 90 23 97 79 97 68 47 84 6 37 24 93 6 99 56 21 41 48 33 53 38 12 85 84 56 26 28 89 97 8 19 15 46 99 3 96 88 70 45 45 37 29 38 65 93 57 94 40 55 23 31 1 71 23 75 100

 100 4 1 10 
 74 54 50 89 56 97 33 33 12 35 61 94 12 92 48 16 43 68 33 55 37 51 19 90 14 14 60 15 61 79 18 12 10 88 89 28 18 38 66 46 74 95 71 92 63 48 16 37 88 84 46 16 69 4 18 56 18 42 49 32 11 4 89 10 30 33 58 61 41 85 42 71 15 59 53 88 13 76 49 74 65 91 97 7 69 4 89 82 32 77 45 7 26 58 42 70 90 75 21 20

 100 4 2 1 
 41 24 80 91 81 50 87 29 63 45 32 49 86 21 95 22 70 25 88 75 25 61 38 26 41 90 79 48 38 92 95 50 95 35 32 99 79 52 67 38 70 63 25 20 53 49 70 60 85 57 40 27 25 73 86 90 47 86 52 54 77 78 53 53 28 38 27 56 81 98 29 61 99 62 63 26 67 34 56 29 34 25 99 24 29 45 51 64 36 56 45 61 96 35 77 22 94 74 25 35

 100 4 2 2 
 24 44 44 36 28 60 47 37 100 74 41 33 32 98 92 71 79 53 67 71 84 81 57 21 28 55 68 61 91 34 81 81 65 93 89 95 34 87 45 40 50 90 43 42 43 45 50 98 32 63 28 87 80 81 89 71 53 91 28 53 49 86 66 49 34 59 77 75 50 82 67 72 21 63 53 65 77 71 69 89 69 27 58 53 31 65 58 33 34 28 92 79 57 78 41 58 99 29 49 48

 100 4 2 3 
 68 69 98 55 83 31 72 88 75 28 51 79 51 74 47 56 80 72 74 53 91 20 98 45 84 61 62 58 66 58 69 80 31 39 56 93 30 21 81 62 48 92 46 73 96 39 66 97 48 75 50 99 53 85 89 58 26 53 20 67 72 38 95 99 69 98 41 50 61 35 40 85 83 72 35 49 79 97 40 36 47 84 85 68 54 54 55 88 62 62 43 66 60 32 64 76 51 32 85 91

 100 4 2 4 
 32 20 39 41 35 21 58 35 85 82 80 66 34 22 47 99 22 20 36 97 26 63 62 87 95 42 85 48 79 73 73 64 68 60 36 51 83 77 76 32 44 53 94 34 52 63 31 38 95 28 55 86 64 35 33 97 90 59 47 40 78 97 80 33 79 23 29 69 20 98 54 47 54 44 64 22 69 62 86 48 97 91 99 74 68 36 75 72 93 93 95 31 38 48 58 75 86 80 46 30

 100 4 2 5 
 36 61 69 67 21 41 22 69 61 26 70 70 95 87 64 44 33 81 62 83 21 48 63 32 66 90 75 34 84 63 84 37 56 22 67 41 54 42 57 77 51 53 64 54 89 42 95 82 24 75 28 83 51 23 92 90 82 90 35 47 69 59 35 86 38 85 80 97 27 27 28 24 26 43 29 47 39 35 77 30 50 71 35 86 46 48 52 68 35 85 75 62 54 23 98 57 87 71 94 53

 100 4 2 6 
 23 40 96 42 59 86 93 22 74 93 66 79 24 100 27 31 65 55 35 81 65 39 100 34 85 88 76 97 86 85 86 88 55 67 44 45 76 44 37 77 94 97 24 50 56 98 64 36 24 36 21 96 95 65 37 64 64 92 31 21 35 67 78 88 48 28 59 30 36 99 25 98 33 31 77 76 28 97 79 64 38 56 54 82 77 44 58 42 52 51 89 41 34 43 80 100 33 38 75 55

 100 4 2 7 
 38 62 40 45 45 27 98 89 55 79 47 85 36 67 73 36 22 100 89 50 83 41 58 39 94 84 23 63 30 22 72 96 99 87 22 61 41 34 47 76 79 31 55 49 21 89 70 31 98 34 87 89 69 84 60 84 42 55 75 54 36 90 54 77 86 72 78 92 61 58 29 30 30 25 67 30 95 80 54 87 94 94 55 94 99 95 57 42 25 68 33 72 92 50 42 35 65 40 56 63

 100 4 2 8 
 71 94 77 91 55 49 42 44 80 64 50 50 57 76 27 50 60 62 79 84 50 67 100 93 80 94 66 35 46 99 96 68 43 68 85 26 58 95 95 29 84 81 21 89 37 74 34 80 89 63 40 58 21 92 69 63 99 39 20 100 57 34 81 83 37 20 48 79 87 71 21 52 23 79 27 34 58 54 58 30 42 85 50 83 88 88 51 62 79 76 87 31 47 80 61 71 80 39 85 40

 100 4 2 9 
 87 95 51 42 61 58 64 78 93 67 50 43 76 91 49 23 48 96 30 92 49 24 32 80 55 98 33 75 38 48 62 95 82 83 50 48 42 48 64 67 22 37 62 29 21 30 99 21 58 26 76 98 41 75 35 72 42 42 37 30 75 100 53 57 74 66 77 59 100 55 87 55 74 21 76 70 76 72 58 50 51 80 88 69 51 49 49 74 58 24 67 47 31 31 38 54 98 87 30 27

 100 4 2 10 
 99 67 24 80 99 69 58 63 52 37 94 64 33 96 33 48 42 28 91 59 34 82 33 89 76 65 87 40 86 21 85 45 22 54 51 94 54 80 98 32 80 66 100 22 75 27 56 44 65 32 22 32 45 42 78 84 70 81 83 93 43 68 48 91 68 93 87 77 46 58 85 96 59 66 81 26 71 80 76 89 96 63 91 74 63 66 71 95 69 62 50 63 81 30 91 28 27 68 61 41

 100 4 3 1 
 58 70 93 87 90 99 91 81 53 82 79 67 94 64 79 97 81 67 84 57 94 73 94 98 76 74 61 65 91 93 80 64 86 63 85 93 83 68 67 55 66 54 76 76 68 59 63 100 77 100 88 81 89 87 50 77 87 60 68 70 86 52 63 72 99 68 73 86 83 98 88 57 62 100 84 71 91 94 73 52 78 96 53 79 50 89 64 65 94 97 82 83 65 84 61 58 89 91 91 89

 100 4 3 2 
 76 73 70 96 74 51 53 97 57 62 85 64 90 100 57 53 88 62 97 78 54 91 60 63 56 84 83 51 71 85 57 51 93 96 98 95 85 93 74 78 51 70 66 61 66 76 86 80 98 72 56 97 78 73 68 50 51 89 57 98 92 51 99 80 98 73 51 94 79 78 60 92 70 80 81 84 64 90 78 92 91 95 97 70 100 72 76 60 52 91 56 60 93 93 97 83 96 99 82 51

 100 4 3 3 
 91 83 89 96 50 68 61 66 66 100 83 100 91 66 89 65 79 63 88 91 77 71 99 67 95 54 65 73 53 51 57 66 81 59 65 50 64 94 84 82 52 92 82 69 56 84 74 63 75 71 88 65 81 95 69 88 93 82 52 93 77 96 91 77 86 52 80 96 100 50 97 73 58 95 87 93 65 53 89 62 77 92 95 90 84 59 76 86 57 67 85 62 60 81 92 91 67 59 52 74

 100 4 3 4 
 57 94 65 96 68 90 93 95 79 93 88 51 96 68 82 71 92 52 95 63 61 77 74 57 59 92 64 55 62 72 60 59 76 90 50 100 90 77 100 75 100 53 98 62 69 68 56 72 50 68 97 90 78 72 62 55 97 98 77 60 61 54 91 78 56 88 58 50 86 55 92 91 92 98 87 67 63 80 56 58 94 62 70 51 54 89 74 90 81 53 75 86 52 98 58 86 90 74 62 53

 100 4 3 5 
 92 99 86 76 58 73 70 55 66 93 77 100 67 75 52 75 91 61 67 96 58 100 69 54 50 60 62 64 80 68 84 56 70 75 79 68 66 88 55 56 69 88 71 69 57 57 96 80 88 69 53 64 64 85 64 79 72 77 85 80 94 51 85 51 59 51 50 59 68 83 72 66 88 75 100 70 62 96 74 51 96 66 54 64 72 71 61 90 59 52 64 98 86 66 75 66 72 94 61 73

 100 4 3 6 
 84 88 92 100 90 57 76 84 69 84 81 90 65 54 73 69 70 77 81 82 79 66 69 90 74 86 56 75 73 63 82 56 69 89 82 85 93 64 77 70 78 54 79 64 76 57 68 56 57 85 87 96 50 95 52 54 91 98 78 91 54 71 87 91 66 61 53 68 91 94 82 69 50 74 51 83 80 96 58 81 98 58 89 82 92 87 99 71 82 100 55 93 55 50 59 81 60 61 91 87

 100 4 3 7 
 53 96 52 100 90 95 99 98 81 64 91 52 68 76 90 63 98 90 99 74 54 96 76 78 69 55 90 93 98 84 66 70 75 90 85 82 61 76 93 100 85 80 72 87 83 72 89 76 89 97 100 73 79 54 96 60 87 64 74 89 59 57 77 87 78 69 55 93 66 92 100 99 71 82 90 73 72 67 77 73 62 75 84 84 93 51 91 93 53 54 91 64 96 95 63 99 83 100 73 62

 100 4 3 8 
 73 72 80 93 97 57 89 87 75 95 93 100 65 91 87 76 66 75 81 97 89 72 77 68 91 70 84 59 62 95 52 50 86 61 62 50 93 66 96 50 99 95 92 91 95 79 79 98 63 71 55 83 60 90 75 53 96 68 93 88 90 65 94 68 71 85 98 53 69 65 96 94 85 95 51 50 76 51 61 77 57 73 99 82 91 51 85 50 96 58 63 69 91 70 74 58 87 81 80 76

 100 4 3 9 
 83 60 53 76 66 55 67 98 82 65 92 69 60 99 65 61 52 99 63 95 67 70 64 82 89 66 82 66 77 96 98 83 70 53 93 59 87 75 79 66 89 74 87 59 50 74 78 59 65 68 50 76 99 92 57 93 60 57 61 66 75 64 58 58 64 96 94 84 54 86 98 84 99 84 93 61 91 88 80 78 54 100 66 85 94 99 100 88 55 96 63 60 76 78 91 99 52 85 92 95

 100 4 3 10 
 65 78 51 93 60 68 90 68 85 63 83 86 68 76 64 97 66 76 69 94 78 81 69 83 90 65 90 69 72 93 84 93 80 81 90 53 55 76 64 51 99 83 95 94 82 54 54 85 70 69 86 77 56 58 96 70 64 90 74 76 59 85 69 78 96 56 55 66 84 52 85 88 60 65 91 54 70 90 53 80 99 82 65 72 93 75 64 60 60 99 54 67 79 81 56 83 73 78 62 100

 100 4 4 1 
 123 163 159 52 110 84 101 1 129 89 34 37 129 47 75 125 84 140 151 84 154 90 103 132 80 87 96 129 216 42 131 19 114 1 122 153 109 112 80 118 39 90 87 88 40 174 144 81 155 217 85 119 120 90 52 157 99 66 51 93 165 15 67 63 80 136 46 90 123 43 70 57 132 3 106 124 139 51 128 126 94 31 181 13 140 127 172 77 185 41 169 109 132 133 81 105 87 51 75 163

 100 4 4 2 
 139 151 152 98 72 121 92 154 132 138 55 1 222 97 59 109 26 61 140 78 1 111 152 77 87 96 91 196 117 86 62 147 66 137 105 93 112 110 61 108 24 165 121 124 102 110 116 92 117 115 108 1 161 133 53 87 165 119 113 205 231 67 136 1 69 117 101 112 189 197 178 52 127 74 89 164 133 119 102 89 46 90 122 89 35 90 54 96 120 163 34 157 160 111 197 93 75 59 123 62

 100 4 4 3 
 74 226 233 189 98 75 10 73 115 222 98 87 88 152 116 79 114 79 184 45 90 173 138 166 119 71 70 164 108 72 89 45 81 177 170 35 194 45 227 128 110 90 112 108 59 53 101 110 127 134 187 144 86 131 62 139 58 106 110 12 101 152 76 134 125 31 201 120 135 210 137 1 148 49 71 111 122 149 111 82 68 210 81 82 119 123 91 63 112 56 63 103 23 191 184 32 123 23 109 79

 100 4 4 4 
 145 79 171 146 110 119 69 109 140 97 102 78 121 69 140 26 52 45 93 45 129 47 121 143 163 80 204 1 112 44 65 159 137 152 58 113 74 152 181 51 111 77 87 113 127 127 135 79 152 158 80 126 91 69 90 147 123 99 81 117 111 40 104 174 108 149 122 85 118 163 50 49 69 26 201 121 27 180 46 124 88 74 84 155 124 80 38 117 158 159 52 83 112 27 72 119 130 138 121 144

 100 4 4 5 
 92 50 128 23 116 91 115 112 69 71 134 23 123 57 79 84 100 151 103 63 62 125 156 83 76 163 175 106 73 191 39 18 183 141 101 119 38 175 73 72 32 171 77 54 87 151 86 82 120 84 130 104 161 171 19 159 184 67 88 99 152 106 176 136 80 102 123 91 92 1 48 161 92 174 133 56 116 1 90 149 182 105 216 111 87 91 51 149 65 20 84 71 101 93 164 186 59 124 78 141

 100 4 4 6 
 121 114 12 78 127 107 83 134 157 125 96 34 86 49 129 99 41 40 19 160 57 77 87 56 63 63 10 51 143 209 117 103 94 106 113 31 90 130 123 180 150 124 75 88 170 90 189 75 31 42 79 152 71 151 149 98 70 135 102 69 139 130 163 182 99 66 132 120 180 169 7 139 44 100 172 81 69 25 207 178 91 203 80 102 120 135 98 82 59 62 121 109 7 125 91 112 40 147 153 122

 100 4 4 7 
 189 135 68 35 113 1 70 67 11 234 150 210 192 35 234 79 132 58 158 167 73 99 15 81 43 80 119 95 78 39 63 203 179 100 131 27 80 34 139 70 125 53 146 124 113 106 111 133 63 40 156 112 68 169 46 33 30 229 122 181 155 156 197 81 72 80 64 51 72 213 70 87 39 139 142 148 44 86 152 35 74 137 56 41 131 41 67 114 80 47 206 134 83 105 1 95 70 61 83 158

 100 4 4 8 
 74 146 83 130 1 92 125 126 91 64 216 82 135 153 112 89 159 26 100 38 157 143 96 66 1 212 142 104 1 82 179 148 56 46 22 37 90 49 82 159 163 131 65 67 111 43 114 148 164 99 83 101 124 161 37 97 150 81 116 56 203 135 133 51 28 110 108 130 211 48 37 95 180 84 171 43 149 158 45 98 68 111 54 112 101 135 75 98 52 133 168 119 132 38 90 104 125 49 60 109

 100 4 4 9 
 54 119 9 101 69 56 171 71 95 181 28 173 80 54 88 36 79 26 127 124 143 136 35 62 110 72 39 56 90 78 131 138 81 133 68 138 97 3 73 58 192 44 11 200 60 101 86 116 76 24 138 30 130 78 104 106 78 41 187 35 118 150 108 165 139 35 4 89 135 81 99 67 111 111 108 63 96 127 49 168 92 188 208 19 1 81 164 144 173 143 122 126 153 62 115 170 119 85 89 114

 100 4 4 10 
 197 163 75 100 66 69 81 154 118 127 60 123 58 157 131 70 96 139 113 147 134 45 124 104 85 171 114 121 122 88 45 36 8 1 54 30 205 56 73 36 66 6 52 150 91 118 165 89 140 156 142 47 125 136 85 157 132 145 96 62 80 154 64 66 123 50 184 89 122 129 146 66 85 52 96 167 169 30 65 6 65 93 62 55 159 22 113 78 137 82 176 161 61 95 70 81 112 99 123 93

 100 4 5 1 
 113 123 61 108 122 112 128 126 139 129 118 90 110 109 112 84 94 88 117 60 76 100 124 123 99 78 115 79 103 106 105 92 107 136 108 90 77 98 113 122 89 86 58 60 107 60 113 97 47 91 99 60 98 71 138 113 122 122 116 106 82 114 112 131 110 96 123 92 125 84 99 110 75 103 101 85 109 109 148 117 132 79 84 89 110 106 106 151 94 83 68 117 74 70 59 139 126 64 94 90

 100 4 5 2 
 108 117 77 120 68 96 84 82 107 107 95 119 83 73 146 103 115 43 61 103 51 87 94 74 93 122 114 63 79 101 116 90 118 83 101 107 74 117 88 127 84 80 131 117 104 103 87 93 111 139 83 114 41 124 110 82 100 69 87 99 124 89 63 84 110 113 101 93 106 110 109 116 110 97 62 129 76 88 77 121 121 74 83 110 83 103 90 87 82 83 97 89 116 101 117 112 74 88 133 115

 100 4 5 3 
 101 73 89 99 64 94 119 76 56 85 108 98 110 110 85 124 87 79 93 80 97 104 94 128 127 146 84 105 88 117 119 77 86 63 127 90 104 84 123 86 101 102 87 63 121 109 103 73 107 77 124 102 98 104 117 136 93 72 121 133 110 122 52 88 118 121 93 79 102 93 99 135 134 124 92 101 100 84 83 117 80 105 105 80 97 116 110 81 63 114 107 97 96 116 120 143 78 110 90 128

 100 4 5 4 
 87 112 89 115 159 56 100 88 63 78 73 48 99 105 88 79 121 104 108 108 91 114 67 128 105 80 103 98 102 89 123 42 113 104 82 114 97 106 103 79 135 123 116 120 50 71 87 106 114 85 102 111 86 84 70 106 95 126 141 124 94 92 133 81 74 79 92 61 111 102 92 81 90 99 137 99 115 69 99 93 77 67 122 78 96 66 133 107 80 138 76 83 109 88 95 89 88 117 148 128

 100 4 5 5 
 81 78 71 124 83 80 70 113 86 90 131 99 104 81 115 88 97 63 72 144 81 82 121 123 89 107 113 51 83 48 104 95 86 127 73 105 79 89 96 103 108 81 93 83 96 121 94 93 87 86 79 95 131 104 138 113 107 83 137 90 115 95 93 123 90 92 104 108 120 91 77 93 92 142 108 140 127 53 110 101 106 102 129 125 133 107 100 68 115 149 123 123 97 116 109 116 103 120 88 127

 100 4 5 6 
 120 81 81 114 91 99 84 85 108 109 70 75 107 102 124 97 102 140 84 75 133 104 131 101 107 126 93 115 78 135 80 112 93 104 140 92 98 133 78 114 66 99 138 51 151 108 134 95 98 96 87 102 82 122 94 75 106 112 85 118 101 105 127 84 109 94 74 99 110 125 109 116 102 135 130 79 106 119 89 80 119 147 109 111 85 92 93 101 86 113 106 118 105 110 114 90 110 74 134 106

 100 4 5 7 
 101 109 93 122 102 77 112 108 82 116 95 73 110 127 81 88 77 100 116 92 67 101 128 79 117 82 106 113 121 104 86 43 128 108 71 136 57 111 79 123 120 107 123 110 132 100 49 115 108 80 151 89 88 86 72 104 93 87 94 113 102 66 77 66 132 124 132 69 108 130 112 133 75 102 116 119 91 105 108 115 132 107 116 113 97 66 55 117 100 82 131 69 107 75 89 34 83 80 97 89

 100 4 5 8 
 62 82 99 111 100 125 43 116 119 66 73 74 95 92 113 96 110 68 88 99 96 110 80 76 116 54 73 133 85 101 72 91 85 94 90 105 120 100 78 112 92 104 108 65 58 103 107 77 106 65 98 118 97 113 122 83 86 87 148 112 119 84 88 89 39 113 120 93 68 88 105 77 101 94 85 147 100 94 96 97 119 57 72 83 113 93 131 77 116 95 124 172 83 68 90 103 84 75 91 72

 100 4 5 9 
 117 113 109 110 102 112 88 91 90 125 113 96 101 96 69 93 83 91 69 69 78 95 62 93 105 112 115 90 104 115 100 55 97 110 108 94 111 76 100 103 74 68 113 106 83 115 78 124 81 98 96 131 101 89 96 100 84 112 65 125 110 105 113 136 132 115 55 89 98 83 62 118 99 93 93 94 91 90 83 114 136 87 103 123 113 95 131 115 94 78 106 100 78 100 99 70 75 107 82 83

 100 4 5 10 
 87 124 104 112 82 117 40 114 108 121 136 81 87 91 81 91 118 79 127 94 111 92 115 102 121 127 105 108 87 85 78 117 91 98 115 93 119 94 104 119 52 117 80 93 63 112 138 129 92 100 120 75 112 108 82 105 60 140 64 138 89 132 124 57 104 92 98 103 82 113 130 103 138 101 99 117 122 115 94 96 49 97 111 111 84 88 107 72 115 30 106 115 67 79 99 87 89 94 78 105

 100 8 1 1 
 12 81 5 51 26 72 33 76 35 13 1 18 97 57 11 16 65 88 85 27 78 1 45 94 58 69 75 5 95 94 27 5 15 64 91 98 8 43 63 29 43 72 35 69 94 81 65 88 95 2 79 9 39 53 39 52 87 16 30 87 49 93 34 32 35 34 44 65 39 54 16 42 86 8 53 21 31 87 44 78 22 18 40 74 66 57 9 74 54 27 50 92 95 77 31 77 71 79 55 35

 100 8 1 2 
 52 30 85 92 63 49 1 64 3 80 25 43 5 58 60 39 74 89 43 89 31 80 31 86 59 60 74 32 3 55 17 20 77 37 85 58 87 19 93 7 34 10 8 15 12 76 35 39 39 78 13 33 35 49 41 89 63 68 3 98 55 14 31 53 4 96 50 33 13 42 82 53 9 51 77 62 88 26 29 71 2 2 14 49 25 44 83 86 23 79 14 15 96 44 58 26 53 76 34 13

 100 8 1 3 
 73 11 24 95 75 49 35 30 24 59 77 23 26 18 59 54 77 100 98 13 49 52 22 66 5 62 73 86 3 59 79 69 15 44 75 16 40 42 44 38 56 26 52 70 7 71 85 39 76 24 94 65 15 94 92 71 74 86 47 38 98 47 6 77 28 30 98 90 8 77 10 44 33 13 62 12 34 15 73 37 81 22 87 63 52 31 81 64 40 65 55 46 38 86 34 27 47 58 91 81

 100 8 1 4 
 8 86 66 16 10 99 51 43 90 92 66 87 68 61 25 14 25 34 94 11 50 16 46 29 91 42 94 8 84 10 88 46 35 49 96 59 27 68 66 8 23 57 91 2 89 77 60 55 89 91 26 24 28 49 68 99 82 25 37 23 32 8 94 29 10 62 35 25 96 32 93 50 38 45 91 70 9 38 47 9 96 74 56 56 15 82 73 89 99 33 72 9 94 34 80 1 80 37 41 97

 100 8 1 5 
 46 71 18 99 70 78 67 50 67 76 47 57 58 67 51 30 90 57 17 59 56 77 56 53 82 70 28 55 89 34 24 8 48 29 30 71 51 91 39 79 52 92 88 7 84 6 64 79 81 20 23 92 67 49 34 5 89 99 80 42 9 97 13 93 83 19 25 83 69 68 43 32 95 80 34 86 9 43 35 79 61 14 56 93 67 25 73 97 54 32 90 71 73 50 24 29 45 47 99 67

 100 8 1 6 
 45 41 38 58 36 73 20 51 98 43 56 9 45 15 80 93 93 61 56 98 89 19 8 42 44 69 92 68 8 22 83 82 62 62 38 48 99 67 20 9 42 88 38 22 93 62 95 13 4 33 22 20 23 71 90 42 11 43 75 33 88 21 82 12 93 59 5 99 81 55 72 65 29 75 83 49 14 97 73 32 24 29 64 46 58 96 66 19 56 42 79 25 79 14 68 31 9 48 24 51

 100 8 1 7 
 61 31 21 42 39 53 41 91 22 27 21 51 5 53 90 69 81 6 94 79 61 24 1 47 23 75 17 36 10 57 67 47 27 89 15 25 49 16 49 60 15 89 85 66 92 94 100 20 17 77 44 47 98 55 89 15 72 74 41 82 20 99 57 7 44 52 38 54 66 42 35 3 1 53 43 24 60 86 9 40 72 81 14 78 69 25 43 83 84 13 56 15 64 64 40 93 59 43 9 24

 100 8 1 8 
 86 57 74 12 31 88 12 2 9 46 22 77 29 26 45 45 40 32 86 45 5 63 45 71 89 97 10 2 28 20 53 91 5 71 100 20 33 30 80 95 40 11 64 82 52 85 44 51 67 94 92 37 18 91 65 43 7 91 52 13 51 38 63 69 12 75 95 99 83 11 2 28 8 95 77 19 14 28 57 86 68 78 55 100 56 63 8 51 91 84 2 71 41 17 100 23 91 9 96 28

 100 8 1 9 
 70 68 39 12 1 64 89 90 66 24 30 62 61 96 88 86 58 46 66 66 8 34 84 67 89 76 67 52 52 96 63 28 21 95 88 52 68 64 86 4 4 46 16 89 21 48 59 50 80 36 38 89 54 12 73 31 64 1 31 2 5 42 4 59 80 26 47 8 84 93 2 12 5 24 35 24 85 78 87 24 51 65 94 75 18 5 66 31 13 12 63 81 49 66 82 56 68 55 16 63

 100 8 1 10 
 53 30 95 3 52 28 11 25 52 82 14 14 49 29 100 37 87 51 80 17 60 87 8 90 81 4 83 27 84 12 37 62 76 67 39 12 77 57 72 32 82 36 98 65 28 56 65 14 5 1 12 34 9 11 10 49 91 77 73 89 4 92 85 68 11 48 62 73 89 74 13 17 63 36 20 64 56 7 33 67 48 55 57 45 41 32 17 73 34 15 77 34 17 54 71 74 49 33 14 2

 100 8 2 1 
 58 50 28 99 96 71 35 37 26 82 93 49 76 65 71 46 98 33 37 62 21 42 75 79 21 99 88 65 56 30 42 84 72 44 45 79 28 65 50 60 29 38 90 85 53 53 93 51 81 81 79 79 94 34 87 82 56 28 20 88 97 100 22 82 32 67 35 73 68 31 80 57 41 91 90 21 76 69 60 88 61 88 96 69 75 40 65 51 78 98 87 21 86 42 27 29 49 78 72 54

 100 8 2 2 
 32 47 89 62 74 76 20 38 51 21 83 57 64 69 60 67 62 85 41 95 62 23 93 58 37 64 62 54 61 70 55 45 20 59 65 94 71 72 51 91 23 80 98 95 24 39 93 80 86 62 30 20 90 51 46 69 55 99 24 94 35 40 79 41 21 28 83 79 48 47 69 90 36 86 95 44 56 58 25 47 57 85 100 83 75 22 70 63 49 40 32 95 38 26 85 47 75 100 42 66

 100 8 2 3 
 50 44 21 20 97 86 36 99 27 61 55 42 91 92 92 40 30 23 77 59 94 69 99 25 51 70 83 79 20 38 53 85 23 26 35 57 32 42 64 45 58 72 49 21 31 36 29 37 34 95 62 45 70 36 56 50 33 93 78 38 62 33 82 83 67 78 98 41 58 50 96 63 78 72 33 86 55 62 28 97 39 88 52 63 22 83 65 43 97 95 77 54 97 93 77 76 53 49 77 95

 100 8 2 4 
 89 30 62 42 58 84 31 92 54 81 57 72 56 88 38 87 87 65 27 27 95 77 74 51 25 47 39 72 57 69 32 38 80 79 77 61 93 91 60 39 94 38 70 45 48 67 82 57 45 52 24 57 70 48 74 48 70 67 23 27 49 67 31 100 37 81 26 32 94 36 91 92 42 52 31 90 37 35 78 89 77 93 26 62 94 54 62 80 64 20 64 98 29 94 89 39 84 98 91 58

 100 8 2 5 
 85 28 100 32 93 69 38 77 44 40 84 26 65 65 68 39 96 98 32 73 52 86 88 58 23 80 94 72 83 93 68 35 34 55 54 89 96 91 53 97 58 100 71 52 36 55 73 65 34 72 83 78 76 96 84 87 42 40 20 55 88 51 56 46 53 65 32 97 89 21 48 78 30 65 45 70 41 68 27 29 64 24 83 43 24 69 50 62 88 31 71 64 92 61 83 47 82 47 34 75

 100 8 2 6 
 94 68 97 24 88 73 47 43 90 37 46 72 74 84 46 85 38 36 52 24 60 30 84 29 51 26 75 70 90 76 99 42 88 62 36 85 75 61 42 99 83 40 68 35 62 26 65 94 98 24 78 35 52 88 63 81 80 37 22 50 23 22 54 75 62 52 58 82 52 44 63 60 78 56 85 75 99 63 35 50 79 29 21 34 62 31 40 48 29 86 38 42 69 42 91 99 85 66 38 26

 100 8 2 7 
 65 85 64 82 70 46 20 54 69 51 74 21 92 70 30 33 29 33 89 52 69 59 21 42 23 47 35 46 78 73 71 85 38 45 67 87 54 72 25 72 54 79 32 52 23 33 24 29 50 40 28 63 61 75 84 45 84 74 23 30 43 31 29 94 31 62 69 55 29 57 56 95 39 92 23 80 38 59 67 95 75 72 45 57 27 26 32 77 24 43 76 53 81 33 39 38 53 79 37 47

 100 8 2 8 
 85 27 48 47 75 25 85 41 37 70 69 89 90 32 42 34 47 62 95 33 90 30 40 76 43 29 48 56 57 43 38 67 76 27 80 36 33 97 88 20 35 58 48 33 56 67 30 38 29 49 74 80 28 41 53 48 74 86 53 80 65 60 81 81 69 81 35 44 26 89 59 20 24 67 28 44 58 78 99 39 20 54 100 54 62 31 38 79 87 74 28 67 88 34 99 35 84 81 23 47

 100 8 2 9 
 57 67 63 24 39 46 61 42 27 61 20 67 74 63 54 25 66 44 34 97 39 51 92 53 39 36 53 73 37 96 41 90 81 47 37 96 78 82 36 57 59 36 80 37 43 70 100 54 72 48 80 73 93 23 90 99 96 94 71 46 87 93 31 44 83 22 45 41 63 51 37 23 22 79 71 80 36 62 27 72 97 45 95 76 54 49 88 58 67 38 69 85 43 68 66 66 66 93 92 27

 100 8 2 10 
 96 43 79 75 55 57 77 98 37 42 41 79 59 41 63 63 25 53 47 58 62 59 39 55 75 33 34 43 72 83 25 47 25 90 28 52 46 47 49 40 41 70 34 77 26 46 54 45 21 96 22 94 25 32 56 36 43 60 49 30 73 69 56 46 83 90 51 24 27 79 54 27 94 69 43 86 95 67 51 84 75 66 95 79 77 69 64 74 46 49 24 70 85 77 20 78 61 75 48 59

 100 8 3 1 
 99 73 81 92 73 93 52 88 61 92 95 63 58 67 68 72 73 78 97 64 68 98 79 73 92 68 72 81 87 79 74 99 52 93 58 66 83 64 57 69 73 96 97 52 59 100 50 57 57 57 81 69 67 91 75 87 85 65 77 55 90 100 59 63 97 98 76 66 61 67 82 99 65 68 87 62 57 87 57 97 85 99 76 98 92 86 82 93 77 92 96 93 94 81 84 59 58 85 72 52

 100 8 3 2 
 82 89 69 55 100 79 68 71 100 66 56 69 60 72 51 76 71 76 76 67 69 76 96 73 63 51 86 71 90 73 69 93 54 79 55 63 91 67 72 85 73 88 87 64 87 98 58 85 72 90 79 54 61 96 100 79 81 78 51 50 72 56 72 51 53 94 71 86 78 98 89 91 50 56 56 68 94 65 77 57 77 66 56 88 56 50 92 74 65 87 60 64 61 73 66 56 92 53 92 54

 100 8 3 3 
 100 81 93 52 97 67 66 54 88 90 74 54 53 78 92 95 83 64 82 99 71 87 88 70 86 88 69 81 70 62 61 90 73 77 87 88 86 73 89 66 76 56 70 68 86 59 91 93 94 55 93 74 71 99 50 93 81 59 57 82 52 57 96 56 65 92 82 69 84 86 63 59 65 77 95 70 67 80 53 64 69 93 100 99 73 55 64 100 77 70 63 69 91 64 51 82 66 80 97 99

 100 8 3 4 
 93 81 52 84 89 80 82 83 84 68 72 60 87 92 90 51 72 71 60 71 59 52 100 56 77 93 58 64 96 67 82 56 52 92 61 57 54 97 77 84 83 64 59 100 81 67 51 90 54 72 92 57 86 85 62 85 64 61 90 90 98 80 95 51 94 61 88 84 73 80 78 56 73 92 100 87 82 52 60 73 94 97 55 99 92 92 82 52 69 74 63 63 92 90 74 95 57 69 78 91

 100 8 3 5 
 81 78 92 60 55 61 94 100 97 84 71 67 76 65 92 52 64 98 67 58 99 72 64 80 97 66 92 81 75 54 70 90 87 90 83 62 91 67 65 51 59 90 71 67 51 59 64 66 62 74 87 82 70 54 50 50 61 78 52 54 90 66 71 63 80 59 71 52 80 90 53 52 54 77 55 68 57 71 50 80 76 64 63 56 66 56 98 79 81 64 65 89 60 64 86 85 73 79 86 55

 100 8 3 6 
 87 68 69 74 65 96 100 100 70 78 78 99 68 86 78 94 82 73 77 58 79 62 72 91 56 68 60 94 78 91 86 99 88 79 69 82 79 94 62 90 81 66 65 71 77 51 72 60 51 85 52 77 53 84 75 64 62 57 62 69 86 56 89 86 100 82 53 58 56 70 60 99 66 84 50 61 67 100 64 75 97 57 85 85 79 88 78 99 73 73 51 85 86 88 94 50 98 98 90 51

 100 8 3 7 
 60 69 65 65 67 63 70 98 54 90 56 87 78 66 52 77 81 78 98 81 77 63 87 52 95 93 81 58 77 82 68 75 53 57 57 56 65 73 100 52 81 52 84 99 67 72 54 63 60 84 51 84 97 90 91 53 79 51 89 100 67 50 97 60 74 100 98 68 76 89 88 91 88 95 63 66 54 71 59 70 68 83 69 53 93 73 85 58 80 69 62 95 60 80 79 53 87 58 55 50

 100 8 3 8 
 56 76 52 89 93 67 94 50 86 95 79 90 83 98 84 92 92 67 58 80 67 71 79 96 89 57 87 95 83 94 81 57 51 81 54 70 91 72 79 66 77 85 97 57 82 73 90 80 83 65 96 71 85 82 99 53 72 77 62 89 78 65 83 98 68 63 76 96 50 56 84 56 79 91 89 74 69 56 84 79 91 92 74 54 52 73 61 79 95 71 94 81 64 50 50 81 77 91 92 69

 100 8 3 9 
 92 65 52 67 81 77 51 81 50 88 72 50 57 56 68 91 90 90 91 55 77 83 85 59 58 79 55 75 63 67 73 86 86 91 60 75 88 62 76 62 55 82 68 64 60 83 70 83 70 98 66 51 53 62 87 80 80 78 52 100 73 55 85 56 80 76 68 86 90 56 73 94 91 76 92 90 92 51 67 51 64 61 76 59 99 98 97 86 99 93 76 76 68 81 86 61 97 58 91 83

 100 8 3 10 
 66 74 97 90 63 54 94 79 81 53 66 57 71 95 90 78 73 86 51 66 57 98 96 84 72 52 55 92 85 74 75 53 61 95 97 58 82 75 85 60 96 66 67 52 62 81 58 59 50 84 63 98 54 58 60 52 73 63 68 85 67 82 77 90 54 79 94 50 54 67 54 93 93 50 68 55 65 54 65 60 95 58 84 52 86 69 51 94 71 94 65 68 95 64 84 88 93 50 74 81

 100 8 4 1 
 104 62 138 23 166 69 181 70 105 83 71 1 37 125 147 188 127 166 25 63 171 57 86 113 142 141 109 139 189 14 114 110 195 35 1 103 120 143 106 136 123 134 140 139 55 36 99 103 206 58 211 124 20 47 152 1 107 112 84 51 134 76 181 94 177 159 143 56 140 127 124 59 78 105 15 48 71 85 64 1 135 113 131 103 89 128 87 83 142 46 151 142 31 43 87 58 1 160 49 137

 100 8 4 2 
 1 31 112 156 66 157 131 27 189 75 118 192 159 197 214 8 125 22 131 51 182 23 102 143 88 145 163 175 26 80 116 181 123 135 134 146 115 120 132 168 55 25 99 94 111 20 81 155 147 113 18 47 18 172 176 51 40 177 10 91 126 105 52 1 148 70 95 127 116 159 87 88 75 99 87 135 72 134 91 99 165 61 156 121 140 189 88 132 61 139 24 81 9 82 149 156 87 92 133 111

 100 8 4 3 
 91 153 78 108 21 134 160 114 186 70 64 172 122 62 87 80 103 163 140 140 125 26 32 116 89 73 71 215 128 104 80 164 118 31 1 74 127 78 118 39 101 125 50 69 30 151 52 121 66 112 100 64 57 1 78 130 121 114 183 86 125 195 137 128 55 100 121 112 117 84 97 104 167 23 120 128 78 201 112 165 84 128 120 27 106 115 1 77 71 37 97 177 144 51 35 114 166 50 141 124

 100 8 4 4 
 171 141 61 135 78 81 47 140 69 90 186 84 110 138 67 118 146 89 95 28 93 94 2 54 145 115 48 40 112 70 49 124 137 128 84 11 43 50 59 56 187 146 80 129 131 115 180 82 131 45 128 102 110 215 193 96 123 36 12 72 114 6 185 98 218 168 148 119 1 117 81 138 54 23 110 75 37 64 221 1 49 119 103 75 115 131 137 30 118 152 51 82 99 107 67 114 89 65 184 115

 100 8 4 5 
 1 114 26 124 161 161 76 169 40 136 145 143 107 116 91 25 89 74 115 117 147 115 51 48 42 62 194 107 146 148 98 127 82 55 61 77 84 103 131 22 147 101 13 164 118 51 226 132 90 109 154 115 145 43 48 122 114 104 124 87 56 72 65 118 4 118 96 113 127 77 124 116 150 28 84 62 129 59 136 192 20 132 85 18 168 111 134 16 2 73 91 85 85 97 97 90 159 193 70 58

 100 8 4 6 
 47 64 75 168 101 95 148 86 3 85 139 36 48 118 166 103 130 117 52 105 110 71 53 92 58 107 114 122 47 228 65 167 169 181 81 165 126 89 87 49 95 84 147 32 92 123 183 98 150 103 136 120 90 157 64 91 59 141 165 62 199 1 162 174 124 138 23 126 129 23 37 50 31 52 168 138 45 21 220 91 48 79 20 125 139 137 86 105 173 85 48 79 41 86 142 105 36 108 129 165

 100 8 4 7 
 199 130 70 90 120 89 46 45 75 173 168 1 21 35 96 73 130 176 88 185 89 159 145 133 119 75 166 61 74 6 98 105 76 103 115 37 11 56 108 40 144 15 140 111 150 79 191 148 141 84 116 54 175 72 172 34 108 109 98 160 99 77 44 104 31 155 44 112 114 165 79 89 125 127 16 9 109 75 85 12 130 67 95 160 124 173 1 82 135 179 145 78 36 165 34 155 80 92 116 68

 100 8 4 8 
 120 105 65 207 94 177 89 13 115 129 89 63 4 59 36 136 105 6 128 75 178 125 105 209 123 147 62 52 85 40 83 138 1 182 194 98 153 13 176 112 173 31 51 121 1 239 30 38 109 72 176 28 145 73 71 146 52 41 198 40 141 53 111 162 121 116 101 9 51 32 103 99 137 108 88 98 96 87 127 91 84 49 85 77 132 77 46 19 110 127 98 132 67 47 82 84 105 165 101 56

 100 8 4 9 
 124 72 100 52 129 62 158 181 79 52 76 70 121 173 136 118 78 148 65 99 129 112 177 66 1 1 97 68 186 222 169 72 191 182 67 83 106 108 177 36 109 37 106 165 49 123 55 101 99 133 77 143 106 110 1 1 107 25 104 118 58 109 105 115 130 99 20 57 109 113 143 63 198 109 64 89 34 107 17 145 43 32 70 77 110 72 80 81 123 116 114 127 63 1 160 30 135 11 149 113

 100 8 4 10 
 109 59 123 101 119 87 104 153 119 146 104 94 117 63 175 112 48 139 1 214 157 90 96 94 88 59 101 71 33 149 45 72 81 119 202 217 74 135 153 84 150 157 43 66 68 106 133 62 42 116 166 57 116 165 72 124 95 139 158 123 218 41 121 47 124 79 121 137 71 32 40 12 188 74 69 49 55 146 113 67 119 170 96 110 132 114 126 164 125 117 182 125 68 146 69 10 1 35 94 158

 100 8 5 1 
 86 91 77 123 96 80 85 77 94 112 68 114 90 113 123 95 119 90 105 66 144 80 124 126 117 118 117 138 123 113 87 90 78 102 92 90 84 109 71 116 68 95 117 76 144 116 91 67 150 99 91 98 123 115 80 95 113 100 86 75 128 109 109 95 102 105 107 86 107 117 88 94 68 70 119 96 100 100 115 121 111 110 103 76 109 112 83 53 88 94 81 116 98 115 114 88 76 137 70 80

 100 8 5 2 
 78 101 93 101 65 104 71 129 111 110 146 123 73 112 83 119 114 101 96 75 105 102 92 99 99 82 98 116 65 105 96 84 114 93 104 56 104 95 101 101 113 80 80 123 103 81 108 119 92 47 129 64 115 86 112 71 112 64 113 86 71 128 73 100 80 129 116 113 84 92 76 80 114 112 122 97 73 120 126 122 75 82 71 97 82 100 88 120 92 129 103 83 107 103 116 75 85 97 124 101

 100 8 5 3 
 74 100 94 76 130 85 111 111 125 106 112 79 73 122 112 96 73 84 113 101 83 111 99 86 92 95 74 133 112 142 107 134 100 122 79 135 90 127 136 93 122 108 100 78 120 109 96 96 92 79 118 58 107 106 103 91 111 76 115 82 107 142 109 87 80 47 122 83 131 97 92 101 118 122 114 84 89 124 71 95 131 109 99 136 79 94 76 118 83 131 112 91 117 98 87 63 72 144 114 105

 100 8 5 4 
 73 128 139 106 88 104 108 102 116 97 150 118 94 106 72 87 106 102 124 102 81 83 120 98 101 130 104 97 64 79 45 96 96 128 118 96 127 66 81 107 116 95 94 107 91 99 70 122 110 108 90 98 61 120 104 57 133 128 83 91 122 112 89 57 95 157 123 73 130 70 105 133 106 73 78 71 80 111 96 116 76 84 82 102 113 92 144 75 122 48 105 89 137 102 106 131 76 91 82 124

 100 8 5 5 
 100 84 87 106 93 118 73 102 132 138 84 116 97 105 130 113 77 73 115 88 115 94 99 129 126 114 111 62 108 97 129 90 130 94 102 122 118 69 107 72 71 99 109 100 84 102 111 99 82 102 100 120 86 97 85 100 98 134 100 109 79 131 130 107 114 90 104 61 71 133 98 87 92 108 127 133 84 99 86 130 103 138 122 87 93 68 125 93 104 82 84 111 81 102 114 108 95 113 96 96

 100 8 5 6 
 112 103 116 104 98 49 85 108 138 119 148 80 96 98 101 68 117 90 99 119 111 109 90 140 117 123 101 74 116 97 104 128 109 81 72 102 105 119 119 114 112 112 107 141 118 67 87 109 118 119 119 99 98 108 140 107 90 56 75 85 79 138 104 84 92 87 94 107 59 130 111 92 133 92 127 88 126 109 89 75 90 108 103 90 80 132 108 135 56 80 78 132 119 82 113 138 82 104 62 82

 100 8 5 7 
 121 114 104 76 72 116 108 78 70 100 87 106 105 142 55 78 86 119 101 118 91 133 105 105 75 113 71 116 81 116 73 77 108 142 59 120 102 102 128 88 101 128 110 107 96 103 83 105 110 107 91 71 83 96 74 73 103 68 127 106 87 102 133 126 116 71 94 105 121 91 67 112 76 104 103 73 102 91 120 105 121 139 120 81 89 110 91 46 93 80 82 96 108 109 76 88 98 107 113 104

 100 8 5 8 
 68 95 110 118 120 111 109 120 113 112 95 78 81 103 95 123 105 94 118 90 70 98 120 85 101 107 98 111 102 122 88 114 120 113 93 112 93 85 84 56 75 97 97 122 79 71 76 102 124 98 96 99 141 118 122 92 112 93 85 106 138 99 104 94 99 99 118 48 119 124 102 82 117 79 120 108 89 90 78 102 90 136 70 104 105 92 102 131 84 96 99 97 117 75 83 78 98 84 126 81

 100 8 5 9 
 100 116 102 112 103 112 53 92 105 90 87 100 90 119 75 109 126 130 106 108 106 93 125 143 90 105 103 116 105 85 88 105 81 103 99 95 97 94 84 56 111 105 87 114 97 136 86 85 58 76 71 131 77 74 129 105 94 84 118 99 84 107 60 126 92 108 98 97 120 106 107 86 103 97 102 99 67 60 114 121 107 102 104 140 95 106 121 117 114 108 104 70 112 81 61 91 86 107 113 65

 100 8 5 10 
 84 86 111 86 100 97 79 114 98 98 86 122 97 101 94 99 77 113 89 83 96 69 111 105 100 99 117 95 101 106 81 74 100 118 83 131 116 104 85 112 92 105 124 130 91 93 130 94 111 95 104 91 88 111 114 106 102 82 116 122 78 90 115 98 101 111 161 115 64 83 92 110 129 102 86 128 116 123 131 128 109 74 118 64 105 96 59 106 95 53 106 86 106 125 96 84 104 99 69 70

 100 16 1 1 
 79 13 36 69 43 75 33 87 78 8 55 34 5 17 98 59 30 90 19 29 37 21 31 47 26 38 48 31 13 59 81 61 84 91 49 16 36 87 100 92 94 94 81 29 14 38 23 23 13 89 31 59 4 93 73 28 41 90 43 1 14 45 62 74 31 70 70 65 3 57 60 20 66 90 6 20 13 19 23 100 86 46 59 33 54 59 45 16 64 89 12 7 68 59 23 84 24 98 48 36

 100 16 1 2 
 2 70 18 18 2 26 5 74 93 36 26 61 90 60 1 22 75 43 63 30 96 95 31 76 84 37 15 50 12 92 63 8 52 24 30 43 91 61 91 48 46 48 14 18 12 95 55 16 84 89 91 99 79 68 14 60 29 63 52 73 86 94 66 54 65 4 72 58 67 23 12 21 53 98 90 24 16 46 58 63 24 21 81 91 72 33 79 68 3 69 24 24 18 53 47 65 86 74 71 4

 100 16 1 3 
 77 100 52 34 92 7 41 43 14 75 50 4 4 80 72 45 4 80 44 100 30 67 48 52 25 46 96 30 18 51 13 56 38 15 99 79 73 48 8 38 95 45 6 3 22 84 90 77 57 67 31 47 31 57 92 45 98 83 74 20 25 29 96 35 56 94 44 75 60 9 87 22 22 12 40 47 76 75 13 13 86 12 1 90 89 52 44 66 9 74 45 4 100 22 77 68 74 25 81 66

 100 16 1 4 
 52 26 90 74 76 72 66 81 90 3 74 78 59 41 13 32 80 10 44 16 11 93 76 6 66 56 64 20 49 58 40 53 37 87 52 19 76 13 5 72 14 6 88 47 88 36 37 38 9 76 51 74 63 14 5 5 71 9 52 35 51 82 22 92 3 93 26 53 58 60 77 81 62 34 29 30 34 19 71 60 75 11 47 20 5 44 70 5 60 39 55 92 58 81 63 66 63 94 89 47

 100 16 1 5 
 34 67 74 91 78 21 55 11 97 41 56 73 7 21 66 84 90 86 16 72 4 56 7 16 98 71 2 80 24 56 63 13 61 23 91 11 28 50 7 51 23 18 64 13 27 32 93 28 45 46 23 87 71 15 29 66 38 73 84 30 58 93 96 4 6 81 93 37 46 85 53 49 74 98 75 38 85 14 35 24 10 59 39 97 90 24 29 83 26 29 54 2 62 39 22 12 49 27 81 24

 100 16 1 6 
 23 74 73 47 17 29 69 29 60 93 86 21 73 61 83 67 84 35 99 74 22 25 62 75 63 37 27 4 83 47 25 52 48 44 7 90 69 27 97 61 61 4 24 71 63 20 13 56 37 88 86 60 63 71 92 15 81 82 17 21 43 55 65 91 36 78 42 69 21 36 12 27 87 98 14 69 55 68 87 46 29 67 92 33 64 81 34 83 100 88 50 11 41 69 47 35 63 65 23 45

 100 16 1 7 
 45 68 6 18 2 81 44 15 70 38 98 41 69 76 67 24 85 66 14 26 29 46 70 29 6 4 49 100 1 18 46 89 25 67 39 76 99 36 50 55 71 60 82 39 92 63 52 73 30 33 26 85 7 32 79 71 73 39 88 63 51 93 27 43 86 9 7 37 29 95 59 3 2 31 2 93 95 64 6 29 52 28 68 91 3 38 60 6 90 56 52 87 40 66 2 91 3 3 41 27

 100 16 1 8 
 40 74 49 15 15 47 68 82 36 60 75 12 78 58 41 97 76 68 52 14 86 98 97 65 24 26 58 26 56 87 15 95 40 73 50 24 79 37 50 71 37 13 57 86 45 95 84 82 50 14 44 10 63 77 15 77 56 79 73 48 78 39 99 83 2 36 15 33 69 27 29 23 46 72 6 49 40 79 3 15 41 13 84 55 40 69 1 58 47 78 41 60 72 93 34 55 89 28 80 55

 100 16 1 9 
 73 43 17 84 5 66 24 16 23 82 44 56 66 19 100 12 42 50 89 37 37 96 11 11 90 55 35 31 29 91 4 10 28 76 98 30 20 38 3 1 2 40 52 56 96 65 11 90 11 92 13 33 63 16 83 88 29 95 16 58 43 54 29 57 41 81 59 90 91 83 25 29 30 57 79 88 68 8 86 100 94 71 46 23 20 5 44 52 96 83 95 4 82 26 21 65 4 52 25 20

 100 16 1 10 
 76 75 17 31 2 34 45 83 44 42 50 100 55 92 27 6 32 17 71 70 11 18 29 98 55 65 61 73 17 76 20 31 33 41 30 47 27 5 37 98 18 88 45 15 35 25 38 39 56 15 25 55 3 68 74 56 36 45 21 98 61 5 76 92 45 84 37 23 91 35 53 12 41 43 35 15 85 7 25 38 71 15 52 55 14 65 26 21 91 88 89 28 59 27 93 98 57 98 94 12

 100 16 2 1 
 87 81 41 91 66 67 70 65 25 38 54 73 79 68 59 32 21 52 64 93 43 47 21 65 39 48 95 63 54 50 66 32 49 82 70 65 68 94 73 85 92 100 57 28 59 34 30 44 22 94 23 43 59 54 79 52 44 68 48 87 54 73 61 37 41 64 55 25 62 83 26 32 42 43 71 48 42 86 21 49 26 80 93 91 75 81 50 29 84 95 30 57 62 85 68 25 91 97 26 52

 100 16 2 2 
 70 25 73 76 61 62 99 45 48 78 81 77 65 91 56 40 56 51 49 63 50 55 98 79 59 92 36 22 77 53 55 71 74 56 53 54 70 99 68 25 68 86 22 28 38 80 20 27 48 71 88 51 61 84 31 99 88 46 63 90 28 48 80 61 26 95 74 81 67 29 51 48 23 90 95 39 35 41 88 78 63 65 74 40 26 28 51 47 24 26 51 77 49 85 44 51 39 36 45 98

 100 16 2 3 
 72 82 45 99 70 44 66 39 40 54 77 64 87 28 89 68 76 25 84 89 76 66 81 25 20 32 39 50 85 42 61 42 83 51 78 99 25 90 89 63 74 75 38 35 62 48 36 87 87 45 98 98 58 56 95 92 94 55 41 66 45 52 67 77 100 94 55 64 65 29 88 64 58 68 27 91 22 78 70 78 48 66 22 27 68 68 47 56 45 30 94 87 21 68 68 45 54 42 81 47

 100 16 2 4 
 47 83 51 54 63 27 91 62 48 87 83 95 48 22 52 89 91 72 69 99 37 87 92 27 75 30 86 89 37 98 96 51 85 55 56 54 23 42 64 27 22 66 21 98 84 91 69 55 38 68 67 20 56 59 24 94 33 30 34 30 35 94 27 78 94 94 36 99 64 34 72 45 76 39 52 49 23 54 22 41 32 65 45 24 80 77 53 64 88 51 50 41 22 35 97 22 30 78 28 27

 100 16 2 5 
 88 87 70 56 73 76 40 90 30 87 63 48 33 61 67 60 69 63 55 87 86 55 83 48 89 79 24 33 25 40 75 21 77 87 48 91 31 33 54 82 27 56 59 90 52 39 85 25 94 24 96 87 32 77 52 76 99 24 57 28 93 26 85 60 28 80 78 84 63 35 35 73 73 64 67 28 31 72 34 95 45 90 85 75 100 80 27 74 66 43 75 100 52 70 97 71 89 79 58 50

 100 16 2 6 
 87 99 50 99 57 50 27 64 27 61 61 73 43 31 77 72 66 100 83 56 40 93 73 25 92 96 48 91 32 50 50 58 65 62 24 79 52 45 39 80 33 51 92 71 80 53 61 39 40 64 28 35 42 21 44 82 42 21 53 27 99 44 73 28 84 33 20 72 82 70 66 93 82 25 29 75 79 52 44 92 99 91 22 86 89 80 56 26 59 99 41 27 31 79 55 52 43 93 40 55

 100 16 2 7 
 34 76 38 92 60 22 30 21 46 80 79 97 70 70 69 76 21 30 97 41 74 80 35 65 44 82 94 30 40 70 95 66 20 92 78 43 92 70 30 82 86 72 95 78 85 78 67 29 24 44 64 30 56 28 85 55 60 72 26 82 25 84 58 71 61 26 24 74 71 98 98 92 47 41 92 76 36 55 21 79 74 53 99 68 58 53 37 82 56 21 57 87 69 88 54 54 45 71 77 50

 100 16 2 8 
 22 54 77 46 90 44 72 21 96 37 24 65 88 30 93 44 69 95 99 47 48 31 63 21 99 51 29 35 80 60 20 85 92 60 33 45 37 21 72 96 51 84 68 27 49 70 53 63 82 75 69 49 71 80 79 80 79 80 23 22 30 25 89 60 70 36 85 100 100 72 42 52 92 74 83 70 54 22 30 31 43 52 21 56 69 66 97 99 58 25 89 55 58 46 65 38 76 66 47 99

 100 16 2 9 
 74 58 92 98 92 32 89 88 97 63 29 30 84 34 38 30 52 49 60 85 58 41 23 94 32 36 48 41 38 28 73 32 23 73 84 89 56 38 49 47 45 57 83 41 91 38 21 80 95 97 75 21 64 66 72 40 92 30 59 37 50 95 47 53 33 30 39 49 30 43 60 77 67 94 68 81 35 29 43 71 58 65 38 62 68 88 61 66 43 33 25 27 44 58 76 95 61 68 60 100

 100 16 2 10 
 30 85 33 79 41 76 97 66 66 39 76 99 36 22 45 90 66 44 27 60 73 81 40 84 91 99 40 53 52 95 76 46 79 77 61 44 29 64 35 51 44 28 71 83 100 38 27 82 68 100 78 63 38 52 27 68 60 95 30 39 47 94 98 76 42 22 44 59 41 43 28 90 46 71 28 22 67 100 34 61 77 62 37 60 62 37 32 32 63 63 86 96 86 55 47 54 71 33 29 48

 100 16 3 1 
 50 64 96 51 89 89 93 58 99 52 69 96 78 66 89 87 90 95 87 66 71 85 99 88 90 84 89 63 89 70 98 52 63 82 85 66 92 50 82 57 51 86 85 68 97 67 84 78 100 95 72 67 71 64 87 84 69 55 57 77 51 51 95 92 91 90 66 98 98 78 55 63 88 66 99 64 90 53 59 58 81 88 66 72 90 74 94 100 72 70 65 76 74 100 50 75 81 81 64 50

 100 16 3 2 
 93 65 86 60 80 52 63 99 62 61 82 53 65 54 61 88 60 76 89 78 98 85 69 92 95 83 68 97 54 97 61 61 53 92 92 77 55 76 66 66 85 89 67 79 88 97 55 51 51 92 63 79 96 53 87 85 63 79 97 69 59 51 96 94 68 72 86 80 88 65 51 68 65 93 97 91 59 66 78 80 96 53 77 54 68 82 63 95 96 50 77 95 93 83 89 91 90 56 75 56

 100 16 3 3 
 80 73 70 56 73 92 100 63 91 59 67 94 65 54 59 74 66 94 80 89 68 95 100 66 54 99 69 75 58 53 61 82 83 100 54 91 96 63 97 60 69 98 65 65 95 96 58 95 67 62 98 87 74 96 94 96 69 81 72 97 77 84 90 73 50 64 70 53 52 71 55 89 55 50 100 99 56 90 95 70 75 84 59 93 91 71 87 84 87 86 64 59 64 53 53 90 87 90 90 63

 100 16 3 4 
 82 63 62 72 90 56 78 75 87 61 79 91 70 77 92 84 62 75 50 75 84 65 69 99 100 51 85 58 71 91 66 61 82 99 98 98 87 82 92 54 86 66 95 90 81 83 51 95 93 70 100 78 62 68 69 51 76 54 65 69 58 59 87 73 65 70 87 96 59 86 62 76 91 74 69 69 64 90 53 87 78 55 94 70 50 95 53 84 51 97 93 57 55 57 69 74 84 83 99 65

 100 16 3 5 
 100 54 93 85 77 61 98 70 76 60 70 76 75 91 89 67 77 87 64 67 96 50 63 70 69 95 88 94 75 74 74 92 75 68 72 78 60 68 99 100 73 78 79 85 54 94 57 80 72 64 82 75 66 71 88 77 82 55 75 69 67 70 71 83 50 56 66 55 67 67 80 83 64 50 92 60 75 94 69 58 63 67 90 60 61 99 76 58 77 95 71 88 76 52 68 57 96 70 51 99

 100 16 3 6 
 63 93 99 60 84 81 75 55 58 56 86 68 84 60 78 54 65 61 54 88 65 91 72 66 55 68 62 78 54 86 85 65 52 62 79 64 66 97 54 78 66 81 93 94 91 52 71 70 50 95 71 58 81 95 80 52 97 96 99 100 97 100 82 69 79 56 65 93 71 100 87 88 98 75 90 58 64 54 75 97 80 96 92 73 84 80 57 70 82 99 86 67 91 82 88 77 73 63 70 87

 100 16 3 7 
 61 84 86 50 90 61 50 54 65 95 51 52 77 70 76 83 87 68 69 75 79 79 83 66 61 76 56 85 51 83 79 51 98 98 98 85 66 68 64 88 77 80 95 86 81 60 56 51 51 53 66 99 69 71 65 50 77 70 99 67 99 50 67 62 93 57 99 62 93 61 68 58 58 86 83 72 94 94 58 86 92 51 80 53 99 95 78 66 63 78 57 77 59 58 59 54 87 53 50 85

 100 16 3 8 
 96 65 92 56 71 85 98 68 79 83 99 56 97 78 73 56 51 55 86 71 92 86 56 73 67 62 95 87 93 98 70 83 65 66 86 88 51 51 55 84 64 74 95 79 55 94 67 76 74 69 50 96 62 77 77 65 70 78 88 80 50 53 81 91 80 59 69 51 87 79 79 81 66 75 53 57 84 83 63 61 52 86 74 56 51 81 58 95 52 81 67 98 51 52 64 72 56 76 81 60

 100 16 3 9 
 65 85 98 51 90 54 78 90 99 54 72 90 84 92 81 63 58 78 73 80 63 79 86 70 63 51 57 67 100 56 54 97 100 58 99 68 52 89 66 62 92 61 60 94 55 83 64 95 85 93 95 70 91 96 86 68 52 79 57 73 53 77 94 56 80 88 75 81 60 67 61 81 80 83 76 82 66 66 61 67 85 75 61 67 83 58 82 54 63 86 89 91 100 100 94 54 98 57 78 93

 100 16 3 10 
 58 87 100 65 59 68 100 70 82 56 56 65 60 70 64 76 54 86 86 57 88 73 88 71 57 69 75 95 93 77 65 87 53 82 86 53 72 90 95 50 52 55 74 65 65 74 76 56 83 76 100 100 74 59 94 75 61 69 97 75 58 74 77 76 66 96 73 99 64 69 80 72 67 51 87 58 55 52 78 74 82 93 96 90 64 65 82 61 56 89 65 57 85 53 58 74 82 81 56 97

 100 16 4 1 
 140 35 66 135 210 200 76 67 92 93 108 62 111 203 50 114 120 131 112 53 202 108 119 107 122 84 110 90 108 119 50 1 112 76 137 131 85 179 146 1 66 84 165 52 100 151 93 131 124 16 58 92 131 89 53 111 178 152 166 96 164 57 69 147 12 173 36 110 60 152 103 116 149 114 135 103 127 188 167 58 85 160 49 91 35 103 79 67 145 123 70 156 111 130 1 60 50 26 152 158

 100 16 4 2 
 99 87 156 68 58 89 105 49 82 149 120 110 131 126 41 95 145 55 157 85 105 1 58 75 85 46 136 55 149 75 155 123 111 157 102 146 119 173 28 115 47 14 47 52 127 134 58 159 90 132 46 94 97 75 113 83 85 97 120 76 111 167 92 41 129 129 93 1 104 17 128 170 117 35 134 123 64 51 189 135 141 68 85 136 115 180 33 119 77 95 120 113 10 78 71 69 83 73 144 135

 100 16 4 3 
 95 130 109 103 58 80 29 16 110 172 53 127 116 113 86 65 85 44 93 133 44 120 60 58 125 176 170 191 75 108 46 120 149 70 157 119 270 66 141 147 163 89 104 7 128 146 145 134 126 109 108 20 86 94 151 138 70 85 192 169 1 92 147 80 14 179 151 79 105 72 73 151 171 80 107 150 164 117 152 144 82 123 129 47 83 52 156 94 119 125 166 58 117 75 155 110 116 86 82 1

 100 16 4 4 
 162 90 1 82 63 69 104 15 124 149 76 74 88 7 106 65 78 70 78 7 95 131 98 81 70 16 150 28 98 125 138 138 51 149 10 48 84 144 99 154 51 89 114 30 71 14 124 165 112 71 150 82 113 90 211 18 20 73 98 189 77 100 43 39 169 40 73 211 130 95 143 122 174 77 187 1 123 158 34 46 91 164 165 46 75 73 105 92 41 46 207 148 79 106 53 49 211 115 1 154

 100 16 4 5 
 89 44 188 128 135 91 30 118 39 130 137 45 200 52 20 42 80 47 63 173 164 122 135 117 95 130 106 80 89 32 39 58 198 126 68 78 109 142 131 132 134 159 62 81 62 75 204 66 98 154 82 147 184 60 137 101 151 108 155 139 184 98 89 32 27 106 144 26 145 53 59 103 111 175 129 161 28 108 11 121 55 32 162 11 74 110 214 68 54 129 141 114 143 111 190 163 69 36 179 118

 100 16 4 6 
 56 41 1 114 150 69 41 165 139 153 106 144 25 46 182 102 106 24 159 77 105 131 90 37 87 129 19 128 111 92 55 87 67 148 40 86 170 103 153 116 104 167 59 165 84 89 17 144 155 146 69 71 35 165 192 134 88 105 56 94 108 151 69 189 29 119 70 132 1 167 151 118 96 120 107 131 210 72 61 68 127 69 161 108 1 66 105 16 62 170 56 107 178 101 23 102 148 171 96 90

 100 16 4 7 
 66 202 134 74 124 127 107 70 88 70 121 1 194 96 156 67 20 86 135 44 46 98 98 73 79 167 28 126 36 111 120 46 87 110 84 41 90 107 50 57 44 57 134 88 175 96 92 142 112 99 134 46 89 46 103 204 78 80 101 40 106 83 28 120 9 45 73 119 87 104 121 7 138 50 137 133 59 128 32 179 90 118 153 102 28 32 106 98 92 65 119 106 103 111 14 106 108 46 67 146

 100 16 4 8 
 80 50 1 52 156 61 127 77 229 64 46 124 38 113 93 108 190 108 176 91 153 147 136 156 137 37 91 112 88 170 90 106 94 74 102 143 71 119 59 86 111 44 121 80 81 85 89 177 128 148 104 86 106 88 112 79 135 167 87 42 101 108 83 116 151 129 136 131 112 153 110 106 16 46 55 94 56 57 101 100 51 109 123 116 1 131 32 1 173 112 34 98 99 122 177 187 67 86 54 106

 100 16 4 9 
 155 36 163 23 199 88 149 53 78 93 49 165 109 66 48 89 134 123 31 167 110 100 89 163 114 57 39 152 40 121 106 93 74 53 82 56 1 71 123 179 54 46 108 166 104 114 54 82 110 79 55 248 33 109 107 124 63 79 120 79 148 28 115 115 197 52 33 73 37 102 30 134 84 158 124 111 68 21 105 122 45 103 168 129 88 61 47 44 116 173 80 141 16 1 156 86 79 75 89 47

 100 16 4 10 
 106 61 21 77 88 194 1 127 73 136 173 160 87 20 83 40 132 135 34 75 82 235 57 76 18 10 96 132 116 38 108 14 59 83 171 191 201 214 154 167 118 100 79 136 123 130 172 124 41 170 87 94 39 29 1 146 163 116 77 88 75 76 191 133 131 1 238 64 107 104 134 63 50 177 49 56 63 110 105 59 114 71 125 141 126 121 44 70 46 31 120 1 181 121 116 86 161 1 87 153

 100 16 5 1 
 106 100 107 125 104 113 95 94 95 108 152 129 112 118 91 101 87 103 81 118 113 93 137 97 62 106 77 117 129 92 101 83 71 131 85 102 82 119 115 94 128 136 113 96 96 132 78 128 111 113 131 98 78 67 106 111 61 100 77 91 103 95 77 93 60 74 74 82 109 104 79 91 95 75 115 117 82 107 107 85 152 65 83 111 107 108 91 101 109 115 98 62 89 75 94 86 97 94 89 103

 100 16 5 2 
 117 82 98 91 100 106 138 95 124 71 98 99 77 79 100 116 68 93 111 135 122 78 131 116 40 112 89 82 73 98 77 109 103 99 88 84 121 108 101 126 109 74 86 96 88 109 120 98 91 102 96 95 113 118 118 123 96 94 115 134 94 69 108 119 133 78 82 75 97 117 124 90 122 75 96 86 92 54 112 101 65 111 85 110 118 127 108 83 126 67 131 94 93 87 97 112 126 129 132 125

 100 16 5 3 
 101 106 98 90 99 79 88 86 99 95 100 101 76 109 48 86 141 116 107 57 123 103 97 95 67 100 113 96 78 79 128 93 112 104 101 87 84 150 116 94 97 91 73 77 100 75 144 135 69 71 114 71 118 118 97 65 106 94 82 84 77 66 91 91 94 120 107 116 132 88 98 98 76 48 128 85 97 108 86 107 99 104 96 95 115 127 76 81 88 93 88 112 86 165 89 112 119 90 64 98

 100 16 5 4 
 84 107 119 93 93 98 88 94 83 88 101 95 107 132 137 128 93 105 91 120 118 90 76 121 96 55 79 90 111 83 138 111 98 116 142 95 130 90 129 118 103 112 92 121 101 107 68 74 115 84 88 66 101 83 97 117 111 101 113 113 121 127 101 103 61 110 109 71 101 57 128 110 115 102 94 114 82 97 119 108 68 81 85 106 87 89 96 100 89 49 116 100 70 104 55 122 78 138 104 113

 100 16 5 5 
 95 147 116 74 75 123 80 103 111 99 80 125 99 89 128 98 85 101 85 91 50 102 119 91 84 106 140 100 107 104 108 116 106 101 100 99 98 104 116 58 144 69 116 100 113 71 106 107 63 64 107 101 102 112 116 142 126 66 90 101 107 79 101 111 103 113 115 135 79 104 136 143 103 76 60 64 98 142 107 107 120 98 79 112 105 114 115 98 88 124 112 99 75 48 81 99 121 104 116 96

 100 16 5 6 
 74 88 110 100 151 92 93 130 90 87 106 113 92 107 109 134 153 134 87 110 78 112 116 108 104 71 72 90 102 103 118 89 99 80 102 90 86 121 89 111 111 96 70 124 98 91 83 126 109 93 69 71 109 99 119 95 80 112 125 129 126 114 92 67 100 103 127 79 94 80 84 141 88 109 106 102 112 95 104 120 116 137 86 80 139 103 150 92 75 119 109 66 58 134 76 104 94 80 115 94

 100 16 5 7 
 137 76 120 79 120 110 98 78 100 104 94 126 99 105 87 74 63 108 135 109 80 120 122 85 111 96 88 90 91 66 89 105 122 97 101 119 119 99 80 41 83 72 98 92 114 92 112 93 129 83 133 135 113 116 99 97 93 80 94 101 126 98 96 115 86 95 76 121 120 99 107 81 76 112 102 104 103 105 46 91 107 68 59 109 130 124 104 110 98 120 118 83 76 66 118 76 77 91 98 110

 100 16 5 8 
 91 114 112 78 99 120 100 105 95 88 91 120 124 97 70 93 116 100 70 109 96 104 100 98 126 109 110 91 101 88 117 117 97 95 122 116 119 94 133 83 92 80 102 65 107 107 127 96 110 87 100 100 116 91 83 112 135 96 93 94 114 110 110 79 106 121 104 69 120 100 129 108 100 111 80 133 119 140 117 121 123 109 85 95 125 136 80 85 122 75 76 114 97 108 104 124 86 117 101 108

 100 16 5 9 
 114 114 100 114 125 105 102 81 147 108 120 90 89 87 112 69 83 90 111 73 96 135 106 145 117 93 122 81 97 99 101 105 81 90 134 95 108 115 78 117 82 124 91 69 82 93 75 101 117 79 89 96 106 96 84 60 109 93 92 103 81 115 77 97 88 101 87 94 80 78 123 109 117 111 86 103 111 100 129 106 72 105 99 88 83 95 108 101 106 113 122 90 80 126 87 88 88 101 109 80

 100 16 5 10 
 90 90 116 86 87 91 83 123 82 147 68 64 86 99 114 96 120 78 96 117 127 106 69 80 90 120 79 101 125 65 90 78 103 133 101 84 120 47 99 95 100 81 70 108 101 116 131 124 72 97 119 67 82 111 103 114 95 55 122 84 75 63 94 149 83 100 86 103 72 130 87 82 130 62 128 82 116 126 64 128 96 98 95 94 114 97 100 109 105 102 98 130 86 85 78 112 126 112 110 133

 100 32 1 1 
 1 52 58 62 35 96 55 27 99 5 25 26 53 20 34 61 12 4 60 46 93 36 31 12 19 49 25 84 64 48 51 62 36 76 86 4 74 4 91 35 47 59 27 83 43 8 30 91 24 100 22 89 46 78 94 19 12 77 35 24 33 100 11 57 79 62 48 82 50 71 67 7 56 99 58 94 87 10 87 80 49 7 26 40 32 56 45 71 68 87 5 17 96 82 36 30 26 16 37 12

 100 32 1 2 
 4 39 19 92 40 80 14 59 8 33 10 75 41 58 1 79 71 3 47 39 38 45 49 47 3 6 7 97 22 33 81 69 66 62 71 13 22 86 95 41 15 35 91 65 30 51 8 41 43 98 18 64 50 56 53 19 29 71 60 84 18 13 11 86 71 46 30 31 71 5 36 21 14 19 38 74 28 52 13 86 61 4 24 29 49 89 2 29 47 23 78 52 47 84 61 18 4 46 94 86

 100 32 1 3 
 34 53 11 43 8 73 82 73 17 55 84 35 93 67 59 27 18 74 55 96 20 57 71 75 52 78 33 78 19 98 77 53 3 46 26 2 94 33 40 34 35 90 63 60 5 14 29 21 89 81 6 97 8 49 97 33 53 55 4 5 63 53 84 53 46 32 30 22 27 51 49 10 21 52 88 96 27 89 63 84 71 5 17 67 67 96 69 10 82 44 82 24 77 13 66 77 48 96 34 84

 100 32 1 4 
 95 95 63 57 100 32 41 32 10 16 8 96 83 46 90 99 82 68 87 1 20 67 14 91 96 29 37 58 64 48 60 24 10 46 58 70 3 24 68 15 75 71 2 8 25 63 27 73 96 58 70 74 18 53 50 45 52 97 87 35 2 33 94 69 17 38 64 22 74 87 54 50 65 10 99 48 5 22 32 96 81 6 24 2 12 59 76 87 37 1 34 25 43 32 62 72 51 84 31 92

 100 32 1 5 
 6 9 86 32 52 5 72 86 48 82 19 32 74 69 39 69 15 39 81 40 4 70 44 48 14 87 90 41 44 49 92 97 61 14 90 46 72 44 85 27 17 3 99 2 34 81 28 98 82 83 25 53 4 50 5 99 19 40 43 75 89 75 3 32 90 22 92 36 22 31 82 58 25 9 51 50 21 100 91 18 13 45 4 29 78 2 91 14 11 33 52 98 41 28 40 98 14 21 89 1

 100 32 1 6 
 57 87 66 97 59 93 64 79 20 56 44 32 57 47 81 33 32 2 96 70 49 40 59 91 16 15 63 35 35 31 49 66 65 42 91 44 55 77 26 14 10 39 26 21 69 72 26 49 32 47 2 19 73 68 34 58 59 27 87 90 100 69 8 46 91 86 95 36 89 50 60 7 99 80 27 68 21 71 45 88 6 7 39 84 36 53 54 62 73 10 46 88 1 53 5 46 46 13 7 85

 100 32 1 7 
 54 100 96 29 92 95 25 66 58 62 43 50 76 8 64 66 65 34 99 88 94 83 94 56 7 32 86 29 30 41 38 10 85 16 32 80 84 47 85 83 71 60 68 28 28 57 80 1 68 13 53 47 50 22 4 99 65 23 93 16 12 100 90 36 26 12 1 81 71 86 55 58 100 81 31 70 6 73 49 4 29 93 99 72 66 47 3 28 35 4 11 83 47 4 13 30 70 78 75 80

 100 32 1 8 
 37 7 6 39 57 37 86 16 48 30 81 27 49 74 63 54 57 62 41 60 22 57 60 33 59 80 49 1 52 60 94 44 67 22 64 48 3 8 19 60 60 47 45 67 67 24 67 42 72 19 80 23 73 92 59 23 97 40 56 96 20 44 2 2 4 59 35 14 9 38 19 25 69 92 57 92 36 40 76 76 18 54 9 80 16 23 2 68 4 76 79 4 67 77 46 69 53 59 84 8

 100 32 1 9 
 92 40 14 89 36 48 25 9 55 20 86 83 63 19 100 71 56 57 51 77 52 63 81 21 28 6 75 58 13 48 59 4 10 88 67 52 44 17 73 3 32 61 100 20 71 78 13 46 8 38 35 13 41 95 52 50 87 77 77 97 12 67 64 22 5 23 12 75 41 82 44 30 55 60 56 62 3 47 60 90 100 74 26 29 100 44 94 67 69 37 8 45 74 72 54 19 25 54 83 74

 100 32 1 10 
 3 72 71 20 25 75 28 46 10 59 72 34 40 37 92 72 52 32 64 26 12 94 60 46 84 4 70 95 100 87 89 56 35 69 6 80 17 3 93 95 76 92 2 80 45 35 8 43 50 96 74 16 35 92 28 41 85 13 9 89 68 60 70 18 68 34 85 20 19 69 67 94 10 8 54 36 10 4 51 38 36 24 56 72 63 7 13 90 53 41 84 14 17 11 6 16 63 11 68 61

 100 32 2 1 
 41 38 25 32 91 33 77 63 21 46 86 86 35 44 94 56 50 20 67 96 68 22 21 74 84 39 73 87 68 37 77 54 97 47 28 74 37 20 54 23 28 27 92 99 38 78 37 65 30 20 20 98 24 79 88 79 49 63 25 38 37 78 51 22 56 100 40 90 92 35 72 83 43 53 69 25 85 64 45 74 91 23 88 52 70 65 24 31 26 40 53 45 45 22 39 43 97 82 68 75

 100 32 2 2 
 81 29 74 82 70 35 38 46 44 56 25 59 81 58 93 94 73 54 35 79 41 40 90 58 62 50 70 65 23 31 32 27 49 70 50 49 68 81 78 33 67 42 99 69 80 62 95 96 79 91 26 98 95 53 55 70 98 79 72 64 24 33 90 53 71 73 91 89 52 57 74 73 74 77 37 53 65 65 26 57 50 52 30 59 100 23 27 54 26 48 77 99 77 97 40 49 40 98 98 55

 100 32 2 3 
 73 73 23 54 32 26 85 83 49 47 25 27 80 62 23 60 41 30 90 26 26 44 42 89 97 23 69 20 96 32 80 75 79 40 42 47 74 23 83 57 20 77 20 77 68 80 71 58 39 100 70 63 59 52 69 26 72 64 82 55 92 98 86 25 95 39 81 44 94 25 23 63 83 26 51 38 41 40 23 86 48 27 78 86 45 33 74 59 62 65 70 92 24 59 36 57 43 94 84 61

 100 32 2 4 
 84 49 68 22 85 42 82 34 27 57 98 50 48 52 61 26 30 55 62 41 61 81 85 82 83 21 58 61 73 48 36 73 69 51 36 90 54 74 31 88 27 30 60 80 83 42 77 71 34 87 65 26 96 39 62 29 69 80 98 57 88 54 42 69 89 87 82 47 98 79 94 24 82 36 37 68 64 77 71 99 70 73 84 89 62 33 59 28 32 54 37 86 43 30 29 55 69 77 20 28

 100 32 2 5 
 53 86 56 41 82 93 62 50 85 42 46 34 90 27 23 57 34 77 81 66 63 40 100 56 97 98 57 84 93 41 75 82 37 47 64 74 46 46 26 94 33 89 61 60 83 63 35 79 82 68 94 100 62 73 76 32 63 53 52 100 23 63 97 84 25 87 64 68 34 73 25 97 94 24 81 41 49 27 56 43 52 58 95 53 94 35 98 78 23 62 53 98 79 88 57 100 65 34 74 89

 100 32 2 6 
 76 58 27 79 48 88 29 64 40 78 27 38 66 70 83 71 72 88 35 30 52 46 29 43 49 76 81 36 25 51 29 25 87 69 38 75 95 81 21 56 97 27 41 93 65 40 51 59 75 85 89 56 75 92 54 79 89 93 95 96 41 55 57 53 69 72 98 41 26 54 52 89 86 32 73 80 96 26 70 24 24 27 84 99 60 42 42 32 38 70 52 87 79 49 89 84 29 49 54 43

 100 32 2 7 
 89 92 82 32 25 31 44 92 81 56 43 54 56 86 93 60 33 26 63 62 26 28 36 44 46 37 87 69 59 96 47 95 51 37 49 92 31 65 87 62 42 27 74 99 61 100 47 75 49 86 60 25 65 25 73 68 37 97 92 64 62 74 82 50 99 26 57 92 55 29 70 33 23 84 100 27 25 94 62 24 27 39 99 23 93 47 73 56 95 75 99 90 62 43 92 21 41 62 96 94

 100 32 2 8 
 66 91 43 70 23 96 97 54 56 71 95 22 33 50 75 91 22 69 98 95 49 61 20 57 54 69 30 39 83 78 52 62 23 26 62 40 59 84 28 72 33 87 52 98 44 93 46 28 37 37 54 68 71 58 47 88 37 45 72 90 89 48 67 88 34 80 92 33 25 80 73 68 77 33 51 63 93 99 20 61 20 96 29 78 82 76 46 80 91 52 39 23 70 24 24 72 71 43 26 20

 100 32 2 9 
 70 69 24 89 36 93 61 90 50 84 47 96 55 29 46 68 32 45 29 61 73 21 52 39 21 63 90 89 47 35 54 38 53 84 87 22 42 69 78 94 43 27 50 49 75 64 63 54 89 51 65 62 39 72 52 61 54 98 24 28 34 47 22 31 61 38 94 55 80 72 26 33 33 56 24 93 57 36 58 74 96 74 82 61 49 98 29 27 94 25 69 61 30 89 35 60 91 81 37 59

 100 32 2 10 
 94 69 88 82 81 38 53 50 63 42 59 49 80 84 49 29 59 65 82 80 21 31 55 61 46 28 55 52 37 47 68 40 75 98 25 97 41 29 83 76 40 43 77 80 86 92 94 42 25 32 70 26 98 47 53 99 56 74 97 94 62 50 87 54 69 81 46 84 66 45 65 49 30 63 95 27 37 39 100 64 25 37 84 71 54 100 51 71 75 65 31 55 85 50 76 93 38 58 70 78

 100 32 3 1 
 68 76 64 86 88 86 52 68 79 69 79 57 95 50 61 84 82 87 57 75 68 93 68 94 50 72 89 79 72 92 81 70 67 52 59 71 75 70 91 62 80 98 77 93 70 94 99 55 74 67 94 62 83 92 57 65 78 71 78 59 76 59 59 80 67 71 81 68 55 84 62 91 58 76 56 96 87 58 75 58 62 73 84 91 59 82 99 80 59 54 99 73 78 85 64 57 90 54 69 62

 100 32 3 2 
 86 85 77 50 55 59 55 52 90 86 93 100 92 75 99 56 62 51 87 80 75 62 82 83 70 82 66 90 81 72 73 62 90 63 92 54 65 77 99 55 64 80 96 97 59 65 65 86 68 70 64 74 81 87 89 81 80 70 59 53 60 64 97 84 77 73 57 81 80 78 87 98 56 55 74 87 60 61 92 60 95 97 91 87 84 88 66 66 100 56 55 69 76 71 78 72 68 74 68 77

 100 32 3 3 
 70 62 57 54 52 86 63 73 95 76 95 86 98 72 70 85 64 51 65 87 84 56 87 73 50 82 87 75 77 91 91 78 79 74 53 50 52 54 91 75 58 70 96 53 67 98 79 77 56 85 69 98 75 98 53 67 58 79 74 97 52 79 82 89 79 59 75 95 92 82 82 52 77 78 50 51 62 88 59 60 68 67 95 82 81 66 51 97 98 72 99 90 83 56 98 53 66 57 79 71

 100 32 3 4 
 73 71 78 84 75 56 96 79 50 90 76 77 84 52 65 78 95 85 73 70 97 91 74 92 68 75 85 84 63 84 78 95 58 88 93 87 52 57 50 58 92 85 86 83 91 66 86 75 50 60 76 91 78 62 75 91 74 100 86 83 93 50 70 56 51 82 58 70 88 85 66 67 55 67 94 52 98 54 93 69 96 85 64 75 71 87 80 55 78 51 91 69 79 91 57 81 92 87 75 88

 100 32 3 5 
 56 87 100 65 51 64 95 100 94 90 55 84 88 87 89 59 77 64 50 55 95 65 53 77 72 86 50 67 58 73 91 55 88 62 67 61 52 64 82 81 63 91 100 98 50 77 92 93 76 90 81 69 81 82 52 61 72 68 92 96 94 72 70 58 84 53 90 97 95 66 65 94 72 71 85 91 95 79 87 94 96 57 70 74 78 81 83 87 80 88 79 100 52 98 99 71 50 55 97 65

 100 32 3 6 
 77 52 50 78 85 98 75 75 71 77 55 96 91 82 52 79 67 51 60 92 73 72 69 91 78 76 56 86 69 55 99 91 63 68 64 89 90 79 94 90 66 88 100 74 68 79 66 98 92 92 69 75 80 91 51 63 53 67 67 62 94 94 91 99 51 91 100 72 53 76 93 79 55 89 67 71 59 59 84 94 59 61 91 79 53 65 96 60 98 94 100 99 57 54 71 69 58 60 99 67

 100 32 3 7 
 67 95 87 88 55 70 73 68 71 56 58 91 92 78 72 89 98 64 79 81 69 84 94 86 93 96 98 63 61 74 67 78 74 64 92 95 65 80 54 91 88 78 51 59 72 98 58 80 69 52 86 54 66 81 80 83 59 97 85 95 73 69 85 76 92 87 58 54 80 75 90 79 66 78 80 55 98 57 62 93 73 95 56 63 72 86 62 63 90 63 79 80 76 87 74 74 63 60 94 75

 100 32 3 8 
 75 77 54 65 68 85 70 84 80 59 91 87 92 100 91 67 85 59 88 66 95 70 83 91 85 85 79 100 59 85 64 70 70 89 67 73 53 97 77 81 92 61 98 60 81 78 69 81 67 99 97 100 85 92 82 77 57 76 59 99 100 79 64 57 95 74 68 68 82 62 64 62 96 83 52 55 76 59 53 75 94 85 51 88 73 73 94 68 60 85 73 83 56 61 73 81 94 83 89 56

 100 32 3 9 
 93 51 80 96 66 81 99 53 86 74 88 95 52 60 56 67 96 85 67 72 51 73 71 56 50 70 76 65 74 74 83 60 73 55 75 53 94 69 71 54 94 73 75 95 70 77 88 72 66 92 85 51 77 85 74 87 55 69 92 91 55 68 98 94 60 92 86 88 54 73 100 73 62 55 73 78 85 97 64 73 99 84 85 72 95 76 72 87 95 69 94 64 98 94 50 64 96 73 78 53

 100 32 3 10 
 89 53 86 91 51 67 72 54 51 68 76 84 57 98 61 52 76 61 99 82 67 79 88 97 98 66 52 66 93 59 51 85 75 55 72 54 75 80 96 63 61 72 80 86 58 95 69 68 81 67 59 93 99 78 89 53 65 60 84 91 69 59 86 96 80 60 99 56 95 59 97 97 93 77 55 50 93 79 91 95 85 54 77 53 90 97 93 54 100 63 70 91 90 54 97 51 83 59 99 74

 100 32 4 1 
 127 101 115 1 162 165 120 166 105 165 115 64 223 172 106 106 94 54 25 147 99 102 206 94 58 185 108 90 110 69 187 99 110 63 77 31 54 87 69 96 69 153 29 57 97 91 132 73 156 115 139 143 93 96 166 185 52 43 51 78 67 108 34 51 85 49 112 92 13 64 70 128 118 141 95 4 110 13 71 108 142 167 111 182 99 91 90 68 95 64 47 81 75 73 117 126 144 89 68 88

 100 32 4 2 
 127 83 72 164 50 145 24 50 107 90 53 93 146 121 70 100 115 103 61 129 119 53 85 17 187 103 189 86 146 105 158 102 28 9 80 90 55 143 50 91 61 89 112 95 123 115 128 44 274 149 164 125 58 103 124 70 96 50 167 57 43 144 118 47 33 102 223 102 99 146 57 63 115 50 32 59 129 97 104 142 67 102 221 73 216 233 166 193 97 137 84 15 147 149 89 128 107 108 87 95

 100 32 4 3 
 64 168 140 32 82 114 64 111 95 99 136 140 155 91 119 144 149 94 91 28 141 105 174 102 27 1 72 55 112 40 39 169 111 195 129 104 2 128 135 182 140 112 99 74 94 14 149 88 169 62 153 143 123 124 43 67 162 80 255 147 91 191 131 93 140 80 131 24 143 86 192 97 27 155 93 66 74 50 193 134 22 150 77 91 121 38 92 119 51 109 69 112 49 102 17 84 90 73 30 82

 100 32 4 4 
 75 116 193 153 160 87 117 127 51 56 180 193 84 79 101 139 6 104 122 54 185 171 6 227 48 157 142 88 169 118 48 161 153 127 88 124 186 147 109 103 50 106 110 107 155 37 96 196 1 141 98 102 6 112 88 201 146 39 64 133 160 1 78 62 147 135 165 171 21 20 26 30 80 98 1 98 181 129 13 47 145 176 1 34 208 175 82 54 62 137 203 34 91 153 137 99 110 22 67 113

 100 32 4 5 
 132 73 99 68 137 98 73 99 149 222 118 83 147 62 130 131 90 112 48 27 170 90 89 121 116 113 133 107 39 20 55 152 75 96 104 100 50 82 95 131 56 118 70 157 188 98 88 26 46 100 105 106 12 76 94 36 73 225 179 27 68 51 74 71 151 164 229 40 151 95 112 190 52 106 79 65 123 7 208 46 91 126 135 43 138 60 108 75 93 141 139 112 164 27 117 55 9 35 41 55

 100 32 4 6 
 168 167 84 118 121 64 205 76 92 27 25 61 105 119 1 122 110 158 138 69 44 6 125 1 78 172 118 37 1 81 1 29 45 34 125 37 104 164 165 122 174 74 43 146 133 156 111 54 90 72 153 121 134 36 36 68 177 1 1 92 58 59 105 116 54 68 47 37 52 79 182 64 33 68 92 82 79 20 49 49 27 103 41 187 89 8 104 24 23 96 28 216 109 158 107 229 168 111 63 121

 100 32 4 7 
 119 119 33 154 78 50 72 87 4 91 47 62 117 129 87 23 63 36 41 68 128 1 69 22 63 158 46 168 75 173 113 185 211 79 144 226 103 138 82 67 65 133 143 62 125 94 1 67 34 30 76 111 163 92 62 119 85 96 38 115 91 76 151 50 109 172 29 17 30 105 211 83 169 18 140 59 122 160 81 89 86 109 168 74 153 43 154 188 119 179 111 141 95 84 13 86 195 59 172 11

 100 32 4 8 
 93 74 99 165 170 97 120 148 219 116 122 73 98 2 127 174 137 27 174 157 134 138 118 79 34 172 12 87 157 125 55 147 150 175 92 214 128 68 105 21 63 139 74 168 83 87 49 64 78 123 144 93 76 70 146 135 4 171 180 68 191 149 109 100 133 53 149 28 41 160 69 73 87 186 113 106 169 96 124 99 24 156 131 158 109 53 118 7 109 151 120 91 129 93 145 128 1 93 114 206

 100 32 4 9 
 105 36 183 176 98 95 37 141 168 67 113 103 59 106 109 86 83 157 107 82 38 33 113 206 123 21 91 84 85 12 81 83 74 114 73 81 40 142 108 127 143 134 148 46 87 95 162 70 97 122 109 86 172 87 138 147 142 122 17 91 216 121 149 94 85 1 172 1 24 21 81 154 49 131 186 99 63 118 194 33 90 93 99 34 164 167 182 157 87 118 91 85 189 71 100 112 58 70 50 179

 100 32 4 10 
 137 174 100 64 129 135 58 162 147 245 158 80 84 71 50 104 199 99 133 61 195 133 132 52 216 34 59 158 46 14 115 72 111 41 111 188 143 92 35 60 129 117 70 39 83 167 44 55 75 52 39 135 138 81 161 21 90 149 97 102 81 188 108 153 47 117 84 78 171 130 23 94 131 102 1 87 92 149 179 138 189 99 38 161 164 125 64 121 92 146 103 186 46 88 70 117 85 204 117 156

 100 32 5 1 
 92 81 117 78 103 118 85 96 127 109 97 110 97 135 123 100 94 84 118 114 76 125 119 89 117 101 135 82 130 126 69 61 120 82 113 121 64 135 88 93 65 97 110 102 70 71 131 88 86 90 90 142 66 101 112 122 123 78 97 137 98 104 114 74 97 115 138 46 84 101 107 119 82 91 92 87 139 81 101 73 63 106 93 108 129 97 119 109 92 113 144 101 92 123 89 90 97 128 89 119

 100 32 5 2 
 125 96 100 64 75 105 93 94 90 109 108 91 77 91 110 138 93 113 101 126 144 119 123 94 116 127 75 106 87 134 100 100 68 74 73 68 42 67 104 100 139 125 72 100 64 104 120 86 103 122 96 105 136 68 106 111 93 122 96 122 81 87 112 92 119 81 95 66 111 85 94 130 116 117 92 88 98 76 82 113 94 115 80 135 88 116 106 107 115 116 96 111 149 107 100 103 106 69 64 70

 100 32 5 3 
 66 67 99 74 110 94 78 104 105 82 97 113 76 81 81 108 118 75 89 106 151 118 130 82 149 104 124 125 92 88 105 66 115 110 122 125 79 101 94 134 136 105 78 84 128 115 75 86 90 112 120 64 96 94 117 96 79 67 57 117 136 78 67 121 103 81 100 65 67 63 65 110 110 87 106 72 106 115 96 111 72 83 137 78 125 158 105 100 105 80 82 93 97 84 105 115 83 116 108 91

 100 32 5 4 
 106 79 104 101 121 135 118 71 114 107 105 97 111 97 101 58 93 113 103 110 83 84 82 127 119 125 105 84 102 110 71 124 89 116 76 86 91 57 108 89 92 84 129 74 117 95 62 75 114 99 86 108 121 109 105 93 95 139 130 110 94 104 92 94 133 113 107 94 88 72 95 124 88 101 107 94 98 78 104 108 78 83 99 91 67 82 109 96 95 112 113 138 101 86 114 123 109 76 101 123

 100 32 5 5 
 91 118 75 145 112 95 70 48 98 111 109 90 98 90 86 115 104 115 131 123 63 124 121 105 142 112 100 116 91 135 92 81 101 81 80 116 68 90 104 106 103 96 42 126 99 141 65 101 87 106 96 127 112 132 83 113 62 95 77 139 81 85 110 133 100 100 105 102 138 123 104 86 97 95 94 102 69 83 92 85 125 90 89 88 97 116 66 69 78 96 74 81 104 96 116 100 123 112 85 83

 100 32 5 6 
 106 125 78 84 77 97 92 66 91 122 122 94 107 79 79 99 151 112 143 136 107 96 119 98 80 109 69 91 79 81 107 95 111 126 111 103 95 82 89 62 83 135 146 98 72 124 95 121 98 64 81 84 103 117 97 122 127 130 118 89 71 97 95 60 101 121 82 57 112 85 125 96 80 98 77 80 129 61 101 98 91 125 97 97 87 83 87 91 73 125 100 88 81 99 109 79 86 90 58 132

 100 32 5 7 
 128 73 121 87 116 77 94 48 100 102 80 98 90 62 96 83 89 130 94 87 107 48 64 105 71 103 114 80 96 96 135 95 75 82 111 66 90 81 127 70 118 61 93 75 73 140 113 113 64 67 124 114 85 127 104 136 148 112 95 90 125 74 119 94 107 111 78 84 107 70 113 105 109 85 113 141 92 136 102 121 109 120 124 106 113 150 110 86 105 134 103 81 107 132 106 64 87 97 92 103

 100 32 5 8 
 119 117 133 134 95 109 104 116 113 135 146 154 82 82 97 72 99 115 70 90 100 109 72 122 96 80 121 97 132 85 85 126 97 109 95 74 129 70 73 94 99 66 85 94 97 89 122 82 113 135 82 107 81 110 80 112 86 91 116 113 106 95 91 111 108 132 118 68 82 77 69 103 104 100 127 85 103 115 65 47 90 120 109 83 65 110 109 98 112 75 103 76 111 84 92 81 88 107 99 97

 100 32 5 9 
 93 97 104 64 124 81 87 95 86 106 88 139 148 104 80 120 89 100 91 113 122 106 65 96 126 88 92 96 64 114 76 125 95 76 104 104 69 86 109 131 59 95 68 78 89 97 104 120 145 77 55 110 81 98 125 118 77 109 102 118 102 96 83 84 118 118 104 124 138 98 115 99 104 91 88 125 105 82 114 106 129 105 119 100 92 95 96 120 99 91 108 109 94 105 77 93 67 110 114 68

 100 32 5 10 
 82 93 37 120 81 113 146 111 86 97 100 95 106 78 90 102 89 86 84 64 89 77 86 67 117 118 108 127 79 84 97 79 99 138 131 81 124 142 75 71 127 111 110 48 105 114 106 103 120 108 98 91 79 94 94 74 93 124 122 164 85 101 96 135 70 136 103 98 107 111 92 100 73 98 101 121 71 101 116 122 118 76 75 99 87 121 101 91 134 129 105 82 118 71 101 82 96 63 104 113

 250 2 1 1 
 36 23 61 22 76 26 63 33 53 32 90 16 56 64 46 47 66 7 41 49 5 12 53 19 22 80 23 19 25 48 6 19 1 71 12 46 94 3 93 78 53 30 18 86 23 46 85 6 47 54 41 21 36 24 17 42 46 27 92 87 25 32 76 53 5 52 15 64 44 47 57 82 100 80 60 29 95 27 88 66 63 47 66 30 79 65 7 12 63 25 61 38 71 84 74 16 99 74 68 79 73 12 52 48 4 20 93 38 4 68 59 34 2 44 64 25 40 33 59 73 68 46 72 32 10 60 68 8 76 13 1 51 21 4 88 93 80 56 96 40 10 81 90 66 62 71 19 50 93 70 1 76 2 58 6 86 50 28 73 99 75 77 51 70 25 5 37 36 93 90 51 9 2 27 56 56 89 19 50 32 6 6 41 77 48 33 47 40 91 73 95 72 80 6 22 74 12 85 53 6 82 92 76 17 95 48 22 69 7 7 83 60 1 80 10 10 70 40 15 61 66 29 88 13 19 4 90 31 42 95 42 70 67 29 60 57 1 69 72 16 82 61 8 13 72 51 62 44 44 77

 250 2 1 2 
 65 70 66 78 97 19 1 12 66 98 68 98 33 5 13 69 27 81 93 31 42 75 60 68 58 60 34 93 99 62 23 77 91 78 43 86 18 57 77 32 32 58 5 12 6 63 27 8 73 96 70 57 88 38 100 44 96 28 100 29 77 81 38 41 23 58 14 99 34 3 75 65 38 49 61 32 29 63 29 14 94 67 96 18 85 34 3 45 60 34 9 31 42 32 97 31 26 70 54 16 15 11 4 80 73 32 41 38 54 73 51 15 57 17 28 36 99 67 16 19 88 85 61 51 57 81 21 45 4 97 67 12 83 67 51 12 24 29 43 26 88 99 38 75 67 59 16 46 76 48 31 18 58 14 88 93 69 36 9 77 92 16 85 17 47 3 44 92 89 16 29 4 92 50 41 22 64 64 75 100 53 61 16 22 44 77 15 9 19 82 5 21 4 26 37 74 3 28 96 18 62 61 19 68 78 81 29 48 60 61 78 34 86 68 56 48 98 53 93 67 59 75 30 40 46 16 78 7 98 17 90 89 13 87 32 59 78 86 76 81 99 34 63 64 14 98 74 6 38 79

 250 2 1 3 
 3 48 1 10 50 90 71 33 25 60 70 60 94 32 8 46 76 67 12 65 40 14 64 58 25 54 34 94 42 45 50 50 20 86 72 28 44 63 27 50 89 53 37 82 16 45 87 43 27 97 19 59 89 69 44 34 93 88 95 70 9 42 28 83 48 26 90 40 1 15 70 26 42 94 8 85 45 87 96 42 18 42 57 52 66 36 60 85 85 94 95 46 2 71 30 53 19 69 21 63 23 70 91 50 20 4 79 45 80 86 77 62 44 36 72 99 95 37 69 60 52 84 58 87 93 46 88 29 58 89 22 61 53 16 83 62 20 85 30 9 34 98 16 84 29 1 29 65 44 26 70 62 67 54 90 93 67 37 4 98 56 84 33 97 84 73 11 65 97 58 60 2 94 84 95 75 94 71 12 17 25 89 26 88 72 49 86 7 83 22 13 78 25 28 82 79 82 93 41 80 72 23 59 88 28 30 3 28 50 32 92 4 63 48 40 58 30 27 57 50 81 72 22 70 45 83 84 92 29 28 9 58 91 33 65 2 80 61 67 26 5 51 94 41 62 18 17 15 5 62

 250 2 1 4 
 72 9 46 59 8 36 89 88 8 56 17 62 57 36 96 18 39 92 43 97 81 10 64 75 63 57 32 15 65 91 18 12 51 85 41 18 51 32 57 35 6 66 81 80 59 45 91 96 93 8 16 59 75 12 57 6 61 84 35 91 28 47 88 83 33 49 6 23 99 97 43 95 86 95 1 60 96 70 6 62 94 11 79 65 18 87 11 87 72 61 74 58 54 31 91 97 12 50 93 5 39 36 37 58 8 86 5 20 84 91 35 95 96 100 25 69 46 79 11 50 2 5 62 64 26 14 4 60 98 8 67 68 61 37 26 59 51 56 62 70 7 7 65 25 37 16 89 85 3 94 43 39 37 3 93 89 33 29 25 55 92 14 67 76 23 83 87 86 85 33 54 24 89 11 13 63 42 42 51 63 29 57 46 82 91 84 74 9 31 28 21 54 14 41 50 98 86 78 62 8 92 48 44 25 21 50 90 69 91 32 4 86 39 87 97 55 58 19 50 4 48 22 13 5 100 28 10 28 49 87 22 7 81 74 33 84 64 1 32 19 15 14 19 65 50 26 58 83 19 49

 250 2 1 5 
 19 14 80 79 91 44 78 60 94 63 14 98 96 84 44 58 75 43 19 91 7 69 100 61 76 50 14 70 59 40 13 61 16 84 58 60 66 51 23 92 51 36 19 18 42 87 92 89 61 9 83 77 12 59 16 81 3 84 23 12 24 15 94 12 61 52 87 81 15 58 68 57 19 69 6 20 15 81 27 62 32 58 31 70 34 13 88 93 5 11 33 64 36 49 4 2 15 60 39 81 8 45 65 91 37 27 17 60 95 12 31 46 39 26 2 71 26 35 28 22 65 75 75 97 7 28 4 2 17 10 58 93 80 8 50 9 29 67 1 21 27 42 9 84 10 53 39 76 67 45 100 67 76 16 82 40 45 90 78 93 19 76 20 36 20 60 15 27 96 48 41 43 82 49 89 93 85 43 91 32 97 80 87 1 45 78 22 44 19 85 26 62 50 92 77 59 18 59 3 7 81 93 59 91 92 27 46 65 85 64 74 48 52 22 95 72 88 66 99 86 91 83 35 38 53 96 12 30 57 82 11 50 8 60 9 21 18 18 46 31 37 53 76 55 97 9 78 99 1 18

 250 2 1 6 
 57 65 20 35 83 89 44 87 46 8 81 54 91 63 45 68 20 8 83 80 39 96 86 8 52 10 23 87 81 46 25 39 39 38 27 36 92 58 55 1 39 78 31 81 43 95 37 73 20 57 3 88 30 7 82 98 96 24 82 90 100 47 11 34 27 89 58 72 47 93 95 34 51 15 6 89 27 69 75 27 77 95 58 62 75 85 23 52 2 2 23 96 18 11 87 37 71 53 56 38 80 87 52 86 45 83 2 13 82 47 96 82 58 71 53 42 86 21 53 36 39 4 57 71 5 57 98 50 60 94 26 14 10 4 20 53 59 8 75 8 42 1 11 22 37 60 91 48 90 20 58 80 7 81 20 58 83 6 27 7 50 34 67 28 79 47 13 99 27 100 46 80 85 41 80 31 56 95 1 16 41 90 4 79 45 41 44 53 61 93 38 74 36 46 71 24 13 65 50 84 90 31 59 44 48 52 71 89 60 64 74 66 5 46 35 92 63 86 58 63 67 88 76 81 48 69 94 62 57 41 31 68 60 62 56 36 87 61 69 80 97 46 30 62 7 44 37 49 39 69

 250 2 1 7 
 49 50 84 3 92 94 84 57 53 50 79 72 33 80 81 45 7 72 9 65 97 16 86 46 81 24 54 50 80 73 86 73 70 21 14 59 18 76 49 94 27 13 30 90 79 10 36 23 43 52 12 7 60 10 49 91 4 17 12 1 39 24 24 68 96 32 43 84 99 87 83 21 21 89 16 38 1 47 14 60 89 56 6 33 40 72 8 34 70 19 27 76 71 90 40 82 35 56 48 77 21 55 61 66 1 35 95 96 12 84 35 50 99 48 64 31 99 48 92 14 75 95 69 93 11 95 92 68 55 47 89 15 19 40 29 84 65 56 80 21 3 7 59 38 55 40 70 98 41 76 33 68 48 58 24 12 71 27 6 70 85 74 14 13 2 34 69 88 37 2 3 45 6 38 82 63 1 29 31 70 48 2 62 16 8 35 36 34 7 6 47 87 16 93 22 28 28 29 34 45 67 47 80 3 2 64 35 55 8 21 77 22 18 65 53 73 39 69 99 35 88 52 15 76 100 37 3 24 28 13 44 48 37 38 51 8 50 36 88 98 8 14 54 39 22 36 76 11 86 86

 250 2 1 8 
 28 26 61 49 14 20 18 56 95 4 50 43 27 80 54 10 39 12 82 72 79 37 97 78 95 44 45 89 76 60 52 29 22 99 18 82 84 24 45 16 59 80 83 5 42 50 23 13 89 6 83 91 81 8 64 7 20 6 50 95 33 1 41 85 70 16 28 65 32 51 17 99 7 38 30 88 54 54 7 78 97 90 8 5 6 98 60 39 68 60 9 22 95 17 78 96 12 15 38 83 7 54 99 71 6 71 67 45 32 15 98 85 15 73 29 98 69 60 29 96 1 23 42 38 49 38 89 17 7 4 9 49 57 77 18 43 10 46 23 90 77 46 85 30 47 3 26 50 88 29 79 49 61 47 14 79 17 56 25 16 5 4 43 41 34 87 94 42 89 68 65 45 100 82 82 25 12 99 28 5 81 6 79 17 17 59 32 77 25 52 31 49 4 6 22 41 94 12 44 82 36 88 41 89 44 84 68 98 91 58 70 11 41 42 25 38 21 28 17 64 34 34 49 48 89 43 9 24 96 65 11 22 99 28 76 5 20 3 80 57 12 51 37 76 28 50 7 59 77 97

 250 2 1 9 
 64 40 76 29 82 34 68 55 73 34 33 54 67 70 73 48 41 7 81 16 52 94 91 87 87 77 69 98 47 84 77 15 53 66 86 25 26 37 1 21 65 46 73 11 12 18 12 21 84 42 11 18 11 86 32 18 62 56 34 45 24 25 32 5 68 4 38 68 74 74 64 98 45 70 16 54 75 38 86 23 66 86 2 2 13 19 54 67 10 86 57 40 15 82 75 32 10 52 2 23 13 41 24 13 54 45 98 30 79 54 88 37 57 19 46 80 11 34 35 35 93 8 11 58 54 35 90 68 90 32 91 85 92 19 34 3 74 43 62 41 9 70 94 24 8 81 70 91 16 52 1 93 53 60 40 28 11 81 81 92 28 74 53 36 85 70 98 44 4 68 86 80 75 7 36 15 12 84 8 28 68 75 37 21 6 80 88 41 78 94 40 20 93 100 4 16 66 40 40 19 81 60 80 30 55 99 97 51 75 68 30 10 4 57 42 9 82 71 70 74 74 71 74 17 28 36 31 22 66 20 8 52 59 20 65 99 17 99 83 44 48 5 5 14 87 65 38 83 55 68

 250 2 1 10 
 72 99 51 21 16 47 57 37 59 10 14 85 61 76 1 82 92 53 56 40 48 49 59 35 76 7 41 14 99 11 45 73 16 39 85 2 50 54 80 90 12 23 65 97 89 31 47 47 19 78 32 72 37 94 17 63 89 78 19 74 86 70 14 85 59 14 85 88 12 16 78 53 22 34 35 27 26 60 18 83 4 90 97 61 46 17 5 91 90 43 4 24 47 44 72 4 29 97 82 33 58 60 7 41 89 98 37 99 29 52 13 87 45 90 35 86 90 23 20 89 32 73 36 28 14 56 6 94 57 24 72 47 63 12 69 42 13 4 78 49 9 35 4 89 72 73 87 10 75 67 68 91 67 33 87 98 43 2 13 19 13 46 47 13 25 44 78 40 1 56 26 65 64 76 16 55 89 92 25 47 87 2 71 99 87 38 90 98 5 92 71 75 63 80 24 2 26 2 93 51 62 21 9 51 8 83 44 44 2 19 79 88 3 63 92 43 19 69 4 36 93 99 67 90 84 62 50 68 67 35 82 24 8 87 20 59 14 41 100 19 85 89 47 13 19 20 40 57 93 93

 250 2 2 1 
 93 85 29 60 87 98 98 76 97 66 88 28 50 45 93 80 25 27 66 43 52 43 79 38 71 63 21 46 29 61 69 89 92 75 40 39 98 58 23 54 34 64 82 59 50 56 51 70 26 65 100 42 73 46 71 87 39 34 41 66 24 22 29 61 52 68 74 47 34 37 45 87 33 35 58 78 41 77 30 63 62 75 35 27 20 31 54 36 28 52 35 20 78 41 95 31 59 86 32 82 77 75 56 25 32 23 34 42 61 37 35 50 72 73 93 24 45 39 33 100 89 100 29 42 60 69 91 89 92 92 55 90 70 54 27 79 71 25 85 87 55 79 32 21 29 40 29 24 86 71 25 22 73 55 28 41 30 64 78 96 52 24 77 53 37 86 85 86 25 91 66 26 82 97 62 71 86 38 93 83 26 88 68 40 44 63 54 93 32 23 40 85 46 93 59 22 82 62 72 45 64 50 40 69 88 23 43 52 68 56 36 83 51 92 87 41 77 91 20 93 58 63 66 65 33 33 59 83 81 66 67 49 74 87 60 43 21 80 86 80 98 32 98 67 100 89 75 40 78 78

 250 2 2 2 
 65 90 45 21 48 48 94 20 26 23 24 54 29 42 76 69 60 64 97 49 100 31 97 82 100 100 90 82 71 73 55 37 91 51 70 61 79 22 74 73 90 32 85 84 63 59 95 99 45 63 62 73 33 44 40 61 81 87 47 42 20 97 50 77 27 48 91 28 77 29 30 48 37 89 24 32 80 28 79 53 59 54 26 50 67 25 60 52 52 79 33 52 71 83 38 80 98 67 78 41 46 74 56 90 28 33 72 36 65 45 23 72 58 72 77 88 54 41 62 36 41 78 85 84 84 93 82 82 59 82 75 27 99 21 28 91 74 70 81 99 38 61 58 40 92 73 45 48 57 65 36 51 56 77 70 70 79 88 43 54 83 22 70 28 30 24 89 43 57 26 51 36 54 33 25 56 92 79 35 42 83 76 53 43 34 64 76 99 70 68 39 71 39 46 76 94 25 88 46 82 20 49 45 57 49 53 62 84 67 23 53 92 55 100 42 51 97 56 25 65 65 54 63 66 59 62 95 77 35 59 97 39 71 62 74 59 31 27 30 70 65 32 97 29 22 96 87 66 55 62

 250 2 2 3 
 23 24 77 74 82 71 85 91 30 59 75 53 55 51 95 37 22 54 43 70 41 59 40 62 59 48 21 81 84 54 21 42 43 70 66 85 26 29 31 24 59 97 88 64 64 75 64 45 31 22 84 61 86 81 81 20 32 54 47 38 55 82 81 21 40 58 71 20 74 98 37 26 98 75 46 99 59 94 97 30 70 55 40 62 82 64 50 84 43 82 96 74 63 34 57 70 42 86 51 21 51 51 94 99 56 97 36 21 78 60 83 56 56 53 61 100 40 38 64 29 37 87 66 84 23 29 71 75 91 98 78 82 22 93 51 98 23 92 68 57 67 80 93 91 60 38 96 50 52 93 64 57 52 62 32 80 55 73 52 42 73 29 56 86 67 47 90 42 37 75 100 93 40 34 42 51 40 70 51 48 59 61 82 75 44 44 94 47 87 40 37 49 41 24 92 87 26 31 93 66 39 21 55 65 38 67 37 90 41 92 33 71 84 79 42 28 72 71 60 71 88 26 28 81 55 26 52 37 29 77 76 87 87 79 89 71 83 23 33 66 79 48 99 75 35 61 53 98 96 63

 250 2 2 4 
 33 80 34 24 94 78 61 20 22 94 92 24 31 51 52 98 28 71 68 85 38 82 48 41 60 59 36 99 74 84 24 22 56 93 32 50 37 90 45 29 66 62 73 65 51 28 78 59 23 76 66 24 87 56 56 100 97 46 53 78 43 72 36 25 96 68 34 25 26 74 96 39 33 49 39 85 36 68 54 71 98 60 29 69 96 26 92 49 89 59 49 50 33 81 94 36 37 43 78 89 58 22 42 40 40 82 68 28 71 54 56 72 32 50 37 64 52 59 76 78 81 91 85 61 97 61 24 60 36 40 44 76 21 83 30 23 60 47 36 74 95 63 68 89 81 96 99 85 69 96 45 57 41 78 20 88 98 98 86 62 86 84 21 92 63 66 60 98 83 38 28 51 60 46 56 25 60 86 26 65 41 66 57 59 76 36 92 93 37 37 36 48 60 52 27 60 61 62 94 51 27 40 59 93 56 59 55 70 52 40 75 74 37 51 37 73 26 42 86 24 97 71 67 28 65 34 44 41 37 22 99 81 85 52 67 69 75 32 45 91 31 39 75 90 65 84 61 55 76 91

 250 2 2 5 
 91 41 69 68 27 46 40 48 57 86 63 58 92 100 83 43 37 84 30 82 32 81 69 89 90 66 28 64 66 39 91 40 72 57 84 43 76 76 88 91 25 100 69 26 53 65 80 29 38 87 70 48 91 23 87 81 87 62 81 91 51 20 58 40 42 71 53 43 45 90 27 42 25 84 37 63 49 52 62 83 29 60 26 29 79 76 81 52 23 76 79 95 54 38 67 80 21 41 99 26 64 98 23 37 27 34 57 85 42 61 84 89 97 41 73 42 45 69 79 76 31 45 92 65 51 52 99 48 79 48 78 67 90 36 47 60 85 40 26 89 20 45 34 55 83 94 31 96 57 42 30 44 45 91 47 72 44 99 81 88 50 51 28 66 68 80 64 72 54 53 98 56 84 93 44 51 92 96 74 100 94 25 69 25 91 79 93 100 60 62 59 30 89 58 84 72 94 83 71 34 83 84 42 46 29 78 38 32 20 32 99 49 82 59 25 88 77 88 21 81 41 61 73 71 42 22 29 96 40 24 30 92 38 48 88 63 48 90 56 84 97 28 56 81 50 20 25 73 36 28

 250 2 2 6 
 95 50 22 25 50 64 82 85 34 90 53 82 52 33 86 82 80 62 79 91 99 26 81 70 47 46 97 31 83 87 93 60 22 51 77 72 100 38 24 74 77 38 63 79 47 100 70 58 82 44 78 84 74 89 91 82 99 29 65 51 89 31 49 95 92 62 100 91 58 66 99 52 75 40 63 36 41 27 36 40 43 58 78 40 95 28 51 92 97 21 20 77 42 63 43 60 47 60 48 53 26 31 49 97 42 66 78 56 51 37 81 64 100 41 50 86 23 23 98 33 60 52 23 39 24 77 56 27 50 53 72 82 34 75 75 67 89 77 33 78 20 86 72 68 82 35 34 70 52 51 52 53 30 89 73 100 33 50 32 80 38 43 61 70 100 67 21 48 23 22 89 96 44 59 38 60 34 74 59 83 67 73 61 46 99 68 33 63 61 98 83 100 46 61 59 68 37 46 96 98 62 48 21 87 92 60 93 97 54 25 55 55 89 50 30 83 99 60 48 100 95 20 48 54 81 79 91 87 23 20 70 62 90 44 45 46 87 71 79 26 23 67 65 41 48 78 84 59 74 61

 250 2 2 7 
 32 97 79 37 57 60 88 41 90 61 68 61 91 85 37 63 23 39 34 95 48 30 37 86 70 97 35 30 27 51 47 48 94 99 36 52 35 93 28 23 92 46 52 75 65 58 56 54 66 56 95 68 89 38 84 41 40 74 48 25 28 74 20 37 44 84 68 22 80 29 85 66 41 59 100 66 27 39 37 49 54 88 66 47 24 35 88 82 58 70 45 70 64 88 89 68 41 61 62 80 61 50 92 71 31 74 88 98 93 45 78 64 58 89 54 28 80 77 34 74 26 65 29 71 42 28 83 62 38 44 68 79 82 34 53 100 97 72 52 36 75 61 23 73 23 54 89 61 53 67 78 65 75 40 27 21 27 61 94 36 37 44 56 94 62 81 87 77 23 75 63 76 21 61 49 35 68 53 41 40 100 100 41 68 38 92 34 41 61 86 98 53 83 83 31 47 86 34 25 46 98 99 21 70 34 38 63 26 68 90 81 31 68 43 70 30 64 42 66 74 61 65 65 79 80 55 63 73 40 75 93 39 80 50 39 83 63 86 40 28 38 37 34 33 88 80 93 66 73 77

 250 2 2 8 
 26 100 36 24 85 75 72 57 35 35 60 92 46 36 29 71 89 62 90 79 82 54 63 98 70 22 99 79 55 65 28 61 98 42 84 49 76 75 62 28 97 52 87 25 94 92 31 66 67 95 77 68 30 79 51 66 37 94 47 63 35 86 29 94 86 65 100 87 43 98 32 74 70 87 25 50 69 92 46 20 29 73 71 63 58 49 20 70 23 45 37 64 95 41 81 87 45 34 40 26 92 76 70 52 26 83 34 28 52 71 92 88 99 26 79 69 47 44 95 66 29 79 70 59 60 91 59 67 21 63 93 94 28 97 53 25 21 67 31 97 29 59 98 48 79 35 81 98 43 41 99 61 95 53 73 98 99 91 25 62 58 70 54 99 63 79 83 23 72 82 63 76 70 74 93 57 53 22 98 83 27 46 52 63 49 33 87 34 42 20 67 27 29 31 59 41 38 80 45 26 69 23 63 66 33 85 62 63 99 91 37 27 51 29 70 34 91 95 53 71 49 84 49 72 51 54 71 47 43 49 99 66 64 65 92 59 65 96 46 99 86 76 95 80 48 65 66 66 41 88

 250 2 2 9 
 74 78 57 38 80 65 36 95 75 72 100 31 100 87 63 53 89 67 96 58 41 77 83 53 37 40 96 52 50 83 86 37 95 98 60 30 82 87 93 42 53 96 55 70 54 41 63 67 88 51 22 77 64 38 36 41 27 100 39 93 64 60 79 48 71 76 68 42 84 51 79 36 75 70 43 72 80 80 23 49 49 20 46 82 80 51 92 66 78 23 31 73 95 86 83 51 82 98 27 84 66 33 99 25 100 93 27 69 72 74 62 22 91 23 100 84 36 38 61 43 55 77 77 75 71 93 27 53 60 80 62 36 33 70 90 55 90 48 94 27 79 96 83 30 31 71 55 81 77 32 82 59 21 77 70 86 34 95 38 85 52 24 71 93 94 85 21 60 98 37 71 80 51 61 74 82 80 50 42 63 39 84 42 52 90 49 92 43 88 26 86 23 38 50 45 77 23 35 98 58 56 97 44 100 48 43 58 86 61 60 79 86 34 64 69 95 63 89 72 90 42 70 44 33 49 43 42 88 65 43 53 51 70 51 35 38 70 83 57 27 88 28 45 83 78 96 85 68 22 26

 250 2 2 10 
 36 62 58 74 28 99 76 46 86 89 51 30 81 85 47 64 38 32 72 57 40 36 29 53 42 59 98 31 91 23 59 43 37 80 37 24 41 82 29 24 100 42 33 46 21 98 99 48 30 57 28 88 25 47 49 24 56 44 33 23 42 25 77 51 53 47 71 99 26 33 45 63 23 56 96 50 29 78 72 42 75 73 23 90 53 89 74 88 99 66 64 49 90 31 94 68 38 63 74 81 49 84 45 95 56 29 23 94 90 30 89 78 21 27 49 33 52 39 78 54 75 60 70 29 20 86 21 92 87 98 70 30 89 97 89 38 92 93 31 62 76 39 44 85 49 36 36 73 59 27 45 31 64 34 37 57 61 50 59 66 31 69 65 91 90 65 38 80 34 95 39 45 42 59 81 52 76 70 24 57 35 37 36 72 40 25 61 99 25 66 89 29 75 50 95 52 64 79 88 53 96 65 76 53 88 74 24 35 83 54 49 75 46 60 46 46 84 27 60 44 100 61 77 43 83 26 23 96 21 38 67 28 90 28 75 60 36 96 21 21 50 70 39 49 86 57 74 88 77 59

 250 2 3 1 
 80 81 51 65 67 85 76 78 76 55 69 68 94 59 69 53 75 95 63 61 82 79 54 97 65 76 97 90 72 80 81 90 80 86 89 95 66 50 62 75 55 83 87 100 66 75 85 57 63 76 75 59 75 72 83 68 68 92 79 66 67 89 54 57 97 83 83 58 71 50 70 80 71 52 86 88 67 60 69 72 65 97 53 79 85 54 97 95 94 54 80 53 50 56 58 90 92 85 98 72 64 66 90 79 70 50 65 90 57 70 89 80 70 70 64 53 78 87 97 58 52 62 64 64 50 54 82 76 57 80 78 56 93 88 54 74 51 84 84 66 56 96 80 76 68 55 56 65 81 90 51 57 81 58 80 59 82 91 60 72 59 52 51 85 66 65 95 59 92 58 78 58 77 84 75 76 50 89 88 77 61 94 50 80 68 61 82 83 51 84 69 100 61 84 54 59 59 60 84 69 91 54 95 84 67 98 72 58 82 75 70 83 74 90 77 83 52 60 81 79 50 59 58 71 83 55 75 87 58 70 91 82 76 71 86 68 62 82 93 68 84 93 98 52 89 80 84 88 100 69

 250 2 3 2 
 71 99 85 83 69 92 92 68 90 52 88 98 52 88 73 84 61 87 64 66 51 96 96 69 74 60 86 74 94 58 72 71 53 72 50 75 89 81 80 99 79 71 87 61 76 98 62 63 64 96 62 93 56 94 64 77 83 87 61 94 100 76 64 74 61 55 53 71 98 52 68 69 79 61 82 63 89 88 97 52 66 80 55 61 88 82 83 88 65 62 71 97 61 60 92 59 84 60 90 89 99 84 51 74 60 94 88 88 87 74 57 96 100 78 86 83 92 99 72 72 69 75 90 73 86 74 72 80 68 79 70 82 85 97 77 58 100 95 56 59 87 66 73 55 77 83 56 80 62 96 54 97 76 90 50 76 100 73 99 88 67 54 91 88 98 76 64 62 81 96 81 57 99 89 76 70 94 65 59 57 87 94 51 50 72 51 76 67 96 77 91 53 68 62 87 83 96 50 62 100 69 53 65 76 51 57 73 99 75 77 99 83 71 53 86 97 51 57 53 93 92 73 69 76 63 77 58 100 83 64 95 55 89 83 78 92 97 80 73 99 57 71 67 82 66 78 57 69 66 62

 250 2 3 3 
 82 87 95 65 53 72 78 57 68 83 59 52 84 89 68 99 75 91 51 56 84 75 54 82 72 67 69 85 90 77 99 94 75 91 59 73 66 85 68 62 66 61 91 68 82 82 95 73 50 98 80 52 91 81 91 71 58 60 69 87 83 100 66 89 84 82 84 57 79 77 75 57 92 51 66 53 64 90 62 79 88 69 91 74 78 93 96 54 84 68 77 83 90 89 64 87 72 74 60 71 92 86 67 84 97 75 93 95 56 61 98 96 83 73 60 96 57 81 81 78 70 85 70 67 85 72 73 80 93 64 78 58 52 95 100 89 96 94 72 67 60 98 82 81 70 88 63 57 90 93 67 89 50 85 50 50 72 72 80 63 88 86 67 80 59 62 56 99 68 77 74 90 80 71 56 69 97 76 63 62 90 72 79 92 75 57 84 82 54 85 77 91 60 57 54 62 65 93 54 69 82 56 91 71 69 50 68 77 100 62 73 62 94 58 75 66 78 51 60 54 62 53 65 90 54 57 87 100 95 88 95 82 92 70 82 61 57 54 71 99 52 78 99 69 92 67 71 75 85 72

 250 2 3 4 
 86 78 74 69 52 69 75 74 79 50 51 73 82 76 65 96 52 78 100 97 77 56 93 68 89 63 74 58 63 81 57 90 88 76 98 71 53 66 91 82 65 92 86 71 54 92 86 92 52 53 78 66 78 77 72 87 65 92 81 92 57 80 72 81 62 90 62 96 65 71 59 63 77 66 54 78 83 50 98 81 100 63 99 98 74 65 53 73 66 68 79 74 63 91 68 61 77 80 51 78 91 57 52 64 87 82 60 85 70 50 59 94 82 100 69 98 99 57 91 100 50 97 85 83 75 67 74 52 91 67 98 73 66 70 53 87 64 89 84 58 99 71 68 70 83 93 73 100 90 67 72 52 98 99 94 98 68 89 55 63 85 71 61 61 58 65 59 72 72 80 55 88 87 95 82 87 55 93 71 55 95 60 53 74 54 86 73 92 75 89 90 63 58 70 50 96 68 99 82 68 67 89 57 82 83 55 78 56 97 90 97 91 65 59 76 71 88 63 92 62 84 56 71 55 56 66 51 100 77 80 94 87 79 63 72 76 66 69 89 100 72 67 87 80 64 89 72 83 86 76

 250 2 3 5 
 97 54 68 58 54 55 66 72 50 97 74 50 82 71 77 71 58 75 74 55 92 73 67 96 78 69 82 53 58 58 80 85 83 86 54 64 85 62 72 95 59 55 80 53 72 76 79 94 74 85 78 60 99 94 64 67 56 77 68 86 93 82 97 94 73 98 80 99 67 59 52 57 91 71 97 61 53 92 95 54 81 81 52 88 87 64 62 60 61 71 80 99 71 51 81 97 65 50 61 92 50 92 78 74 59 57 60 75 78 95 54 94 62 86 82 66 95 97 56 75 82 89 54 57 75 70 98 54 83 56 98 75 90 64 67 75 77 52 88 50 61 95 85 69 57 74 82 55 76 88 60 74 57 68 64 56 54 54 56 95 75 99 72 85 60 67 81 58 88 93 53 97 81 87 53 78 76 64 50 69 99 95 83 87 53 95 85 96 92 81 87 86 66 58 97 62 70 51 74 86 53 85 62 52 79 53 75 59 83 99 67 50 63 87 78 85 87 99 77 76 62 58 62 63 58 88 93 76 69 75 73 89 69 88 52 58 60 58 83 95 65 92 67 94 67 65 92 83 74 61

 250 2 3 6 
 82 55 77 58 77 53 53 90 89 99 95 86 99 63 75 79 96 86 69 79 55 80 90 81 72 50 88 95 93 85 58 59 99 93 86 62 93 75 77 62 94 82 96 87 64 71 66 84 92 87 61 50 89 81 69 51 80 74 96 71 92 61 84 69 56 79 78 88 66 86 59 50 99 83 61 71 54 66 85 77 76 61 57 71 52 51 98 87 75 72 74 80 97 73 95 63 70 81 79 59 50 88 53 76 53 61 94 89 97 70 52 55 64 95 91 96 81 62 64 93 96 56 69 63 82 51 85 60 57 72 53 89 92 72 65 79 89 80 83 100 66 95 90 88 81 73 57 92 81 51 89 96 66 94 63 100 68 90 78 81 71 78 56 75 55 73 74 75 93 57 81 51 79 92 92 68 54 62 92 60 53 100 63 72 88 52 81 79 71 100 94 65 95 78 52 73 78 91 61 75 85 89 55 75 73 57 56 83 100 81 68 90 93 51 57 97 99 56 82 75 100 59 80 76 68 56 72 100 63 66 60 64 93 51 62 62 53 77 81 72 83 51 97 51 91 69 92 89 65 57

 250 2 3 7 
 91 96 83 89 85 75 92 50 58 58 60 56 77 50 99 99 68 64 74 79 91 69 56 78 52 77 79 81 87 94 89 64 95 61 94 72 84 96 93 78 67 86 90 61 73 63 95 63 55 68 79 82 84 83 80 66 74 60 88 83 89 77 50 58 94 76 76 63 51 95 59 84 68 55 89 72 80 55 79 59 94 96 84 70 61 93 93 75 87 53 91 59 71 51 89 82 51 79 93 79 63 77 60 67 70 99 92 70 85 52 82 50 65 53 99 71 99 50 68 95 80 94 79 63 56 56 50 51 97 71 99 55 95 93 96 56 92 59 100 53 73 78 91 84 92 60 78 78 99 59 59 92 82 80 93 65 68 75 64 64 94 86 99 94 74 92 50 84 96 65 61 62 56 52 98 56 84 68 96 75 63 91 79 89 84 95 86 50 81 64 64 71 71 68 62 86 55 72 62 87 51 79 67 78 73 68 55 72 63 63 94 63 72 92 69 87 90 81 87 95 97 79 94 77 98 75 54 67 90 77 80 79 98 100 79 73 61 68 72 87 66 96 87 60 78 54 57 90 68 93

 250 2 3 8 
 91 67 65 71 75 65 51 69 61 87 59 76 57 80 82 60 78 61 85 89 63 62 93 96 57 74 86 97 100 80 98 69 89 77 90 66 66 74 52 79 88 87 69 56 80 62 92 80 88 99 59 68 50 63 55 58 82 55 77 81 61 97 75 57 90 76 73 61 54 94 81 62 83 52 74 58 91 78 54 63 55 81 75 64 62 56 54 60 57 97 84 69 89 55 81 92 75 56 67 52 86 70 84 67 65 82 82 66 66 84 83 72 68 98 73 59 61 64 55 67 74 54 62 97 61 51 62 93 67 77 78 83 88 78 94 99 74 66 50 87 87 88 54 83 61 77 72 83 92 65 85 76 93 79 72 94 89 84 77 88 60 88 61 92 68 70 58 97 66 89 89 78 68 78 60 52 88 66 88 86 50 61 59 96 95 85 70 90 65 81 98 93 68 56 97 93 96 54 61 90 95 73 55 67 81 75 79 52 96 77 93 94 99 90 83 94 53 55 67 64 89 74 85 81 72 91 91 99 92 65 76 63 55 59 85 80 78 71 52 60 51 89 78 53 100 61 71 51 64 89

 250 2 3 9 
 75 89 67 73 89 87 76 90 78 91 62 69 65 89 92 54 90 65 71 70 88 68 68 72 66 85 73 68 58 57 65 75 77 63 64 95 96 56 50 96 90 77 96 58 51 73 64 57 79 69 76 74 77 100 52 88 52 55 100 82 85 85 64 97 88 56 75 56 54 95 87 65 86 59 59 82 76 83 77 56 93 61 93 66 77 65 80 90 85 81 89 51 86 95 64 100 95 62 54 81 81 91 97 97 51 92 83 65 62 70 56 84 94 58 53 59 60 59 97 97 59 74 58 81 54 81 63 73 59 96 60 95 76 96 84 54 72 72 98 65 77 99 97 87 70 73 70 68 57 63 93 95 51 96 58 51 76 73 78 75 99 69 86 78 56 69 50 98 84 98 95 90 98 63 86 52 87 68 90 64 68 92 76 86 60 78 69 51 98 86 94 100 76 69 80 65 99 57 64 98 99 62 72 79 64 98 60 63 84 54 89 69 76 96 78 90 84 77 81 69 79 96 94 63 59 53 73 94 70 66 90 94 81 84 58 74 83 70 96 91 54 62 52 88 80 61 71 91 50 73

 250 2 3 10 
 63 51 68 86 76 68 63 53 78 56 76 61 60 93 94 77 67 71 96 57 91 71 89 73 72 74 92 59 100 91 87 90 95 94 54 53 87 61 56 73 91 75 86 94 79 91 51 79 91 96 84 99 63 86 55 88 71 91 86 72 50 83 68 78 59 99 86 78 91 81 81 89 64 98 80 50 93 77 70 75 55 50 92 91 100 79 74 58 80 50 77 89 81 76 75 58 99 73 51 51 96 56 83 99 54 79 78 51 96 82 64 99 94 70 77 68 80 89 62 56 88 72 65 87 93 71 86 50 63 51 79 98 57 82 55 50 81 51 65 80 97 76 77 79 96 90 60 73 57 94 92 52 62 52 66 53 83 59 79 69 82 72 82 80 72 69 95 88 91 77 61 50 53 72 51 97 57 51 51 86 75 64 57 91 56 69 58 59 67 76 62 56 68 53 90 94 83 74 73 79 63 70 76 93 66 50 55 74 58 100 98 69 100 87 82 86 52 100 57 88 56 96 65 99 92 91 69 95 78 89 61 87 87 51 84 91 80 56 83 87 61 82 59 97 90 89 88 52 69 54

 250 2 4 1 
 170 103 122 74 1 37 20 1 123 122 159 184 145 17 67 75 221 49 144 93 89 93 86 78 105 102 107 110 104 57 151 51 85 1 76 126 131 1 99 41 94 75 109 154 123 148 139 117 89 72 193 145 48 140 50 56 64 9 119 87 199 47 1 142 211 70 136 20 6 52 128 78 91 102 162 33 20 54 104 51 32 35 173 82 144 93 143 55 96 54 27 127 186 28 132 100 134 104 155 143 139 83 124 95 74 10 114 152 115 152 156 228 51 152 117 123 145 76 63 176 125 79 50 151 1 53 145 157 48 141 31 173 68 157 115 67 106 59 113 135 67 160 80 42 63 120 109 143 139 22 90 85 125 1 154 153 144 100 134 146 80 214 80 99 121 117 40 70 99 141 16 58 111 56 198 98 37 82 76 94 38 177 128 14 25 79 141 119 192 46 14 115 139 90 143 101 47 152 69 62 90 148 96 157 81 121 191 94 143 99 33 136 78 162 120 188 83 132 147 174 117 122 150 7 101 77 88 41 59 130 116 82 16 131 87 80 122 76 69 121 114 176 7 219 117 86 173 126 136 117

 250 2 4 2 
 88 141 134 85 157 18 40 1 38 72 111 50 125 67 106 83 51 1 52 72 131 1 148 69 72 101 82 163 71 17 194 114 152 162 27 167 152 81 155 106 184 39 146 94 263 133 101 134 102 132 35 121 29 94 125 31 143 110 56 64 187 66 78 65 136 84 163 20 76 45 113 144 12 155 81 182 135 68 76 65 89 104 82 24 150 130 108 31 50 101 1 162 155 53 211 49 104 45 73 150 21 21 44 107 71 101 42 23 68 9 61 192 74 30 142 39 14 234 60 1 94 44 116 42 73 49 111 99 119 1 54 42 78 136 65 121 53 60 85 115 135 82 188 24 118 165 179 94 109 145 144 73 78 48 154 22 142 134 40 81 38 88 112 119 70 46 128 210 144 71 54 88 69 76 132 71 70 165 148 2 87 111 37 54 81 94 42 156 36 152 81 142 54 92 96 67 1 92 68 123 137 137 185 150 59 79 61 116 1 137 117 119 39 50 86 96 147 101 153 140 67 117 74 12 182 138 43 145 88 87 58 147 121 24 77 80 77 118 86 125 139 90 111 23 72 38 38 109 88 50

 250 2 4 3 
 47 181 34 137 135 152 81 47 99 34 25 188 164 81 112 97 101 136 92 45 76 92 44 36 124 136 89 194 149 105 116 163 187 23 76 107 84 167 2 196 91 185 145 89 74 166 69 69 40 162 100 5 85 99 95 82 68 117 97 128 67 148 138 73 92 112 87 111 121 53 60 57 96 93 190 22 92 121 146 131 51 204 95 78 102 115 113 92 118 81 96 34 145 87 69 46 128 143 47 134 83 33 67 20 98 74 164 102 49 129 31 146 112 135 25 54 162 157 35 90 110 102 114 109 130 88 121 45 141 128 27 63 138 65 141 71 128 58 66 143 93 67 81 7 72 203 169 69 128 113 95 110 174 73 132 65 19 81 31 52 113 45 86 176 138 108 95 139 80 112 84 106 71 57 99 76 102 100 109 144 64 101 108 96 67 147 86 163 79 80 109 53 118 61 148 130 202 81 96 82 73 104 90 82 209 85 86 174 28 139 62 1 37 162 88 119 18 110 102 83 193 78 120 46 76 52 190 97 129 67 98 71 107 13 133 74 102 118 73 41 1 132 77 84 175 78 14 26 183 99

 250 2 4 4 
 54 119 89 78 155 29 101 168 1 94 83 112 75 53 60 91 107 30 55 147 125 80 105 1 129 84 100 163 258 195 107 119 171 176 113 70 111 29 103 84 153 218 54 164 116 101 74 104 100 33 131 48 74 99 183 22 66 125 49 140 108 15 11 55 130 163 156 235 239 85 61 175 24 1 197 41 119 151 85 83 66 133 162 16 132 69 115 36 37 36 189 155 29 98 70 195 58 90 74 44 189 173 146 114 61 111 245 23 146 71 113 108 107 126 68 97 80 124 170 79 29 143 83 1 106 6 123 104 82 222 133 90 147 152 119 178 145 172 146 57 51 119 34 169 64 103 60 13 4 55 167 67 149 124 59 172 96 96 79 141 102 35 57 25 180 66 139 89 186 116 180 69 218 109 121 81 187 44 98 170 62 1 67 68 51 160 168 182 1 147 99 199 59 135 152 94 147 174 124 109 110 82 111 130 59 64 207 146 141 54 115 57 214 73 82 93 129 195 113 53 96 45 1 75 86 146 43 158 78 87 115 167 1 88 129 156 65 53 91 59 137 83 1 63 154 84 110 72 123 103

 250 2 4 5 
 46 72 176 124 109 105 69 158 109 124 102 117 95 181 98 108 56 53 89 117 72 139 119 1 90 131 78 161 1 31 38 127 100 135 111 158 23 61 99 34 102 43 32 12 42 185 95 68 162 59 143 104 75 69 129 48 48 118 183 31 161 149 25 12 210 115 89 5 104 30 118 158 151 85 142 77 42 122 87 108 194 33 166 137 176 80 77 112 120 153 133 44 129 70 108 38 123 111 124 84 55 108 146 44 141 111 109 137 114 91 115 133 28 168 6 160 127 84 80 83 89 90 170 193 75 106 196 81 31 1 69 195 53 49 83 190 180 171 47 86 25 54 79 108 61 110 127 49 82 158 52 175 20 20 128 145 156 236 74 129 87 86 128 56 19 97 103 156 79 123 1 53 29 162 114 92 129 96 92 120 100 45 157 146 102 62 113 51 98 148 100 139 45 101 149 8 140 83 57 50 33 39 128 86 110 179 61 108 77 98 128 1 41 80 42 52 135 76 211 171 67 74 1 190 66 28 28 132 86 75 184 139 143 124 153 19 137 132 156 110 129 79 74 205 101 107 62 71 51 97

 250 2 4 6 
 30 157 50 124 119 49 68 72 136 73 164 175 141 41 108 104 51 111 63 146 38 60 129 24 94 132 103 115 34 8 146 58 16 42 75 90 80 26 128 187 176 110 103 133 86 44 50 54 111 39 57 182 64 96 65 27 136 50 159 55 109 130 139 102 101 104 134 115 64 155 121 157 115 51 1 143 61 60 107 187 93 143 134 59 94 130 3 126 205 133 128 59 37 97 69 133 32 64 45 146 66 123 37 132 161 129 162 133 35 91 67 135 80 162 121 109 90 172 98 46 93 144 72 124 44 100 163 248 83 132 103 153 117 49 125 170 137 110 88 124 92 60 38 162 56 85 90 24 107 25 164 167 80 97 48 122 87 128 167 45 77 1 149 107 51 37 52 185 109 99 135 59 65 75 120 61 79 1 63 109 114 35 137 87 61 77 104 90 118 118 109 158 210 120 65 51 62 106 184 48 149 70 168 175 93 77 122 65 21 96 58 145 35 99 157 96 96 92 125 120 84 64 76 147 132 35 26 27 95 89 149 108 1 51 71 36 156 141 58 54 52 68 55 62 41 199 149 69 142 146

 250 2 4 7 
 36 51 89 134 120 176 49 89 136 61 93 82 51 61 94 162 143 101 20 12 59 1 43 101 92 159 86 83 101 49 1 74 67 48 179 112 123 32 160 36 94 141 112 220 86 84 84 176 156 82 104 140 48 125 61 57 107 112 39 101 24 144 29 24 90 85 32 87 181 104 134 75 53 25 83 54 103 119 97 59 43 92 56 79 156 120 98 58 173 149 1 132 177 93 118 125 65 42 183 140 24 100 115 82 83 134 156 98 168 213 98 91 1 99 78 108 195 189 41 99 47 71 125 112 163 113 86 113 84 64 56 127 118 15 129 116 123 103 137 84 71 198 123 173 167 145 101 31 78 101 50 129 150 92 49 68 57 128 128 112 105 149 42 158 128 64 227 70 96 135 131 127 143 80 30 118 82 128 110 96 132 67 1 174 132 58 15 64 162 89 238 34 32 105 45 182 27 213 219 115 77 53 53 64 46 188 87 164 102 75 99 86 129 132 117 103 82 33 85 135 123 92 148 150 100 122 34 94 12 58 93 178 52 112 117 181 52 4 167 89 162 181 46 145 97 18 118 157 210 131

 250 2 4 8 
 118 184 153 129 123 101 187 144 136 105 68 105 62 80 1 140 108 37 56 42 95 109 14 142 110 1 87 34 47 102 97 131 188 16 63 92 144 43 66 205 96 84 139 98 117 46 49 117 144 115 57 92 33 79 143 157 181 113 174 93 92 35 121 119 90 43 113 66 128 118 148 22 72 70 69 13 1 52 173 83 85 172 157 103 99 105 184 88 182 109 152 74 124 105 36 70 51 21 171 174 10 137 1 12 92 53 99 93 43 93 50 31 91 120 29 49 162 130 10 184 146 169 84 165 71 90 163 87 122 118 169 186 67 40 100 144 30 77 26 42 1 148 62 110 135 130 104 89 3 46 49 99 73 147 98 159 144 43 194 2 152 55 194 200 1 206 1 196 78 49 80 13 238 93 77 168 54 86 158 136 106 168 176 170 78 109 113 4 181 179 150 154 89 142 58 94 14 23 151 79 159 66 184 1 132 86 56 175 114 24 142 74 114 139 82 196 96 130 87 75 46 121 137 1 113 26 97 143 90 100 73 132 101 39 70 104 62 114 105 159 114 193 51 1 15 89 10 52 60 78

 250 2 4 9 
 65 128 84 39 139 163 76 86 98 108 22 148 7 123 76 167 41 109 93 73 110 132 43 123 126 89 86 118 77 196 111 71 189 67 122 102 41 133 100 107 190 67 111 131 92 103 100 192 104 51 71 13 41 140 43 99 111 189 102 130 94 152 64 114 76 23 46 135 164 136 121 69 12 211 72 59 22 146 1 101 54 223 54 199 109 75 70 49 67 46 130 133 24 127 109 111 57 10 165 49 127 67 113 131 112 203 149 80 135 174 79 78 91 23 77 98 133 52 98 74 152 123 125 124 51 155 118 125 54 106 91 171 112 101 94 193 156 141 134 67 77 57 98 1 60 83 33 96 177 33 123 39 95 151 186 109 127 102 139 14 64 185 41 116 145 105 173 50 97 29 118 127 63 61 122 79 58 87 68 95 191 76 144 96 110 137 78 115 20 74 155 153 201 147 89 105 98 51 98 112 163 96 63 58 13 131 64 74 129 35 124 164 129 116 150 87 125 146 47 39 120 124 84 126 74 131 135 128 119 21 115 133 23 27 180 97 174 139 93 1 148 120 38 108 166 111 31 6 193 94

 250 2 4 10 
 140 150 57 179 86 77 50 152 201 165 163 43 170 1 133 166 161 29 15 129 124 150 107 47 101 40 39 111 85 55 85 31 84 142 67 15 1 112 22 49 99 120 87 103 162 102 50 103 87 70 138 47 113 284 107 83 36 163 121 144 52 81 197 170 19 122 71 87 150 123 102 82 67 86 117 29 147 184 47 95 82 140 34 111 163 87 92 109 169 136 113 1 95 154 188 67 41 36 55 20 174 87 87 91 98 97 80 98 68 29 93 55 107 113 119 72 167 25 1 91 114 70 184 82 60 153 111 58 25 159 167 43 71 163 126 86 114 92 121 78 111 39 147 104 95 125 40 124 176 33 97 128 79 87 44 147 106 35 35 1 171 4 57 66 129 104 1 82 117 114 1 12 157 49 186 160 187 77 73 129 68 56 116 114 1 138 57 56 82 32 15 113 82 34 110 31 45 77 1 50 59 123 147 119 29 143 85 100 44 153 72 118 186 128 58 100 62 57 70 129 44 140 1 167 49 129 110 106 53 100 112 103 11 60 64 138 54 75 43 157 158 88 59 152 178 88 117 181 122 115

 250 2 5 1 
 70 54 110 101 118 66 127 80 99 117 91 79 87 67 108 142 88 114 70 117 87 102 65 59 148 113 84 136 60 88 94 85 87 110 88 96 81 80 72 96 90 102 124 112 112 142 120 67 99 54 81 106 110 94 109 116 111 85 96 118 101 88 90 87 89 85 75 106 73 114 86 104 92 85 113 97 84 116 121 103 108 73 119 89 105 111 83 104 84 126 100 94 70 78 107 128 120 102 107 93 87 96 108 100 111 102 105 100 54 92 135 96 116 111 98 79 69 90 98 61 101 122 92 86 135 113 96 81 54 88 90 112 72 110 103 127 109 105 80 76 83 75 102 108 102 82 68 88 135 48 107 122 83 75 80 77 127 118 86 123 102 81 137 63 99 99 128 108 137 90 126 82 112 113 109 88 126 91 114 89 113 116 101 81 119 84 130 99 90 107 123 102 82 100 98 100 89 107 112 88 94 95 128 87 115 75 111 118 91 129 120 88 72 76 124 130 91 103 144 89 85 83 105 141 75 90 92 125 124 84 139 79 75 107 68 114 110 75 64 98 116 81 123 88 96 98 88 124 106 104

 250 2 5 2 
 126 102 158 93 89 83 118 100 82 89 122 70 109 94 77 128 90 129 72 90 110 102 97 122 115 92 115 126 127 107 104 96 96 79 97 85 100 127 94 112 78 67 72 86 124 106 83 134 75 64 115 95 86 82 77 87 69 104 95 116 86 125 75 84 105 96 118 84 107 87 99 36 91 120 118 100 105 120 83 101 102 140 78 88 101 79 98 140 97 75 62 121 70 98 68 123 115 108 97 87 106 111 78 110 104 136 111 109 78 105 92 120 114 108 122 99 154 93 110 83 108 87 85 112 101 133 115 78 97 76 89 147 130 78 117 117 115 162 85 129 94 105 126 130 100 118 116 80 96 104 84 116 67 122 90 111 114 91 125 135 125 83 84 106 94 84 86 132 84 129 111 76 91 76 116 133 98 97 87 103 127 136 65 96 100 105 92 120 99 105 91 124 114 72 118 71 106 93 115 54 108 80 91 115 111 125 88 96 101 89 128 99 89 53 104 86 86 106 76 78 111 112 70 90 107 87 80 100 96 96 110 83 87 114 102 126 141 122 88 98 99 98 83 90 102 138 99 79 112 57

 250 2 5 3 
 109 81 105 113 65 65 118 142 89 95 109 83 109 106 99 120 105 111 124 101 123 123 110 67 100 119 116 119 70 84 83 118 115 122 62 88 112 116 69 69 79 132 96 84 81 108 126 106 126 96 62 91 105 104 92 125 127 109 67 135 100 124 117 112 110 58 115 108 124 91 103 129 122 125 140 90 153 96 82 77 109 101 107 72 99 70 126 67 109 68 93 129 94 99 101 66 74 119 126 92 102 86 88 74 76 42 86 108 82 80 72 106 112 120 106 108 93 91 89 118 117 80 68 84 73 69 130 101 119 109 104 123 80 93 74 103 89 110 109 93 96 99 109 108 74 108 130 103 99 85 125 137 95 92 73 131 109 99 110 90 94 82 106 90 62 70 84 119 86 96 113 74 103 125 46 71 99 93 107 82 87 106 136 91 105 100 118 58 85 95 85 117 100 121 100 79 99 113 92 97 88 102 75 63 101 104 104 100 115 169 101 76 128 127 130 99 89 129 85 69 80 59 96 118 88 113 133 96 91 90 110 92 91 76 115 90 91 124 68 89 69 104 81 110 116 108 104 140 110 78

 250 2 5 4 
 106 85 78 114 79 78 108 122 100 109 132 119 72 110 145 95 91 100 88 75 101 124 107 79 135 65 88 49 109 70 58 129 85 126 122 134 137 93 89 92 110 133 89 96 83 115 108 70 95 84 114 130 84 65 74 118 70 84 100 95 70 72 122 89 94 109 105 100 88 129 85 73 109 109 103 76 86 117 82 109 118 113 131 152 128 118 97 100 118 85 113 92 113 132 141 84 101 112 77 122 58 95 122 108 91 78 100 66 75 127 82 52 87 91 92 122 132 130 99 97 71 74 153 108 112 75 93 89 92 105 92 88 120 101 89 112 88 90 96 87 99 80 72 83 126 149 106 134 120 87 75 75 106 90 114 120 111 114 113 129 57 111 123 90 83 106 112 91 119 121 125 109 103 110 85 71 92 102 99 150 89 80 108 66 106 114 83 107 147 70 81 93 44 120 86 118 128 91 94 57 103 78 120 93 91 78 84 110 67 77 115 72 91 81 106 100 51 123 121 120 75 125 100 92 62 92 124 89 112 70 154 100 69 124 110 91 97 108 83 61 65 84 113 126 86 59 98 107 96 68

 250 2 5 5 
 100 85 110 82 75 109 110 93 107 63 106 111 84 135 84 114 60 110 116 22 105 113 99 89 96 85 93 110 88 89 93 91 82 147 99 92 104 92 89 89 90 140 63 105 83 108 127 110 84 122 65 85 106 120 75 100 82 107 92 97 102 106 72 71 93 126 94 120 124 69 111 103 43 92 107 96 109 111 99 111 102 126 124 118 97 100 123 94 111 62 112 97 105 144 98 99 124 85 80 85 132 107 139 100 106 71 57 138 92 105 66 87 113 61 95 111 146 89 148 78 75 87 96 125 111 112 115 104 93 109 80 117 120 68 98 93 104 70 103 105 86 131 121 122 91 119 74 127 99 123 95 108 98 126 92 108 111 104 122 110 116 125 76 99 100 119 88 92 124 90 124 82 96 67 123 100 112 108 159 56 57 64 86 84 104 140 123 87 91 106 110 102 69 124 112 90 97 118 74 81 46 132 66 79 92 99 116 106 84 129 116 141 112 84 114 94 95 84 91 100 80 82 102 92 76 88 75 120 38 76 128 81 103 84 55 119 76 134 140 98 78 88 133 121 95 133 87 103 117 108

 250 2 5 6 
 98 90 122 88 102 88 101 50 60 78 108 109 94 93 115 97 81 82 105 92 98 141 109 95 107 97 78 102 74 123 76 104 95 114 98 113 101 102 79 104 115 127 86 85 105 107 92 77 116 144 114 96 83 109 136 86 134 110 111 112 85 98 114 85 87 79 103 106 123 72 69 86 115 139 83 93 96 152 109 129 94 131 113 87 90 80 136 79 80 115 109 101 120 126 73 73 97 88 141 107 99 87 102 93 115 138 97 86 64 102 113 87 100 73 100 147 87 64 78 106 102 107 125 84 104 111 133 69 116 108 79 116 101 123 90 114 91 114 102 132 66 90 75 126 87 91 69 95 120 90 79 112 99 142 115 105 123 87 112 134 107 94 126 86 90 88 109 79 110 101 92 110 114 91 104 89 107 102 92 44 86 91 63 94 105 134 96 113 97 72 93 91 112 136 78 82 96 105 73 98 94 104 61 84 53 145 123 92 98 137 101 119 138 70 105 109 113 105 106 104 138 88 109 48 73 99 117 125 111 127 96 101 91 127 77 104 100 56 104 87 103 112 116 96 124 108 86 121 64 43

 250 2 5 7 
 106 117 103 100 79 88 88 123 153 113 97 95 72 92 101 137 123 90 76 88 117 94 102 72 109 73 97 96 93 85 115 119 118 79 87 103 95 84 104 129 59 98 83 126 89 85 106 111 117 119 98 86 112 140 88 96 88 95 72 127 102 111 124 70 74 123 129 98 127 116 65 97 62 84 84 128 103 80 128 102 99 91 112 84 120 73 115 95 85 72 117 136 80 139 105 95 87 69 115 110 101 84 106 103 90 120 114 104 84 107 103 124 110 102 85 138 78 117 104 74 109 103 103 103 81 82 120 116 90 103 119 102 92 110 91 132 73 92 72 96 117 95 121 101 86 111 94 131 102 83 116 88 144 106 106 106 103 83 84 79 89 79 80 104 100 110 120 110 78 120 90 119 90 110 84 69 117 89 104 63 89 119 112 84 104 102 94 122 83 121 123 69 105 110 99 101 104 100 122 88 117 125 149 95 67 65 62 123 107 79 123 69 92 100 140 67 96 100 90 68 99 87 95 129 81 115 79 109 91 108 94 96 112 90 99 75 76 104 121 115 80 103 110 111 100 103 99 77 115 105

 250 2 5 8 
 68 109 102 80 98 112 108 85 105 91 117 86 107 131 114 119 104 68 82 84 106 67 111 109 96 128 127 126 82 89 65 84 96 80 96 97 64 86 129 104 80 103 114 114 136 93 100 105 135 134 133 98 104 117 100 104 107 101 86 134 111 66 96 66 96 98 120 68 105 78 81 116 97 125 61 97 108 98 117 95 51 89 87 76 101 96 97 71 89 105 68 109 85 114 102 97 116 76 117 83 118 84 120 96 110 118 95 106 72 100 125 125 134 90 117 95 99 101 76 98 98 111 111 147 119 98 116 97 114 82 99 85 83 88 104 127 90 120 87 124 147 92 131 64 117 97 75 57 122 114 82 123 102 78 92 102 80 133 100 95 141 108 85 100 133 81 74 166 92 101 116 127 75 90 108 115 115 98 77 119 114 94 82 68 93 128 97 74 113 93 105 109 108 102 84 88 125 100 109 120 94 80 97 81 72 64 80 107 104 148 118 102 84 69 102 132 103 100 109 60 131 122 114 60 92 133 84 92 77 108 89 84 102 71 111 97 111 64 108 95 81 118 89 97 138 118 118 131 117 94

 250 2 5 9 
 99 134 71 132 117 83 107 101 130 47 108 118 87 112 92 81 118 107 126 109 92 109 106 77 77 98 73 54 113 108 111 109 114 91 110 99 94 79 107 113 107 118 119 101 95 86 119 98 97 105 106 96 71 83 115 112 98 138 104 124 144 96 103 115 86 85 111 60 107 46 109 113 66 101 119 103 76 71 116 74 91 104 54 103 96 113 70 89 97 98 109 105 123 102 44 90 163 92 110 111 118 137 112 95 112 97 91 103 72 70 129 103 125 95 116 82 80 90 133 117 111 117 114 121 77 74 78 84 99 87 117 71 122 115 109 75 54 90 118 119 76 70 74 68 106 120 83 115 130 69 63 85 91 85 90 115 99 98 114 83 68 100 89 98 100 136 95 109 115 89 92 133 78 125 119 92 82 101 115 63 73 141 96 96 97 90 84 93 109 90 92 106 111 116 100 104 98 107 119 82 78 85 100 124 101 94 100 58 122 163 124 98 81 95 121 134 107 87 133 106 76 73 128 113 111 84 121 94 113 123 120 111 125 103 128 108 78 106 71 109 95 120 124 87 99 108 112 104 91 87

 250 2 5 10 
 98 103 111 134 97 118 105 81 118 123 114 99 136 78 118 94 100 90 99 89 93 102 146 118 70 76 83 95 95 108 91 103 119 118 85 75 87 100 134 89 86 111 88 97 106 103 93 98 100 109 114 94 106 112 97 88 110 97 140 108 116 90 69 87 114 100 120 102 125 110 80 121 85 80 126 146 107 89 89 78 113 90 132 114 74 92 109 95 103 98 93 99 109 102 93 116 104 111 90 95 76 94 109 124 114 83 94 100 109 110 90 105 101 80 102 110 114 97 102 97 100 96 91 135 61 87 68 105 135 68 106 118 108 111 99 137 121 85 73 50 89 87 87 112 116 91 101 123 133 101 123 93 91 74 80 95 108 93 111 91 82 81 93 100 66 93 109 90 110 101 104 118 105 113 97 109 65 121 77 104 92 119 110 109 134 51 128 119 105 80 110 112 85 102 77 102 132 106 103 111 103 92 93 83 69 119 126 126 57 107 108 127 107 88 79 123 126 117 96 102 84 59 59 113 99 97 74 99 84 47 105 97 101 91 86 111 80 131 130 77 149 100 97 146 81 81 114 118 89 108

 250 4 1 1 
 12 48 44 77 96 100 51 84 37 1 32 45 3 91 91 68 34 66 18 88 99 24 97 28 13 31 5 40 80 30 67 15 81 7 36 27 26 17 99 71 43 23 58 12 49 93 76 44 50 21 35 19 66 37 9 34 84 54 69 29 48 81 7 7 35 69 8 45 43 100 43 31 49 90 22 2 20 26 85 75 20 4 71 22 15 27 95 78 6 28 7 60 67 74 74 39 10 19 27 11 98 87 20 41 82 8 44 9 23 57 68 33 27 24 24 34 34 81 9 48 8 28 82 98 4 46 88 42 71 58 18 14 52 19 5 68 34 56 63 40 46 24 46 79 15 71 76 62 92 25 80 23 77 77 47 15 64 65 72 37 41 68 25 82 11 32 12 69 26 2 76 65 50 90 79 29 25 55 63 55 35 78 36 72 97 17 38 90 1 32 20 71 8 15 44 50 61 31 19 92 4 93 63 4 14 23 27 26 88 62 11 36 54 60 77 22 49 3 47 44 14 41 94 81 53 46 58 95 34 50 79 8 47 95 56 14 54 87 54 67 68 66 27 66 82 87 7 90 35 75

 250 4 1 2 
 50 4 75 94 27 95 19 56 37 32 100 27 80 82 56 51 79 27 70 78 27 75 90 22 42 85 69 47 29 84 94 85 10 71 77 17 87 28 42 59 35 54 81 92 78 97 33 93 67 78 7 60 19 31 69 97 37 36 38 20 20 35 87 69 45 21 47 8 13 93 91 14 29 56 9 47 100 34 1 61 49 16 16 61 34 38 21 45 48 4 94 90 92 99 40 47 89 37 97 61 15 85 24 33 47 47 90 55 12 24 53 52 5 92 66 41 52 57 86 1 63 48 83 37 93 57 4 19 67 8 83 2 3 97 100 40 73 39 46 47 76 60 67 4 67 67 31 93 17 8 1 13 25 69 99 10 74 45 59 2 87 65 70 90 26 8 64 75 6 83 8 53 33 57 93 42 55 77 37 75 12 66 29 81 96 70 46 51 93 90 82 26 44 81 38 17 36 55 98 98 35 7 21 68 87 56 35 74 72 61 16 13 26 64 31 85 22 4 6 42 36 45 44 8 56 31 41 39 85 1 73 45 36 81 72 20 13 21 59 57 80 36 78 61 12 57 58 57 72 54

 250 4 1 3 
 73 89 68 17 42 9 57 4 81 12 100 99 25 4 69 78 93 69 93 71 95 57 89 57 49 9 63 30 62 10 2 53 87 38 85 7 34 75 68 91 69 24 6 25 51 15 14 81 28 71 41 51 3 32 32 88 97 43 10 86 83 2 15 69 62 27 55 39 78 68 97 61 29 63 36 78 6 95 7 80 2 86 42 64 97 48 24 67 32 85 16 86 62 46 9 77 28 34 13 92 22 98 39 54 98 81 88 51 11 78 99 71 14 71 20 3 95 91 39 72 80 17 84 85 30 67 30 30 25 30 100 39 44 23 44 85 87 63 66 23 44 17 99 27 77 80 31 84 37 28 67 87 44 29 51 93 83 75 43 51 35 18 60 7 82 86 10 43 57 59 44 67 15 9 99 24 45 2 70 13 57 74 53 5 37 100 93 75 10 92 36 73 24 4 5 17 3 43 26 91 6 86 96 46 28 5 15 49 56 90 3 57 21 95 61 94 18 14 22 25 94 24 17 36 63 91 19 44 4 33 64 66 88 93 71 81 13 32 42 95 90 62 96 70 24 70 7 93 91 19

 250 4 1 4 
 50 91 47 61 9 51 73 15 54 57 40 78 20 11 91 26 17 16 64 40 38 61 69 72 54 65 51 63 95 50 37 95 28 12 78 74 26 38 49 8 97 11 63 81 73 79 53 99 86 18 36 56 37 56 63 34 85 45 17 18 80 55 14 54 45 53 54 47 34 62 35 70 77 91 85 30 89 62 92 90 2 12 10 23 68 27 88 66 64 3 34 63 75 1 96 8 25 66 71 51 18 55 15 70 54 69 83 26 22 59 32 13 20 81 29 3 43 95 34 82 40 58 6 74 40 27 31 2 92 62 21 36 17 92 22 34 28 72 24 19 77 42 79 7 37 65 1 71 26 92 39 64 30 51 34 44 27 75 46 10 46 77 25 69 57 58 31 63 99 57 73 10 13 61 15 84 54 62 91 83 68 53 18 23 52 82 45 11 36 29 81 9 50 4 94 66 48 76 30 49 70 99 20 79 44 1 3 83 32 58 61 15 42 54 32 39 62 38 95 100 90 82 84 72 41 59 41 91 55 11 20 57 86 67 55 59 68 61 16 14 50 33 2 56 40 49 84 88 54 35

 250 4 1 5 
 37 84 99 66 20 73 27 81 33 57 30 99 8 77 23 20 26 28 71 39 37 80 43 88 31 8 38 95 58 14 91 10 82 49 57 52 60 50 16 3 70 94 45 87 18 71 61 43 7 84 23 47 62 53 58 51 26 92 100 91 14 25 36 91 71 33 45 89 56 5 88 12 44 79 88 28 83 29 84 40 4 69 16 70 63 38 8 37 30 12 46 43 93 29 94 29 70 86 99 96 5 12 23 89 80 41 70 81 82 9 79 42 85 77 96 64 29 69 9 23 11 53 43 99 10 34 69 69 13 46 6 70 46 38 40 34 57 54 57 14 35 66 72 37 40 18 94 60 19 15 49 4 66 13 16 80 30 77 36 43 23 28 75 10 99 82 60 42 23 43 63 69 47 56 85 38 95 50 25 98 46 12 51 37 86 78 9 14 55 96 73 42 21 63 99 93 28 82 43 98 15 17 93 92 29 67 51 81 65 80 62 60 24 57 41 1 27 10 50 36 75 28 94 46 86 69 92 71 42 33 17 41 100 99 70 75 37 82 1 25 31 64 29 27 55 16 81 1 34 59

 250 4 1 6 
 90 23 18 10 52 28 30 41 86 99 28 35 77 39 42 24 36 47 75 23 73 55 96 38 69 66 47 87 72 97 86 20 67 58 90 8 99 84 54 59 39 42 83 84 25 46 98 50 53 12 56 74 37 79 32 26 12 75 86 32 82 72 51 4 99 98 45 24 27 1 92 19 53 71 18 44 99 44 51 12 6 13 71 49 70 60 32 28 40 30 6 49 82 2 97 41 99 42 15 57 96 88 38 29 58 67 53 75 40 1 49 94 95 2 25 65 84 22 22 64 26 80 50 29 50 21 17 6 27 95 74 38 1 80 80 85 32 13 20 38 56 14 32 32 76 41 96 70 27 79 88 34 22 17 39 99 28 50 35 91 99 37 76 65 79 70 69 60 40 6 100 59 95 67 5 9 24 60 15 44 83 64 78 22 8 36 40 21 33 40 97 4 82 87 20 33 30 38 81 12 69 13 44 31 72 3 31 92 1 99 15 100 75 43 67 93 76 42 97 50 49 57 53 1 65 5 83 38 62 59 56 14 25 7 88 43 8 86 3 26 21 75 46 80 60 32 23 93 77 14

 250 4 1 7 
 67 78 63 33 6 90 24 61 52 8 51 61 95 91 98 72 77 85 91 78 40 8 85 39 71 98 66 7 14 88 12 5 17 93 33 85 24 23 19 60 27 35 8 1 29 9 69 31 2 47 49 88 58 86 49 56 26 92 89 99 65 88 37 75 59 83 21 25 72 73 30 89 84 11 50 55 46 58 2 13 27 15 10 59 1 88 84 62 28 8 65 100 31 55 92 23 17 36 88 52 73 22 25 2 16 28 30 58 67 72 81 89 37 43 37 49 74 23 88 100 39 84 29 91 60 99 41 89 60 4 38 23 12 75 91 95 86 74 33 39 3 5 45 4 19 50 36 14 76 17 71 19 34 26 23 76 33 46 95 58 67 40 71 53 35 81 69 41 43 73 54 46 30 20 52 9 9 51 41 63 35 12 2 46 26 73 89 82 84 71 92 50 30 58 95 47 20 74 51 84 41 14 88 86 53 36 44 97 24 68 29 64 40 66 33 78 49 97 40 98 52 29 82 96 86 11 53 36 3 68 85 75 50 47 62 23 67 83 86 36 19 80 12 40 42 17 4 55 42 98

 250 4 1 8 
 91 99 62 94 42 65 82 80 90 73 46 26 2 43 50 94 81 14 32 8 30 33 98 35 69 76 53 55 42 56 90 80 32 86 40 89 63 69 10 43 90 69 79 63 24 19 63 5 49 39 68 75 43 33 77 81 18 75 14 50 25 69 56 43 13 50 1 50 27 59 75 18 5 58 53 73 21 12 27 98 38 65 60 28 19 27 17 30 81 2 59 89 87 55 16 87 31 72 62 29 68 91 24 47 23 97 21 35 86 69 58 87 27 21 83 27 64 44 53 94 79 44 19 40 45 50 90 44 46 60 94 94 3 2 53 8 3 72 90 73 99 79 10 22 62 90 10 16 43 19 2 50 76 46 51 55 38 61 75 46 90 41 33 66 40 64 99 80 6 87 100 99 24 6 57 50 25 49 71 87 72 97 58 40 31 76 41 98 60 5 82 90 31 4 11 7 71 56 45 35 32 74 83 1 80 17 14 51 5 62 32 81 19 62 95 73 46 93 4 21 53 73 63 2 40 92 53 34 8 35 19 17 49 19 72 55 4 92 74 69 90 52 13 52 39 5 61 58 91 14

 250 4 1 9 
 49 88 82 94 87 79 58 74 46 80 50 60 62 65 25 69 18 81 88 81 40 48 39 67 33 41 77 58 18 65 3 46 46 11 35 76 61 82 66 41 38 55 50 36 88 85 71 58 10 51 44 9 64 32 82 77 36 37 25 94 40 68 94 86 62 86 12 62 9 1 5 78 6 56 12 38 95 49 29 14 91 21 68 43 39 97 85 11 30 74 67 61 79 37 76 89 54 93 73 73 64 98 98 57 21 28 28 51 91 27 13 87 69 24 80 89 3 15 49 20 52 6 3 78 29 42 28 100 12 25 61 100 37 92 95 9 83 30 42 99 59 88 8 82 80 46 79 59 42 94 14 13 96 100 89 74 100 86 4 91 19 56 74 11 84 42 90 54 53 5 85 45 31 100 65 2 21 20 26 42 84 6 20 93 89 39 96 17 43 36 26 21 19 80 26 84 42 70 5 74 18 11 42 98 79 31 42 64 51 31 29 34 36 56 46 14 16 57 89 18 55 26 51 38 53 3 90 97 86 95 5 2 30 23 17 69 92 14 65 51 90 42 52 2 82 14 6 24 27 69

 250 4 1 10 
 80 57 79 87 7 55 52 15 53 74 44 5 58 33 33 61 34 11 1 15 32 65 51 32 78 22 86 81 86 64 61 71 69 27 35 19 25 100 80 55 61 12 48 84 63 17 36 65 69 19 46 96 5 66 13 35 9 80 57 94 71 62 27 75 44 60 20 18 75 32 62 42 40 47 15 16 61 94 6 87 86 94 84 55 56 75 12 94 35 98 78 20 52 37 20 45 76 91 44 80 23 96 80 14 75 58 68 85 61 97 40 99 68 80 78 54 23 64 80 36 65 40 81 22 59 34 68 89 94 69 29 33 78 96 49 90 66 61 44 7 9 82 93 85 52 24 40 20 80 100 78 39 27 47 10 2 86 20 59 35 42 45 75 38 52 27 10 2 5 18 58 95 17 28 21 45 94 51 91 12 41 40 29 94 37 99 50 87 35 88 10 91 56 80 25 53 88 73 33 70 63 94 34 63 7 39 68 63 2 56 30 92 20 31 50 9 62 79 1 8 40 86 68 82 52 10 67 71 40 11 81 90 38 96 12 56 65 77 79 72 39 11 69 83 34 10 52 40 91 15

 250 4 2 1 
 22 28 21 30 53 58 73 44 50 89 57 83 82 25 97 68 72 87 93 81 52 45 98 63 86 57 49 23 61 78 98 49 72 49 20 90 47 94 29 21 90 71 32 26 56 83 44 32 74 72 85 94 99 97 45 35 57 90 54 36 60 66 21 96 75 30 79 100 76 52 33 88 80 76 86 57 27 88 62 34 81 42 31 81 53 73 73 52 80 91 87 59 24 55 90 69 69 42 95 59 48 62 90 86 36 21 24 49 83 38 96 34 56 97 94 70 60 87 51 84 61 62 29 96 65 85 20 30 87 50 81 91 81 64 95 24 84 74 87 24 23 28 74 65 25 51 24 84 44 77 56 42 57 46 42 91 52 68 65 72 32 50 92 50 53 65 37 53 45 80 72 41 79 50 55 81 73 94 52 93 84 34 37 86 29 91 70 25 30 87 100 32 99 82 51 87 51 91 87 80 100 80 84 55 63 48 74 57 77 76 82 23 34 100 23 26 84 77 72 28 48 49 39 70 45 71 85 38 96 35 31 37 46 85 34 38 95 56 71 81 98 26 56 23 72 34 70 45 34 60

 250 4 2 2 
 28 68 37 45 33 88 77 58 32 32 81 42 25 20 33 26 69 79 86 20 70 34 32 47 36 86 59 97 44 57 85 49 41 90 60 71 80 100 83 85 52 54 31 85 50 62 31 31 47 54 79 94 81 25 23 44 71 23 65 47 34 99 60 47 94 48 59 88 29 78 47 47 56 55 66 38 97 29 84 26 23 41 86 60 83 83 62 45 97 87 83 29 20 41 54 35 76 23 64 97 73 57 30 61 68 36 59 30 99 72 93 73 51 92 38 90 38 99 33 75 34 29 39 89 39 55 63 61 39 80 82 70 57 67 64 60 40 55 100 98 38 39 76 99 21 70 84 85 39 37 48 46 50 88 62 49 67 32 31 100 33 85 29 83 48 88 61 96 29 97 73 99 37 51 65 80 57 46 46 47 76 96 49 63 26 40 41 37 49 49 56 84 62 76 41 70 42 98 73 56 96 79 42 27 74 29 47 74 84 31 80 92 78 21 41 83 33 22 41 83 77 59 48 75 40 23 54 35 95 94 61 70 90 93 30 28 26 36 35 95 55 36 65 61 68 34 96 60 67 37

 250 4 2 3 
 90 71 94 81 38 51 88 68 92 75 39 31 86 77 24 35 23 95 60 48 64 43 46 51 94 27 45 65 31 60 31 84 58 76 93 53 28 68 79 50 65 70 84 61 86 51 24 99 21 88 86 77 36 62 87 76 87 82 68 73 100 82 75 20 66 67 95 59 23 68 35 88 46 81 48 77 91 81 92 87 28 55 26 83 85 47 84 77 76 58 88 97 83 85 93 36 39 80 46 49 83 34 26 81 81 71 59 90 94 31 28 46 48 53 61 95 43 25 63 41 39 46 29 75 80 67 68 50 30 86 80 56 55 64 36 92 21 26 52 58 99 79 24 54 99 51 28 59 95 98 81 83 91 48 44 65 61 60 55 75 95 41 56 57 54 31 33 43 34 35 97 92 25 84 75 98 85 78 53 64 47 89 30 78 67 34 49 32 88 73 56 46 99 42 97 98 65 71 37 25 63 37 84 92 56 61 46 64 65 94 89 79 95 24 91 86 95 85 24 58 24 65 78 43 36 91 56 21 55 59 59 58 98 89 37 35 85 39 84 97 82 88 99 61 59 54 99 93 23 99

 250 4 2 4 
 80 51 24 74 48 68 62 78 48 65 55 100 98 51 48 51 85 88 97 81 43 25 95 35 67 33 28 88 69 99 27 33 26 25 87 68 80 55 97 51 86 44 44 100 83 89 79 63 36 81 83 45 24 88 63 85 63 61 32 33 36 70 91 73 52 83 58 49 90 36 72 25 68 95 73 50 48 67 73 27 52 45 49 84 78 100 46 90 28 29 92 80 77 29 87 97 37 56 20 30 29 42 43 51 77 26 97 67 29 51 85 87 20 37 27 64 96 40 97 39 27 59 96 100 25 46 42 53 79 68 45 51 82 84 72 28 53 75 45 63 20 77 89 28 86 28 78 51 37 29 88 72 28 25 32 93 72 42 46 66 100 98 65 89 34 69 66 41 71 25 92 25 83 77 70 30 96 20 93 74 27 33 47 61 93 73 87 87 76 36 24 78 62 46 38 23 62 22 24 79 57 100 67 76 48 67 23 93 68 43 55 45 65 65 49 66 98 57 91 81 68 91 73 58 75 36 28 37 64 29 20 68 41 30 24 52 86 39 25 30 73 42 38 39 23 37 62 85 96 99

 250 4 2 5 
 89 74 20 78 87 38 26 36 54 56 54 20 27 78 66 56 49 70 60 76 39 41 90 31 36 85 91 25 91 99 86 42 50 62 24 54 56 25 95 25 32 57 74 30 95 81 67 49 96 46 20 68 72 28 64 59 83 61 92 89 78 24 66 75 20 86 58 31 54 52 33 35 66 92 90 86 42 65 42 37 57 25 54 84 63 74 78 78 83 78 53 83 42 86 24 92 70 26 43 82 40 91 56 71 46 58 69 84 58 48 79 77 96 86 49 38 32 82 76 40 74 59 73 40 53 91 38 70 54 86 63 87 58 56 72 63 90 59 39 75 93 56 54 93 81 32 82 57 47 56 89 43 46 79 43 94 70 60 48 51 51 29 75 24 38 38 83 81 25 68 77 57 64 71 82 84 27 31 73 42 28 97 54 21 62 55 98 51 86 36 77 28 98 24 78 70 46 80 37 35 98 62 96 67 98 91 65 80 100 87 54 99 50 99 38 95 37 34 81 24 34 55 64 22 81 69 62 25 97 35 43 62 25 32 37 40 82 45 43 59 84 43 95 71 44 86 50 58 47 94

 250 4 2 6 
 42 55 45 81 65 100 85 54 55 52 62 66 41 95 26 74 41 43 75 60 25 79 31 29 20 50 22 69 28 55 25 40 95 24 65 61 82 57 96 31 43 94 64 27 99 88 37 90 52 69 100 36 84 98 25 98 60 57 84 41 52 63 95 35 39 82 75 86 59 62 48 90 81 57 61 45 21 78 90 74 38 84 29 92 21 29 95 54 63 90 98 47 56 47 79 88 70 95 67 74 60 59 21 76 70 97 62 20 73 43 81 84 53 24 95 93 99 63 46 33 87 73 50 88 30 86 38 40 50 71 80 73 21 34 80 88 100 33 87 34 48 41 63 71 24 45 58 78 78 58 83 47 25 65 28 52 61 92 48 27 88 65 45 83 46 35 36 98 63 45 34 76 46 37 68 64 31 62 90 38 85 96 69 31 42 50 29 99 54 45 59 94 85 58 48 72 97 27 91 79 82 84 89 69 57 68 35 52 37 51 43 57 78 100 55 82 62 73 27 44 42 34 84 50 95 92 27 85 71 88 68 48 83 80 51 84 47 78 53 29 36 72 64 47 62 21 80 92 87 60

 250 4 2 7 
 76 46 88 70 40 73 99 94 86 98 44 81 55 62 97 46 36 43 83 90 31 27 64 36 91 91 96 41 46 83 69 79 45 84 61 20 71 52 59 44 57 70 27 27 50 21 42 90 55 26 39 34 29 79 60 80 39 21 100 90 47 74 79 79 43 76 46 36 33 42 27 98 92 20 43 90 80 25 26 54 75 38 99 75 51 56 56 48 72 49 50 56 34 44 75 26 62 51 30 92 44 58 86 51 80 34 64 34 73 94 81 26 81 70 45 39 53 43 71 55 74 93 100 54 75 94 29 55 67 46 53 37 46 38 30 39 25 51 21 93 60 49 63 27 96 61 95 33 47 74 82 100 95 80 53 32 97 49 94 35 26 86 94 72 51 42 56 49 23 84 31 44 71 36 76 91 72 79 71 34 77 66 60 73 74 47 97 48 56 92 35 81 36 98 61 28 93 90 35 78 55 29 73 20 29 40 53 22 45 71 51 44 58 99 54 33 74 91 24 27 52 49 38 48 73 69 87 85 79 81 37 48 32 62 47 72 52 88 87 76 62 23 96 71 79 58 33 60 91 52

 250 4 2 8 
 64 58 52 68 64 74 49 90 34 21 56 37 42 23 24 44 41 74 81 41 66 78 93 83 37 53 25 64 79 31 75 26 37 45 52 55 82 67 35 24 31 77 60 99 72 74 74 69 78 93 76 98 28 65 74 84 88 55 49 40 26 86 75 97 81 56 74 41 51 77 32 44 48 46 31 99 22 36 22 88 29 65 80 40 64 91 26 91 71 92 40 32 34 88 99 84 57 62 82 98 56 36 88 66 85 84 63 54 68 47 91 71 76 87 27 21 83 47 99 66 27 83 45 46 88 38 40 72 86 73 65 93 45 52 49 99 66 42 63 77 57 49 89 95 79 72 83 74 79 54 92 75 61 20 45 92 96 65 42 41 25 84 51 100 92 36 59 100 63 97 55 31 74 76 88 50 49 60 82 75 40 70 43 79 81 95 100 97 85 32 53 78 30 82 35 76 63 85 59 42 40 82 48 74 36 54 78 95 50 31 41 56 37 70 79 64 63 39 86 70 70 45 69 54 30 48 100 57 65 93 44 43 52 34 70 71 26 43 56 47 38 85 87 49 85 80 58 82 73 20

 250 4 2 9 
 67 20 30 72 49 92 52 32 91 75 34 93 47 41 96 97 23 91 77 28 67 66 23 20 49 59 45 96 37 40 72 43 62 47 97 87 37 20 21 35 21 95 25 84 37 37 63 42 36 96 55 92 38 89 82 38 21 82 93 42 86 68 85 94 24 43 33 30 94 53 30 57 80 69 58 82 61 51 67 80 54 30 71 45 28 76 62 92 52 78 35 65 32 75 62 73 20 100 91 67 31 61 81 72 78 42 89 31 92 85 22 45 99 20 24 72 100 54 22 35 92 45 80 29 81 76 20 36 21 38 25 80 41 55 20 63 64 93 93 88 77 80 34 44 54 56 97 44 81 21 85 39 69 32 69 58 79 24 66 68 27 31 77 46 71 31 77 74 65 69 66 100 40 81 23 64 71 100 62 44 85 86 65 76 72 75 84 86 67 54 84 84 57 99 34 44 38 45 56 67 97 51 90 42 100 74 37 69 88 26 91 54 38 93 76 47 91 63 36 53 73 81 59 68 85 64 92 67 72 50 98 63 39 84 71 71 96 71 25 62 64 42 71 55 65 27 83 65 94 45

 250 4 2 10 
 40 78 41 87 63 39 26 26 74 95 20 66 77 54 42 58 82 60 77 93 33 42 68 23 45 89 99 65 34 25 85 59 87 44 74 25 73 85 20 89 37 67 23 55 86 43 36 59 32 27 92 73 87 66 40 58 54 50 77 66 48 53 49 83 75 91 56 40 76 93 37 73 46 24 59 73 35 80 65 56 20 30 86 78 61 37 23 30 56 31 75 91 62 70 85 45 66 89 67 49 38 86 75 48 76 91 39 84 50 71 33 99 65 30 82 46 51 38 38 62 81 31 73 80 30 26 71 33 35 39 73 80 70 93 73 42 90 79 77 71 30 92 35 43 63 69 36 85 84 29 65 86 35 48 42 97 84 99 66 21 79 26 57 52 39 84 77 34 62 28 22 73 100 71 30 99 23 43 59 53 92 80 62 28 31 23 61 54 44 27 50 25 46 81 35 73 45 68 82 61 34 52 74 44 60 64 80 77 73 64 43 64 54 94 97 95 85 58 99 49 34 49 99 55 59 76 75 64 41 38 64 31 80 87 93 24 31 64 40 81 59 48 39 96 91 36 21 20 93 73

 250 4 3 1 
 87 87 91 80 84 100 93 58 82 99 51 59 94 100 96 77 74 89 86 65 88 52 96 81 68 57 97 87 90 63 80 96 83 59 99 94 66 58 63 72 66 91 61 96 71 85 66 72 66 76 99 77 62 99 67 56 51 59 87 56 77 98 91 58 84 78 66 74 86 67 61 79 75 77 59 87 64 90 78 86 64 71 56 61 58 76 74 93 53 88 71 51 93 79 64 91 96 57 70 94 56 82 72 55 57 94 93 67 99 69 52 65 66 85 61 74 95 66 78 84 55 58 81 53 50 98 89 89 59 52 59 65 98 84 85 84 100 86 79 63 50 72 67 56 86 63 57 61 62 72 74 50 99 98 72 84 65 91 56 53 82 51 51 68 77 99 50 99 52 60 58 93 99 100 56 61 97 86 59 85 81 70 90 92 67 67 65 57 51 68 69 62 83 51 83 100 87 53 100 65 52 59 61 92 94 71 87 62 62 95 50 74 68 85 59 86 55 62 52 79 76 64 59 100 95 60 59 96 98 96 93 77 78 57 92 83 68 58 83 94 86 64 87 76 69 88 100 93 70 90

 250 4 3 2 
 71 95 80 82 67 76 62 73 58 59 54 70 76 54 94 68 68 61 74 76 100 94 81 82 89 100 54 100 56 72 85 67 77 66 82 76 63 58 97 67 73 87 79 69 51 74 76 86 58 83 94 64 50 55 51 92 75 50 71 59 63 64 58 71 71 50 75 98 52 91 68 82 70 65 67 86 52 68 94 70 97 50 57 60 54 100 90 77 58 73 91 58 80 90 88 62 99 65 53 94 96 71 91 65 57 96 92 57 69 92 76 87 64 78 99 99 65 52 99 54 70 78 87 60 51 96 61 90 73 75 88 62 86 78 85 52 66 98 50 70 76 86 64 87 85 74 99 87 90 69 100 74 86 93 83 73 80 86 52 85 80 81 99 95 99 66 65 88 69 59 69 83 51 90 66 85 52 64 92 80 70 81 96 74 51 60 53 54 98 90 75 64 73 81 56 85 90 72 82 75 83 79 97 78 83 76 76 78 56 61 88 55 80 50 84 76 59 93 99 86 71 93 54 57 50 58 86 96 99 84 99 80 71 79 84 57 64 93 77 73 79 75 72 64 99 70 97 87 91 66

 250 4 3 3 
 70 95 97 85 55 51 80 92 83 62 97 96 92 50 66 92 57 74 97 94 90 63 72 76 55 80 63 59 54 100 53 73 69 80 79 83 81 94 99 76 98 72 61 53 78 72 68 68 94 52 62 87 73 77 60 82 100 71 67 66 94 65 95 74 99 93 55 84 96 93 63 97 80 81 79 84 61 90 76 78 97 91 51 82 50 77 83 72 93 83 62 95 86 98 83 68 61 52 69 89 56 68 77 54 79 93 66 66 82 85 78 80 70 56 62 95 58 87 52 69 73 82 57 75 93 95 81 75 63 78 70 51 53 70 83 94 73 60 71 84 72 96 60 99 94 94 73 70 96 65 74 88 79 54 67 69 62 88 72 52 83 85 66 80 69 90 100 73 88 84 77 50 75 75 78 51 72 67 70 55 100 81 98 59 77 64 89 92 59 97 83 75 77 88 72 89 72 75 60 70 51 86 70 81 71 56 80 71 62 63 97 77 70 87 95 53 56 69 76 85 84 74 60 59 50 99 60 92 69 60 95 77 68 87 71 97 82 87 59 84 70 69 51 90 73 98 52 60 84 75

 250 4 3 4 
 66 97 76 57 95 64 89 75 84 86 83 89 77 77 91 55 84 98 92 98 56 79 81 67 94 55 60 88 81 83 78 88 77 78 87 97 98 64 97 100 53 68 96 66 76 95 77 80 92 85 69 79 77 91 75 88 61 87 71 65 84 94 81 84 84 59 83 75 73 99 60 78 86 69 80 54 80 100 81 50 60 66 77 56 100 68 89 58 51 50 61 51 58 79 86 62 94 74 69 61 97 76 88 60 82 94 72 55 72 72 59 79 64 79 62 68 71 75 56 82 92 94 98 100 72 68 63 71 98 61 62 84 87 94 65 73 99 78 96 78 78 89 71 97 58 62 88 85 82 95 65 81 68 66 59 99 88 57 84 54 90 87 67 83 58 68 80 62 75 88 87 91 96 63 99 61 55 59 51 89 70 99 75 78 98 72 92 50 60 57 94 55 51 72 53 82 94 55 93 100 56 66 97 50 66 81 50 51 100 94 93 97 90 53 99 90 54 95 76 90 93 71 65 64 90 67 54 65 96 77 92 76 70 85 90 72 50 63 63 93 68 66 62 86 66 63 74 59 70 71

 250 4 3 5 
 58 86 78 68 70 95 50 74 64 53 62 74 90 84 51 97 68 80 79 50 71 61 94 58 50 67 95 77 92 75 83 93 71 69 59 59 82 80 56 77 68 76 60 50 78 60 94 55 70 85 50 50 86 78 67 79 60 89 63 57 65 76 90 52 62 55 69 72 50 80 64 60 86 98 76 54 71 66 69 71 76 83 86 61 70 87 87 66 82 58 81 86 85 94 91 51 91 71 89 50 77 76 64 92 80 69 64 99 58 85 60 83 77 79 74 71 86 81 56 62 71 95 76 58 68 87 98 90 82 50 90 80 86 95 100 63 99 74 51 63 84 98 53 81 52 90 97 87 74 74 89 89 70 99 97 88 82 87 50 76 71 67 65 86 53 64 74 74 52 60 58 69 63 57 71 61 98 67 84 54 97 80 76 71 85 59 60 79 93 69 74 69 85 74 80 61 59 82 73 77 94 81 99 80 66 66 63 50 93 70 57 89 71 83 70 87 60 74 78 52 71 84 98 85 58 64 64 92 80 96 89 51 60 53 56 74 85 73 90 51 58 71 84 70 62 66 79 70 79 52

 250 4 3 6 
 82 96 60 55 86 64 97 90 72 76 69 74 93 82 52 53 85 97 91 100 66 71 51 78 75 68 62 86 92 58 86 62 71 87 55 53 82 82 63 86 73 84 57 58 93 84 62 65 57 86 80 91 67 98 96 80 88 97 90 68 55 65 66 57 93 97 79 71 62 88 60 50 58 71 76 88 76 74 67 88 67 93 97 87 72 96 75 56 98 61 87 65 100 86 67 100 86 87 50 73 62 61 55 89 63 65 56 50 88 99 59 50 51 64 65 80 69 84 61 68 74 80 99 76 84 69 74 66 86 84 70 75 96 62 53 96 69 55 79 81 79 59 93 96 92 85 84 80 76 60 67 61 56 93 96 70 52 68 61 89 97 84 59 87 62 52 72 71 74 75 78 61 85 59 86 75 64 83 99 99 95 79 92 70 55 75 98 68 79 63 92 88 90 71 68 69 91 100 93 52 72 75 87 73 97 57 70 100 89 52 61 92 59 96 99 61 99 100 51 84 72 65 91 67 60 99 71 75 94 74 84 89 52 68 90 66 86 64 92 92 56 53 98 92 84 94 63 62 60 50

 250 4 3 7 
 55 59 95 62 72 92 70 84 94 86 64 74 55 62 99 63 73 93 57 74 56 84 52 61 56 75 68 89 50 86 58 81 82 80 69 99 88 87 77 88 63 52 53 53 77 91 61 58 97 50 50 53 88 69 56 98 66 68 90 98 62 55 53 86 54 54 97 71 53 60 82 87 56 76 96 70 83 51 65 69 99 61 57 78 94 73 65 93 54 93 60 93 66 53 79 76 99 91 88 54 72 58 55 98 77 51 79 86 96 58 100 100 90 66 56 76 98 84 50 76 100 72 73 100 91 99 62 77 90 68 61 53 87 87 65 54 77 74 51 64 78 85 52 99 85 83 78 53 60 50 98 63 81 73 80 72 79 69 97 83 53 64 91 52 78 85 95 84 63 62 93 50 52 90 53 55 99 50 89 96 57 54 90 62 78 62 62 69 86 79 75 52 67 53 81 90 88 54 74 52 91 55 63 66 82 91 78 50 94 54 85 92 75 90 80 75 71 80 60 78 81 77 82 63 85 59 71 55 75 79 77 68 89 65 80 90 93 92 72 80 88 52 73 61 65 58 88 93 94 85

 250 4 3 8 
 96 65 97 71 96 83 84 76 82 96 58 82 100 81 66 79 96 76 99 83 99 83 72 79 62 77 66 50 56 98 51 88 98 76 54 81 92 69 94 98 90 85 71 93 52 83 80 53 91 59 52 87 92 88 64 61 97 63 83 89 70 63 54 96 75 84 62 87 88 97 70 65 81 75 87 51 70 80 90 95 54 53 94 64 55 67 82 77 51 51 54 56 85 58 58 63 73 68 93 51 73 60 69 65 69 99 88 87 80 71 53 81 84 77 77 83 88 82 68 76 85 75 59 72 100 87 50 66 64 83 82 100 80 64 98 60 80 67 75 84 53 73 81 87 56 99 95 74 54 62 95 54 85 98 92 66 85 75 66 56 82 67 53 92 59 87 61 57 93 71 83 64 83 93 59 64 84 97 78 77 70 53 79 84 75 85 55 77 77 61 90 54 90 84 69 72 59 91 71 90 96 53 88 85 52 51 75 56 56 98 69 66 64 66 96 55 56 59 97 79 62 51 86 82 82 52 79 70 71 61 59 59 83 87 77 88 70 91 90 84 75 87 50 50 89 54 89 85 66 95

 250 4 3 9 
 70 57 66 95 66 80 90 95 73 52 55 96 62 69 80 98 52 100 84 65 68 62 71 75 94 78 88 61 58 60 71 69 74 80 87 55 68 66 95 62 52 68 93 58 90 68 97 67 52 84 63 99 97 56 82 77 56 52 54 100 51 93 96 66 90 52 92 63 83 52 91 85 58 53 82 82 78 78 99 80 56 86 100 54 68 54 80 91 60 90 96 95 67 64 73 96 91 65 91 91 100 74 51 73 68 53 68 65 65 92 58 99 81 89 50 87 96 63 91 61 65 90 93 67 83 81 90 100 62 69 91 76 85 65 83 89 74 75 92 71 89 54 55 90 54 87 68 93 72 92 75 94 71 65 67 51 72 98 93 70 52 72 94 74 80 56 72 75 55 82 58 56 87 79 76 77 95 55 51 62 89 70 74 94 89 85 88 73 62 63 85 57 74 97 67 82 52 77 91 52 57 51 73 93 100 80 64 82 83 85 93 71 89 76 87 98 93 81 69 50 82 79 74 63 51 97 77 86 70 52 66 96 60 70 58 69 68 64 71 62 63 97 78 69 65 57 93 93 73 69

 250 4 3 10 
 66 94 58 65 55 67 99 90 81 90 53 57 81 84 59 59 80 66 57 92 80 72 95 75 63 66 89 90 81 73 54 78 58 78 95 90 100 54 68 100 85 65 71 64 76 74 63 75 50 79 86 93 54 51 98 63 51 91 80 67 70 87 52 66 64 97 73 72 89 65 99 64 59 100 94 91 51 78 68 85 76 70 94 70 67 64 80 89 60 89 57 84 88 59 71 83 51 80 71 75 86 90 94 54 74 69 68 80 61 61 58 89 57 71 51 50 71 55 91 67 82 71 70 54 66 95 50 84 54 82 73 61 61 77 95 76 65 96 67 97 68 94 83 76 64 75 79 55 78 73 64 97 99 93 90 68 99 53 71 86 54 66 59 65 65 76 58 96 65 90 62 77 92 74 78 68 86 97 94 58 55 71 51 61 92 95 91 86 81 97 76 67 100 91 89 69 84 65 76 90 74 52 53 57 58 52 67 71 83 61 94 50 79 79 89 55 84 90 71 66 95 67 71 90 85 57 69 53 56 80 81 96 63 79 65 69 76 62 90 79 83 67 75 76 54 58 76 83 67 80

 250 4 4 1 
 37 157 96 1 100 117 115 36 111 71 20 100 131 142 88 131 30 122 115 78 131 9 112 93 103 55 77 28 150 124 44 149 124 97 140 108 103 1 78 136 121 99 141 101 121 99 59 108 97 66 183 62 108 111 97 111 141 68 114 44 27 187 159 67 104 60 184 117 54 150 33 165 53 160 89 92 95 219 97 108 83 74 80 81 144 93 102 181 191 130 88 66 38 25 148 116 60 69 108 1 214 66 83 33 79 85 148 166 124 50 130 129 84 39 94 83 58 176 134 150 152 154 67 69 98 90 165 94 79 54 111 112 133 206 135 126 125 23 28 71 152 144 113 63 98 70 68 125 120 81 87 77 162 80 100 90 67 118 22 191 180 148 100 143 83 111 103 156 39 128 112 70 178 134 50 20 108 28 105 103 140 87 104 77 132 77 95 80 49 124 74 75 105 55 111 147 153 149 111 184 85 13 98 48 157 164 191 145 133 127 85 111 119 108 135 160 90 73 154 162 90 83 4 39 144 74 78 37 89 103 63 1 75 50 108 61 130 61 136 62 115 33 118 55 108 168 128 179 70 124

 250 4 4 2 
 140 89 81 129 66 222 93 103 126 53 98 127 135 165 98 123 99 152 93 115 128 92 140 92 69 159 150 100 58 161 77 39 50 166 139 71 93 193 95 93 88 178 102 1 50 53 105 33 82 81 85 68 76 149 107 84 129 66 21 79 147 57 120 128 80 187 160 50 37 93 146 150 113 141 19 149 53 7 1 83 42 142 168 172 84 228 152 130 77 65 69 127 99 112 33 86 186 106 93 122 137 45 50 138 124 117 64 54 70 140 67 254 103 99 149 93 77 70 153 49 92 160 86 75 69 76 143 186 139 109 171 81 161 51 55 199 144 63 173 119 58 179 121 53 180 128 51 50 189 64 64 91 90 130 49 28 169 157 141 164 53 117 112 55 84 40 53 117 148 27 51 94 187 111 109 197 132 80 125 70 141 239 166 55 133 169 82 157 92 149 187 1 94 28 110 86 34 53 140 45 179 117 161 178 75 115 114 1 59 107 140 69 113 34 120 140 79 44 107 123 150 10 145 130 70 84 73 36 63 55 167 102 174 124 106 1 159 109 98 109 64 90 106 140 21 136 112 127 76 174

 250 4 4 3 
 16 197 45 120 180 105 52 79 226 99 112 146 8 105 103 165 96 125 107 80 141 181 76 154 121 121 124 186 11 104 67 78 77 177 120 8 115 98 116 106 85 115 113 165 57 153 90 102 81 91 110 147 204 129 159 176 74 123 108 141 131 128 106 55 51 81 113 77 148 129 69 138 111 78 56 109 54 173 190 94 93 106 71 1 80 32 124 89 64 93 88 78 171 138 64 143 102 72 128 68 136 110 105 85 133 108 59 22 141 88 78 88 83 76 97 223 125 24 86 124 50 83 133 122 86 190 107 166 77 55 74 79 95 51 13 83 27 55 92 108 55 49 58 75 129 149 121 122 224 146 118 10 86 226 158 154 134 94 80 59 153 223 82 139 50 190 50 132 139 33 138 108 93 123 124 92 171 167 69 125 285 104 90 232 99 62 151 159 84 51 147 113 35 84 114 66 46 135 165 98 1 102 67 85 107 66 140 28 128 1 104 20 164 153 192 120 49 86 64 52 147 150 136 115 76 122 64 61 148 100 128 84 120 91 136 147 118 73 135 158 73 122 107 3 82 66 135 89 87 113

 250 4 4 4 
 98 108 108 1 148 78 171 82 126 140 92 115 63 148 151 82 76 134 66 155 131 141 23 98 117 41 143 130 78 34 74 120 46 156 73 56 124 149 174 105 111 82 49 135 129 44 216 124 157 26 124 100 167 69 76 49 110 115 52 9 32 87 80 54 133 103 84 54 76 127 74 61 111 109 59 151 66 115 169 63 120 20 29 54 60 132 135 94 52 214 161 161 66 137 67 136 92 188 67 150 110 150 15 85 123 148 18 47 127 131 146 83 61 17 60 72 137 119 46 33 187 201 104 39 106 105 122 106 157 87 1 177 130 56 29 145 46 103 107 72 186 131 87 93 161 62 119 61 129 80 190 95 122 101 21 56 188 128 66 132 117 230 100 129 148 156 132 135 168 65 166 86 84 7 88 1 119 134 14 75 119 87 195 95 78 109 16 19 146 166 96 114 43 54 124 152 28 125 13 61 1 178 117 183 156 192 70 125 101 74 18 95 66 37 99 78 60 147 65 124 84 186 55 117 99 77 97 123 156 151 133 62 111 1 82 94 105 124 52 76 114 177 44 157 132 6 100 91 76 178

 250 4 4 5 
 124 129 151 177 175 172 120 46 116 105 160 66 123 98 182 160 1 116 106 56 47 117 205 121 49 178 136 168 115 141 105 84 75 107 55 77 1 142 93 87 63 109 153 122 58 63 121 17 84 134 73 89 177 70 108 100 117 149 60 90 72 61 98 100 124 22 40 19 68 149 78 38 1 172 107 82 233 174 90 104 88 213 231 110 131 154 190 149 88 104 36 117 195 97 64 109 64 128 135 91 154 119 118 189 74 94 108 113 78 151 136 96 112 129 21 53 84 114 97 94 77 160 42 130 123 64 204 174 134 145 138 125 149 86 50 50 6 237 1 35 89 184 104 3 70 131 63 134 77 22 74 158 213 100 143 187 133 188 20 67 61 105 1 103 93 81 65 142 35 167 186 9 65 143 48 96 48 127 63 75 93 111 83 128 99 107 194 24 80 97 75 134 64 90 204 146 131 106 138 39 105 152 154 160 118 103 102 127 55 125 22 128 40 26 119 123 171 51 23 59 83 102 140 63 186 130 80 74 46 151 145 116 22 42 102 73 73 179 28 117 172 108 98 136 123 131 80 113 123 113

 250 4 4 6 
 116 155 89 118 104 115 118 164 47 154 131 96 110 135 132 172 39 183 107 107 116 98 72 41 98 155 16 95 104 145 88 1 208 83 78 60 155 114 114 70 93 164 1 85 127 176 203 72 117 68 54 132 115 18 187 64 160 124 12 96 70 96 58 84 169 172 55 95 170 139 48 159 107 80 160 76 101 58 127 94 151 36 30 164 48 20 1 57 137 84 99 139 112 124 121 71 103 94 113 80 126 83 138 66 17 79 202 29 93 59 141 164 80 111 145 83 80 132 100 121 64 51 31 125 7 113 86 97 76 28 96 127 62 141 153 86 44 74 1 85 101 1 98 1 147 95 187 166 58 20 54 126 127 1 72 128 59 164 71 77 94 88 52 77 54 102 124 108 158 40 70 87 76 8 124 152 122 80 118 149 92 62 18 69 66 27 174 83 100 198 72 106 76 127 56 104 132 110 144 154 20 100 161 98 71 113 93 36 153 37 164 168 19 114 63 110 121 108 208 125 74 62 182 88 140 56 130 49 110 113 105 121 143 100 81 63 101 144 59 129 79 89 110 195 92 22 114 131 121 97

 250 4 4 7 
 20 90 140 120 91 80 91 29 126 36 45 46 1 83 212 40 77 129 85 186 131 179 73 163 138 147 91 4 154 78 178 149 105 54 170 141 115 195 45 83 50 127 50 73 82 102 44 99 155 117 95 127 107 138 113 98 154 88 149 56 71 178 111 106 66 88 136 102 92 111 22 102 117 1 127 111 68 168 112 55 55 101 81 42 56 81 173 168 139 86 62 2 145 101 164 44 50 116 133 156 167 210 79 52 93 87 93 85 31 71 86 168 192 93 58 153 171 103 59 121 91 74 127 95 95 80 8 50 121 69 82 187 69 135 100 154 33 153 92 105 192 105 157 82 195 60 55 172 154 118 208 27 32 129 36 201 79 36 84 194 128 134 43 28 29 78 87 82 86 96 100 96 82 128 72 121 1 97 28 99 119 97 1 70 78 165 131 103 24 113 118 119 198 107 152 121 121 149 164 126 152 193 47 108 149 23 36 57 218 101 106 196 56 67 40 168 58 38 82 125 55 95 82 74 93 115 1 66 160 169 4 148 136 206 117 82 62 106 30 90 75 73 52 12 139 193 84 55 100 145

 250 4 4 8 
 117 70 106 116 149 189 62 119 63 136 30 88 63 75 114 105 124 1 162 72 136 168 128 143 103 109 138 114 1 98 174 54 162 144 126 44 59 125 165 109 34 143 137 134 34 186 172 169 133 70 85 229 194 148 97 45 137 23 148 86 135 95 17 76 74 94 85 64 14 70 9 52 115 1 138 114 159 73 184 39 71 85 102 5 106 146 105 138 144 66 114 96 138 83 76 120 53 32 64 107 91 114 52 79 116 1 122 137 50 120 50 89 27 98 122 49 16 46 163 8 50 11 83 152 210 112 149 109 104 128 63 188 139 52 72 1 85 85 91 123 132 97 100 97 90 65 10 46 37 101 163 103 116 60 74 50 87 97 178 116 116 127 103 28 58 132 36 122 86 18 204 83 110 91 164 189 121 156 53 128 90 138 101 127 55 104 101 30 92 68 21 96 149 107 66 105 9 72 163 195 68 62 103 113 66 142 111 31 70 125 10 142 74 137 98 102 96 88 158 80 140 163 120 199 63 168 40 39 1 73 68 102 106 50 156 83 110 32 77 110 2 107 55 110 123 42 247 78 144 147

 250 4 4 9 
 186 194 98 61 89 104 96 53 115 1 1 166 90 160 127 89 33 78 50 87 70 153 46 142 128 125 59 76 115 104 100 51 179 66 75 73 85 212 61 53 161 42 145 1 119 102 89 82 92 76 52 130 184 83 111 91 114 213 113 149 139 150 153 69 132 135 82 63 184 120 113 85 142 59 93 86 208 106 70 1 79 58 73 105 72 189 6 74 12 21 34 62 34 12 88 107 15 106 45 54 41 142 1 58 22 1 128 104 118 10 191 125 47 52 128 83 100 107 40 80 120 43 79 153 119 159 95 176 144 10 119 120 137 38 92 143 106 149 137 65 171 44 46 88 60 87 140 118 74 124 41 130 101 184 1 1 153 52 87 73 175 131 84 68 3 18 57 112 56 179 124 102 167 138 151 166 89 63 224 160 81 34 101 139 147 117 180 108 68 96 72 130 138 93 48 152 169 141 152 114 146 239 169 150 137 134 104 45 187 165 101 137 121 118 138 73 82 56 94 39 1 121 161 59 51 76 117 176 123 271 76 108 150 42 72 73 117 191 90 103 66 111 181 232 88 129 73 75 73 179

 250 4 4 10 
 38 117 129 102 223 77 53 81 120 78 139 76 1 109 107 103 143 43 34 89 1 49 88 1 119 123 98 146 182 79 148 150 249 105 93 1 144 142 25 168 62 88 79 121 40 84 128 189 62 155 96 95 29 49 90 93 148 138 55 125 113 1 108 174 137 96 76 237 82 31 84 160 86 111 147 92 35 67 91 71 97 135 108 165 174 147 7 78 102 169 84 100 68 140 190 70 29 167 66 173 43 129 133 106 106 151 61 204 89 174 148 104 121 141 72 71 131 104 132 88 68 53 97 144 11 107 168 58 197 172 57 103 1 128 74 126 176 172 155 118 76 56 124 32 105 79 31 72 205 217 116 74 129 121 166 153 103 94 120 111 43 94 94 147 118 2 116 76 1 68 66 85 145 104 118 117 96 68 97 103 68 98 81 46 33 100 129 138 61 16 109 99 92 62 32 93 75 72 79 114 102 61 29 41 92 136 1 91 1 18 38 64 106 128 164 39 69 45 142 48 29 83 136 143 83 48 132 73 88 116 84 11 112 153 129 152 142 133 83 107 131 60 127 121 46 110 179 52 226 87

 250 4 5 1 
 119 122 84 129 99 65 111 124 80 127 108 95 98 107 118 86 82 90 110 87 127 102 101 85 91 102 123 124 139 114 78 101 91 105 77 106 107 101 120 126 93 83 62 115 112 84 99 101 132 83 121 119 102 120 100 134 44 88 133 112 124 119 109 79 109 86 100 152 84 89 102 109 95 84 89 106 61 90 126 118 111 97 108 86 94 95 98 117 109 86 135 92 65 98 105 97 104 111 82 133 122 74 127 101 132 102 93 107 122 94 103 68 85 70 76 95 66 92 134 112 82 113 72 68 123 87 99 104 118 123 121 95 150 98 115 134 94 112 111 106 90 117 97 87 113 99 105 81 106 93 95 133 79 91 124 99 104 113 121 77 90 86 87 103 91 122 98 86 97 76 79 102 112 125 85 133 103 123 117 110 108 77 80 104 118 105 83 112 109 102 105 99 107 140 84 112 109 93 155 70 81 101 85 65 113 67 47 87 82 86 76 124 100 101 82 104 135 134 102 106 134 83 79 102 119 77 95 119 118 135 118 97 108 79 105 98 107 109 98 81 106 130 99 153 90 98 90 75 110 84

 250 4 5 2 
 104 110 114 146 121 92 99 108 142 100 100 90 101 103 109 84 97 109 132 82 96 86 105 104 98 95 52 104 89 92 139 72 79 104 89 109 115 106 103 80 93 70 79 124 54 104 101 118 88 101 96 70 80 108 92 81 88 104 94 100 64 114 95 97 104 100 109 114 74 94 87 104 128 83 98 119 118 97 123 103 100 120 97 93 138 98 92 116 109 109 120 84 55 106 100 117 120 92 81 59 82 91 86 86 131 95 95 76 90 94 116 59 97 123 123 59 91 84 110 59 72 130 85 93 72 88 84 136 123 101 147 98 95 95 93 141 76 87 95 133 83 91 113 37 81 119 91 72 101 75 103 93 77 78 88 74 90 78 95 86 78 104 57 125 73 66 98 82 86 89 105 95 115 89 86 50 96 74 136 90 92 161 131 85 65 99 77 97 109 107 104 123 98 99 95 94 86 106 58 97 105 114 53 123 102 71 89 129 75 72 111 92 69 91 69 126 116 109 121 108 118 86 68 98 86 78 74 59 91 84 105 94 67 63 76 85 103 90 88 111 94 140 117 102 94 106 106 90 118 68

 250 4 5 3 
 91 140 104 30 93 87 120 71 129 107 105 60 107 145 106 81 84 109 83 81 60 107 102 123 70 76 92 112 125 98 120 121 111 98 97 91 167 66 92 126 107 124 126 130 100 94 111 76 74 134 116 80 94 87 89 88 104 82 106 111 103 132 112 118 86 116 69 124 108 101 111 90 93 94 105 71 135 126 108 93 128 112 105 112 107 93 78 95 134 113 95 118 110 71 89 99 83 102 75 75 97 92 63 107 75 109 130 118 105 100 92 60 107 112 122 110 67 110 121 136 104 115 103 112 89 105 83 117 105 126 106 94 117 115 92 103 79 82 118 101 114 117 125 74 87 110 86 122 94 77 78 106 88 113 87 107 99 49 89 98 81 114 123 112 83 76 77 113 137 97 91 97 70 91 97 173 88 110 78 101 144 94 81 103 114 109 106 87 102 126 121 148 101 140 134 88 128 50 91 122 129 83 133 114 69 93 110 100 91 72 119 80 100 77 93 101 121 114 104 90 130 124 93 130 100 115 129 118 103 86 123 97 73 132 72 70 119 92 135 89 91 79 102 98 117 147 138 134 89 134

 250 4 5 4 
 112 99 112 109 100 107 106 123 108 75 105 116 47 73 100 86 57 70 82 102 151 104 95 67 136 57 112 108 62 106 109 76 127 121 80 91 89 61 93 68 122 87 102 72 115 97 107 104 83 75 86 120 107 114 65 92 104 85 58 100 99 89 87 68 108 72 97 103 123 128 114 75 121 56 142 131 82 122 102 92 95 110 141 94 114 93 84 99 124 124 97 127 133 139 97 107 101 113 111 100 72 119 71 111 113 102 145 100 76 99 95 81 68 116 97 79 121 124 91 107 56 125 94 108 108 143 142 124 143 61 135 95 79 109 80 83 106 90 91 88 112 89 95 101 82 101 97 99 109 64 118 71 135 98 101 130 112 81 80 111 84 93 130 85 76 136 97 138 60 76 74 75 96 61 114 52 92 113 89 75 92 105 96 102 103 65 104 106 114 100 77 85 124 120 91 92 105 91 84 95 105 159 123 82 88 71 99 108 126 98 83 94 75 91 79 96 122 87 93 79 70 149 92 69 83 107 93 92 151 127 95 116 102 122 108 105 90 100 134 60 104 101 85 68 85 106 104 77 110 79

 250 4 5 5 
 95 95 82 52 108 102 98 80 110 82 78 86 105 99 85 89 121 107 95 122 92 88 102 94 88 115 82 157 88 117 97 75 95 99 73 93 103 146 87 49 99 125 63 100 116 85 95 113 105 91 111 108 129 109 106 116 120 75 72 81 90 111 69 102 105 99 121 96 117 103 109 102 102 149 118 111 108 86 111 98 121 122 107 84 49 116 107 104 80 79 114 73 82 123 82 98 88 104 104 109 96 94 71 116 123 140 78 125 129 95 92 93 106 112 83 98 118 94 124 91 105 121 108 99 50 93 119 52 77 81 90 138 85 90 82 97 94 101 94 137 102 107 67 94 49 90 58 123 83 69 127 119 108 64 103 133 90 118 104 82 99 69 94 82 97 129 92 129 90 85 97 107 116 79 75 109 113 111 76 82 51 59 78 88 105 51 117 66 116 71 127 113 131 132 108 78 128 109 101 76 71 97 114 134 93 64 95 107 127 101 113 73 92 101 101 93 98 113 110 66 104 75 92 90 124 79 80 84 104 149 90 71 81 112 101 133 122 101 115 112 126 136 87 132 116 83 72 81 101 138

 250 4 5 6 
 102 77 125 91 137 128 101 87 145 88 123 113 120 88 110 100 60 111 113 102 102 100 99 89 65 96 93 98 87 135 97 115 106 102 127 95 59 99 120 100 103 95 81 96 109 82 142 102 86 93 130 78 107 105 105 72 96 83 107 121 92 139 90 112 59 117 135 112 89 169 104 85 63 97 91 105 107 104 69 97 80 78 51 119 99 103 103 75 93 114 90 117 88 75 113 100 128 136 118 111 103 119 95 123 109 99 118 84 119 65 87 104 100 86 85 99 101 106 125 107 106 114 98 69 91 99 92 104 100 85 132 52 134 120 90 85 109 127 95 111 109 81 88 75 91 104 92 119 121 77 87 71 129 104 96 115 125 97 79 94 112 129 98 102 70 106 124 84 105 96 89 70 80 81 87 101 95 99 80 114 88 118 102 104 120 99 136 88 141 101 76 122 104 87 86 91 123 84 102 124 91 122 99 90 60 140 120 109 102 126 77 105 53 135 109 77 80 105 129 120 133 103 85 99 82 71 109 118 94 64 137 74 87 104 82 28 73 104 97 65 90 105 84 94 131 98 121 64 93 121

 250 4 5 7 
 140 83 106 136 89 60 114 73 103 95 71 110 124 100 119 97 82 95 103 112 77 105 111 90 86 60 44 114 61 87 105 123 106 110 132 88 85 111 92 101 114 107 113 83 111 120 104 115 145 106 86 97 99 81 100 88 82 116 92 118 91 120 67 89 87 136 99 103 92 121 75 63 128 107 86 103 78 121 135 162 106 119 94 96 94 91 102 105 139 109 76 94 90 120 107 112 77 106 124 76 50 110 75 84 105 93 102 84 88 127 112 120 81 115 114 102 102 73 100 82 87 118 92 128 94 110 86 95 99 91 116 127 116 103 85 84 117 119 113 105 76 132 103 113 119 117 122 122 93 138 87 71 107 51 113 99 114 114 116 142 89 77 80 160 96 126 98 76 122 94 101 102 90 140 96 84 102 65 122 107 87 107 84 113 117 111 67 104 99 71 73 102 108 94 91 91 100 102 76 83 102 85 134 57 123 103 104 108 73 107 120 117 87 121 110 71 98 114 86 85 119 99 89 110 92 89 102 138 70 67 82 122 80 84 92 82 106 125 97 108 94 140 113 134 102 95 77 120 55 112

 250 4 5 8 
 79 90 92 80 123 132 78 119 103 100 77 101 113 107 57 90 64 86 69 88 95 83 80 86 93 98 129 95 117 117 82 89 98 125 86 107 99 94 97 108 114 118 108 135 109 90 118 73 132 102 101 109 119 75 90 110 124 78 70 104 129 98 93 104 98 102 125 138 83 99 110 102 124 95 85 97 88 82 103 106 105 95 97 93 128 99 84 53 135 104 88 106 118 83 39 101 121 87 78 92 65 89 114 75 67 86 120 111 91 95 106 92 78 84 80 114 105 120 116 76 96 95 92 45 72 112 90 123 114 112 114 116 78 76 93 110 88 84 60 105 108 95 94 82 121 97 100 111 86 128 90 78 112 118 114 112 111 139 88 118 117 55 103 91 98 97 94 88 98 113 81 112 102 84 111 98 75 113 90 100 93 75 100 97 79 85 90 97 82 95 87 67 87 107 91 97 98 100 79 95 92 79 79 140 102 88 98 99 69 125 117 105 96 114 79 80 82 80 118 170 100 100 82 94 94 117 107 81 104 76 71 123 68 89 109 124 133 73 94 108 91 80 100 104 118 85 117 78 126 104

 250 4 5 9 
 131 47 58 102 94 85 80 145 97 99 85 121 100 103 115 126 107 117 102 75 67 75 107 141 92 133 88 134 104 90 83 114 108 96 95 76 106 96 85 106 133 113 101 97 94 79 103 107 92 65 78 99 103 78 108 90 138 81 123 100 110 79 83 87 91 131 65 114 75 99 101 118 85 93 72 86 49 121 78 98 136 68 64 119 121 77 97 116 129 96 100 98 137 80 108 111 122 109 114 129 116 109 113 89 65 117 87 102 89 103 64 119 114 103 94 38 59 100 104 122 141 80 123 78 119 104 86 95 68 85 79 104 124 121 104 120 93 105 90 150 111 116 99 94 113 113 103 127 101 105 106 103 88 82 98 140 81 73 93 123 108 114 121 78 95 101 75 104 95 98 79 100 67 125 57 108 141 81 66 103 123 108 84 69 120 136 114 112 123 98 102 94 139 99 73 143 140 79 81 110 113 127 93 91 116 96 122 99 111 84 70 103 80 69 109 109 117 83 93 111 84 87 144 98 78 115 112 61 107 100 92 109 139 86 91 98 122 96 138 93 103 108 108 93 92 113 110 103 96 96

 250 4 5 10 
 114 98 94 103 102 94 117 102 97 96 73 110 88 76 109 85 99 77 102 120 119 103 102 130 131 80 104 100 95 117 112 115 84 104 66 77 56 85 94 116 85 84 103 107 81 77 84 107 95 114 128 133 110 85 110 100 96 73 104 127 88 119 80 120 111 113 54 119 86 96 119 83 121 95 86 77 80 78 132 59 59 101 94 61 89 108 63 92 86 148 90 107 90 50 59 117 101 120 108 85 96 90 113 90 83 94 67 87 67 116 90 80 114 122 110 84 121 115 86 127 77 98 103 93 124 108 88 94 114 90 73 89 119 73 101 72 70 98 112 115 79 83 127 78 100 87 92 104 114 111 119 111 110 50 98 55 108 136 128 70 86 145 126 98 82 78 86 99 130 66 106 104 98 75 122 129 81 98 107 127 132 107 131 87 97 94 109 72 95 72 133 82 122 94 128 92 88 118 142 85 109 95 91 76 87 122 115 91 59 74 117 98 87 121 87 88 80 138 114 92 80 110 79 84 79 78 121 55 100 131 94 109 88 137 115 128 94 118 100 136 79 108 129 104 77 68 64 125 108 105

 250 8 1 1 
 47 2 69 30 21 90 19 38 56 80 17 40 23 11 58 73 20 23 24 53 15 3 13 30 97 79 100 80 51 68 74 27 21 100 89 39 92 70 100 27 16 2 13 62 58 57 68 25 37 44 56 29 9 69 59 100 65 5 41 70 9 87 77 18 60 94 99 80 92 67 97 49 78 45 73 21 39 37 27 100 27 95 79 65 61 98 57 51 63 96 95 12 80 17 82 75 47 14 61 64 5 43 6 71 30 50 15 97 20 30 52 82 96 46 21 68 2 80 98 74 51 40 98 69 73 45 13 87 82 29 69 28 16 16 43 38 32 15 89 99 40 38 43 26 67 92 46 71 28 85 24 98 66 21 49 91 98 79 46 81 73 68 88 36 100 13 43 65 29 10 48 87 4 4 51 97 69 33 89 29 64 3 65 95 50 23 89 18 54 3 76 58 9 93 90 35 93 14 63 77 4 33 83 80 79 56 86 34 48 29 19 23 61 69 2 40 34 30 63 15 38 89 57 94 52 2 78 2 64 10 79 37 21 54 88 23 89 6 6 50 55 77 12 56 63 3 39 54 83 90

 250 8 1 2 
 77 74 9 53 55 4 17 22 30 36 4 15 19 54 25 36 93 51 58 15 24 96 58 67 76 25 15 5 64 28 47 51 83 38 83 31 95 12 21 45 88 94 37 20 99 4 34 74 100 21 3 53 40 1 34 96 59 46 51 91 85 95 53 62 67 79 76 40 84 84 34 62 1 23 11 65 86 42 15 2 43 17 67 49 38 33 38 20 76 94 70 61 97 62 37 65 47 91 65 10 20 53 99 35 21 28 7 74 70 29 41 11 94 78 90 7 25 31 39 32 49 38 97 95 81 78 16 73 17 92 17 90 17 70 73 51 36 68 64 19 25 96 38 65 99 33 73 52 94 11 79 86 64 1 86 25 73 95 49 63 71 58 32 9 13 48 23 34 69 32 83 89 44 56 69 20 68 37 47 18 89 98 84 72 49 96 84 95 25 44 8 77 37 22 71 13 26 86 61 4 50 96 58 86 42 56 15 72 19 34 32 27 74 88 22 76 66 62 3 2 81 93 78 57 85 39 21 96 32 14 43 17 5 59 15 31 21 85 26 9 34 94 17 13 69 84 35 20 46 96

 250 8 1 3 
 48 88 64 87 86 78 18 58 30 36 93 9 6 58 71 46 74 25 99 74 9 23 38 43 81 98 78 99 53 55 92 49 18 78 91 10 72 75 75 51 11 91 24 50 29 77 83 4 13 50 85 96 5 3 86 97 32 45 24 17 7 33 9 66 73 49 94 18 21 26 33 13 67 36 92 93 5 59 83 6 10 8 71 27 40 67 44 65 39 38 20 97 14 1 37 47 38 91 61 77 27 30 40 29 2 95 50 4 68 89 45 15 33 13 5 18 81 72 38 42 1 40 94 71 65 13 88 83 96 10 64 62 33 59 44 42 40 40 6 48 68 13 82 84 80 95 51 66 8 3 41 86 10 33 66 84 64 80 78 23 91 29 94 83 56 13 64 21 10 58 19 8 29 44 46 25 45 68 64 34 46 42 53 74 86 48 4 80 23 50 54 74 32 15 1 60 94 96 90 22 59 55 39 66 89 99 85 37 48 26 81 31 30 11 50 76 14 61 99 82 39 35 73 65 54 26 47 91 54 4 12 28 36 51 64 46 30 89 59 12 39 16 30 72 40 21 76 56 1 32

 250 8 1 4 
 92 19 15 16 91 84 85 61 53 9 25 73 95 11 80 80 79 17 80 21 55 4 28 62 55 46 5 23 10 94 88 74 83 26 100 67 68 74 85 72 91 88 69 32 2 100 95 91 92 51 41 77 38 46 54 40 88 81 92 31 1 1 74 9 52 16 21 97 68 71 39 91 84 48 64 43 3 51 77 20 27 95 99 64 41 41 50 74 48 48 85 56 5 41 87 46 35 73 50 50 90 68 94 70 14 77 30 71 68 71 19 47 100 70 81 22 93 39 79 72 73 56 76 78 10 71 15 73 55 52 71 67 3 49 95 37 75 6 65 9 39 33 8 5 38 39 60 59 5 20 29 22 53 92 70 41 76 71 79 99 54 21 81 86 15 85 77 40 20 39 15 51 58 93 92 4 30 71 87 47 80 21 52 96 33 13 50 89 98 12 22 74 26 54 51 13 66 9 72 7 21 57 36 91 42 65 48 10 80 42 90 90 29 2 61 47 44 50 45 94 41 23 52 72 88 60 65 86 4 76 40 87 33 12 90 83 6 28 47 65 80 35 9 28 1 10 63 45 72 80

 250 8 1 5 
 58 100 9 55 38 43 71 98 56 7 9 63 38 2 2 95 27 89 40 76 21 63 42 42 65 61 80 22 94 7 83 46 41 79 6 17 43 89 69 94 94 47 100 10 13 30 58 11 67 96 30 98 31 79 61 28 53 57 50 69 51 2 38 5 90 71 8 44 59 93 84 16 34 38 66 40 9 29 50 31 12 60 5 37 68 72 23 65 13 53 2 72 93 76 45 85 78 13 90 25 39 54 45 73 73 47 31 5 3 41 82 72 40 32 61 66 80 16 66 100 34 79 98 78 72 99 36 53 56 75 38 76 29 22 68 16 53 8 23 47 58 20 9 89 10 70 98 8 80 66 79 18 47 69 64 92 37 13 91 54 88 27 34 68 76 92 85 71 93 84 73 31 70 72 77 79 59 21 83 84 75 62 73 83 92 17 33 6 31 52 13 3 15 3 31 29 13 44 84 63 26 7 15 48 32 20 80 46 30 73 26 65 33 88 46 94 58 57 77 71 58 27 59 25 88 69 21 49 42 6 36 70 95 6 87 8 59 63 99 1 83 6 65 52 82 16 12 59 44 15

 250 8 1 6 
 31 95 83 30 5 19 7 59 63 69 54 90 2 68 52 75 62 51 67 55 6 61 22 73 13 33 15 98 76 63 26 53 73 48 68 73 47 22 81 39 91 24 74 88 30 45 65 7 84 70 96 99 21 21 28 84 86 87 51 66 26 62 93 98 13 15 36 48 65 82 61 4 67 40 48 9 16 92 79 30 65 85 15 75 20 46 60 20 35 19 2 5 6 19 44 41 32 15 68 95 94 50 47 18 96 97 90 43 16 45 81 69 56 3 23 51 62 75 22 30 82 56 81 13 12 39 91 40 18 14 10 38 24 55 83 9 86 36 40 63 66 45 39 14 42 92 45 39 32 57 63 20 85 83 87 3 23 1 23 54 22 76 1 49 61 64 90 5 76 89 97 26 93 76 98 54 47 42 68 39 62 80 78 71 69 75 21 8 44 90 74 71 70 86 78 16 34 18 99 66 48 7 25 34 74 25 81 78 63 34 8 28 76 39 71 24 2 33 9 70 63 33 91 11 88 56 35 43 90 68 91 16 84 3 80 77 9 57 88 9 86 7 73 68 78 70 27 54 47 45

 250 8 1 7 
 5 19 20 31 95 62 41 49 62 51 63 3 53 79 1 12 14 53 82 75 68 30 79 23 4 36 95 18 73 68 78 94 93 65 79 92 92 45 29 93 15 38 7 86 53 47 91 95 8 84 64 92 44 63 48 66 32 25 44 99 81 72 33 16 15 66 51 63 57 42 88 34 36 57 95 22 35 8 42 67 38 69 12 91 84 91 27 17 85 41 89 4 4 73 89 8 45 65 73 33 86 6 26 46 71 73 55 23 24 83 49 69 38 55 7 65 37 30 93 40 20 46 18 98 37 71 26 22 50 50 97 65 12 86 18 89 88 100 99 40 87 26 13 33 74 76 75 50 25 63 58 94 88 74 71 89 20 6 60 34 91 28 99 64 18 96 9 52 85 72 27 34 72 54 67 46 37 11 68 17 23 40 33 96 65 51 39 88 5 78 10 78 27 89 39 5 96 86 51 78 56 100 90 4 36 88 13 88 84 92 24 82 76 72 40 49 28 80 36 83 25 55 66 81 6 68 29 41 83 66 28 69 88 12 97 91 82 11 27 97 94 27 33 99 78 40 29 86 44 80

 250 8 1 8 
 28 35 19 37 18 21 44 85 68 32 94 50 96 50 30 19 72 10 22 70 19 30 47 12 37 97 32 54 25 58 9 53 32 12 8 56 31 38 14 8 45 9 57 48 46 3 93 15 27 50 53 83 3 42 11 55 98 47 90 91 88 46 15 18 56 57 22 76 1 98 19 90 64 44 77 38 7 36 49 75 94 7 74 29 28 39 91 85 1 59 77 95 49 50 47 75 23 19 39 93 63 50 56 29 53 55 69 95 11 44 99 91 24 16 69 87 14 53 10 72 13 49 100 43 74 97 88 4 79 90 47 40 23 77 83 6 55 91 61 27 26 84 1 35 91 89 30 3 85 41 29 41 92 10 76 37 65 68 47 37 22 65 9 39 55 8 22 54 72 87 61 74 88 100 18 31 17 44 30 88 33 19 94 65 44 74 31 22 95 38 59 23 69 16 37 56 36 74 53 51 86 41 86 8 40 27 95 16 47 6 84 18 53 86 87 62 66 80 75 67 40 72 24 56 92 56 19 45 14 21 54 27 38 97 63 33 92 57 14 76 44 74 89 1 79 75 16 38 38 77

 250 8 1 9 
 24 11 12 57 34 13 46 73 87 68 73 57 95 60 84 72 1 89 90 44 82 48 62 54 80 14 45 69 47 11 64 48 8 89 26 6 46 90 13 22 90 48 32 79 44 76 71 58 19 76 19 25 35 85 35 26 77 27 24 77 78 83 63 58 1 71 68 54 75 28 51 76 16 72 16 43 59 85 29 86 45 30 98 67 70 17 88 79 40 13 55 34 68 36 77 74 22 92 60 31 33 53 81 38 63 98 85 92 98 77 8 29 87 20 85 91 46 30 65 9 78 76 20 29 38 72 100 73 36 52 59 18 25 39 39 93 81 45 67 31 76 27 13 66 34 76 38 12 15 54 94 47 42 57 97 78 99 70 45 71 50 14 93 57 86 8 12 96 25 1 30 19 74 91 68 50 49 64 55 32 26 71 59 74 60 86 39 52 95 94 48 59 52 12 25 48 76 66 46 76 32 82 10 73 31 73 49 8 40 82 66 43 22 43 63 37 77 1 66 48 31 24 92 34 6 9 93 46 56 32 35 73 81 8 10 100 15 61 87 77 96 60 75 66 7 16 27 29 8 68

 250 8 1 10 
 70 85 5 88 55 35 57 2 31 32 73 46 96 62 64 27 7 33 55 23 32 65 80 92 20 9 13 17 95 13 53 53 42 40 12 98 27 7 56 85 80 42 11 55 97 28 49 55 81 96 9 79 86 87 72 8 11 3 1 90 95 62 21 23 48 80 5 78 21 37 72 83 84 71 74 65 94 98 89 40 12 32 31 29 6 67 25 67 58 73 95 59 43 56 31 5 86 98 2 4 37 18 16 92 54 3 3 23 95 5 71 63 19 46 1 57 67 2 73 93 11 98 9 100 6 46 15 97 61 9 14 69 95 85 40 37 44 83 57 29 95 88 3 2 24 33 26 28 99 64 27 45 19 51 89 69 6 60 17 62 45 86 81 75 66 80 80 72 4 43 33 32 75 96 34 35 49 78 46 88 84 65 76 81 37 60 42 70 85 36 58 92 14 61 4 15 75 84 49 90 23 6 82 58 3 49 55 4 59 88 89 34 24 55 54 56 91 76 100 95 4 43 5 15 47 85 10 58 2 87 34 12 29 21 20 24 67 10 74 55 14 64 84 47 73 97 8 90 7 75

 250 8 2 1 
 53 55 95 63 55 94 67 37 40 95 53 79 88 99 20 91 35 20 43 79 63 22 66 72 52 88 81 74 90 57 61 51 69 62 36 77 41 35 24 49 88 45 32 65 70 93 81 84 40 56 70 60 72 89 54 90 76 59 42 23 43 39 22 45 98 87 56 88 29 45 68 76 63 71 40 71 60 39 56 55 73 49 80 82 22 48 26 79 49 96 86 83 46 20 56 61 50 98 23 21 29 36 49 62 53 81 43 45 77 66 57 40 78 24 70 83 34 42 85 100 97 99 88 30 85 51 78 53 58 35 20 29 66 59 91 49 72 42 33 38 41 21 32 41 43 99 54 70 49 96 52 92 84 23 60 44 54 56 31 77 60 74 29 95 36 30 29 42 64 25 85 65 96 28 84 80 48 92 63 86 30 30 29 52 22 95 74 79 34 48 55 78 28 45 49 35 100 35 27 67 91 84 55 40 94 59 34 26 55 83 63 41 100 74 72 68 29 72 50 58 91 34 96 84 69 81 51 98 87 80 71 35 66 42 59 31 79 50 62 38 70 56 77 38 36 94 63 32 20 55

 250 8 2 2 
 49 40 40 65 80 28 20 51 32 42 95 53 74 69 27 79 67 68 77 46 53 87 72 55 23 56 90 71 57 65 36 53 77 86 76 38 59 86 36 94 72 58 75 86 54 22 23 70 61 74 99 26 66 36 81 26 75 52 88 41 96 38 85 87 62 82 25 87 46 43 84 81 39 45 65 98 85 84 23 71 90 58 59 83 56 81 87 52 62 70 95 75 55 42 57 50 33 68 21 63 82 62 94 34 91 56 71 30 93 50 43 76 44 54 69 34 73 64 40 87 35 54 36 39 54 29 98 80 79 76 21 30 44 32 83 68 78 55 91 53 53 89 73 25 43 88 54 55 70 84 25 53 58 21 63 86 82 28 37 34 22 89 90 39 53 58 31 81 83 74 78 56 22 63 96 80 98 97 93 87 42 87 47 60 90 67 77 56 88 42 61 60 99 37 76 72 56 90 54 78 63 66 77 57 81 84 69 57 34 93 51 65 100 73 77 45 22 73 79 56 96 91 54 53 50 88 95 71 82 92 26 76 46 39 48 27 73 28 77 85 94 76 55 93 69 52 97 38 55 70

 250 8 2 3 
 62 90 88 86 99 79 22 34 52 93 39 81 68 81 75 51 98 29 38 75 50 22 99 71 62 77 56 48 52 51 31 41 48 30 41 99 91 35 24 64 73 88 66 46 28 38 44 97 73 79 51 87 80 36 40 28 95 34 74 95 90 42 99 85 71 80 88 27 43 40 82 37 77 33 20 27 84 33 66 86 94 35 100 61 71 31 97 76 85 33 22 68 52 66 60 83 90 77 36 47 26 63 69 42 83 42 76 27 53 93 75 83 98 40 57 88 89 92 51 63 59 63 74 71 22 39 45 39 34 25 95 77 64 72 91 79 22 54 39 36 43 21 88 20 21 76 24 100 88 53 34 24 43 23 35 46 54 61 97 100 74 43 24 38 40 37 98 59 42 59 40 37 51 55 72 64 98 44 100 50 29 44 62 70 44 29 24 30 37 93 99 43 69 54 98 26 35 43 53 87 50 88 82 77 74 37 85 53 26 92 61 23 76 90 50 93 95 69 53 40 36 74 79 45 84 69 37 73 56 69 66 60 46 92 81 54 39 45 83 89 61 82 83 26 47 87 99 28 52 91

 250 8 2 4 
 67 48 86 47 78 69 71 93 31 49 84 83 98 99 26 60 29 68 35 52 71 70 66 83 94 42 74 24 69 38 47 91 24 87 56 41 39 63 62 49 25 44 57 21 86 81 92 25 82 82 46 86 77 91 72 47 54 34 67 85 89 31 31 99 35 41 69 54 32 58 29 30 39 46 42 95 68 37 85 65 22 21 93 49 28 73 81 34 49 38 53 98 25 32 58 75 83 84 56 73 33 32 54 85 21 38 39 50 47 67 34 53 77 63 90 58 60 84 84 88 74 40 73 42 73 20 56 94 30 43 26 30 65 25 39 67 99 31 84 92 94 100 44 29 27 45 70 88 89 29 27 27 44 62 91 78 47 76 97 30 91 32 86 31 93 45 85 26 85 73 21 92 91 60 76 22 45 43 40 22 88 87 70 56 68 70 35 22 61 40 33 82 85 20 57 90 57 37 61 57 31 74 73 59 54 54 77 82 63 72 51 35 43 57 44 83 58 33 42 80 33 65 72 52 57 26 94 71 31 62 37 57 64 32 51 69 62 36 27 84 51 76 72 56 41 20 49 27 68 51

 250 8 2 5 
 97 28 76 82 42 22 60 79 76 70 32 59 21 41 56 25 23 89 85 92 90 70 95 57 93 23 59 49 52 84 39 38 64 33 25 30 40 75 54 22 88 41 87 29 98 25 50 47 24 34 73 37 90 43 73 54 57 21 57 36 83 49 72 84 61 42 56 28 27 88 74 25 64 42 77 45 40 69 76 37 89 41 67 25 49 88 23 49 83 36 45 74 72 45 89 39 91 99 44 73 70 34 78 80 59 21 27 97 26 79 88 84 61 27 87 91 82 91 21 74 91 77 97 88 29 74 23 54 79 68 32 25 25 72 63 91 98 47 96 79 52 66 68 33 74 90 47 45 98 59 93 83 49 51 90 32 23 99 79 88 39 41 90 25 95 56 47 73 51 29 92 42 96 60 77 77 26 70 46 70 75 78 27 57 87 86 94 88 68 77 96 28 33 45 95 81 67 73 63 80 35 75 90 29 47 44 95 47 58 22 31 43 46 36 44 91 25 97 64 72 46 61 65 57 86 97 27 68 67 89 84 62 56 59 50 31 66 42 56 34 34 72 84 38 47 72 83 28 92 88

 250 8 2 6 
 52 71 63 46 66 48 31 20 78 98 64 37 92 57 38 87 43 70 45 82 47 91 42 85 31 87 45 68 39 65 82 100 92 49 58 49 86 87 65 75 55 35 79 53 59 39 37 44 20 37 77 27 43 89 75 100 24 82 39 39 85 69 69 65 28 28 25 36 25 20 35 56 66 48 48 64 32 33 40 30 80 65 38 31 83 68 63 64 42 69 53 45 25 98 57 97 45 76 76 92 31 44 31 56 33 62 85 52 97 71 68 98 52 22 60 83 45 82 20 24 73 95 23 55 63 79 64 56 21 40 62 74 74 72 73 32 97 71 93 26 55 76 41 33 24 21 38 96 85 33 48 91 41 63 66 89 39 100 100 94 56 46 25 29 55 75 22 85 46 20 89 51 25 68 74 81 60 41 36 95 74 35 57 31 92 40 41 43 30 67 71 79 94 89 66 96 61 24 33 56 56 54 24 61 43 30 61 35 82 49 43 82 87 94 72 74 68 78 86 61 70 47 86 83 25 34 83 42 99 82 55 82 73 97 51 35 55 47 84 24 99 55 53 93 58 23 59 71 97 99

 250 8 2 7 
 27 78 59 87 26 93 39 58 26 91 49 83 55 87 63 65 47 77 93 45 94 85 32 40 22 77 94 20 24 95 54 64 57 77 71 86 48 35 91 94 86 53 32 88 81 54 38 75 57 49 50 88 69 69 84 38 53 79 93 77 94 43 66 32 59 45 83 68 40 87 38 56 27 70 42 77 70 70 41 29 59 93 37 88 80 49 43 23 99 57 63 82 53 70 77 31 70 40 73 74 59 58 74 59 95 81 74 84 81 75 80 60 23 35 61 89 50 83 27 75 38 84 95 20 80 67 51 23 72 51 95 70 48 93 89 80 65 66 30 83 62 83 65 93 64 63 97 24 100 93 56 80 43 48 78 91 91 80 39 52 32 24 36 39 71 43 26 21 72 47 56 48 86 80 81 85 80 39 33 42 41 48 41 23 32 74 50 46 35 43 75 32 27 30 64 95 81 55 51 79 27 91 53 50 75 79 27 22 38 35 32 62 49 38 35 42 44 79 95 33 45 77 47 21 72 56 20 38 82 62 60 55 33 59 38 51 76 61 61 88 99 83 97 49 71 36 63 34 89 72

 250 8 2 8 
 78 30 45 45 22 79 56 90 26 43 74 94 83 51 100 96 100 64 98 91 77 43 35 50 100 29 46 52 88 43 85 59 37 42 54 25 83 47 52 47 74 100 75 86 58 53 20 31 48 72 39 33 63 20 93 94 35 69 22 64 45 98 63 87 35 33 90 92 46 81 78 78 32 83 59 67 87 24 96 55 50 68 51 64 27 82 26 39 52 91 75 42 92 24 33 89 60 65 60 40 64 96 100 99 53 38 55 62 53 91 94 73 66 21 81 63 71 98 94 51 97 33 49 46 80 42 81 70 46 92 44 61 67 66 69 27 38 28 51 20 99 79 42 76 55 28 87 46 70 43 100 80 74 39 41 89 76 81 68 80 93 71 79 82 82 45 87 94 85 86 87 41 53 99 48 58 48 38 71 48 41 82 72 44 73 24 77 78 45 91 50 58 86 24 94 92 34 31 72 20 50 49 82 89 94 43 73 50 36 88 48 57 91 95 30 61 78 37 96 64 82 75 21 95 41 93 21 100 96 64 95 89 71 51 50 59 46 34 67 91 88 32 70 63 73 28 60 95 50 56

 250 8 2 9 
 91 36 69 43 51 47 39 36 39 20 30 40 94 52 67 43 85 34 77 72 53 56 22 51 38 56 48 62 31 59 43 32 28 91 53 95 30 88 41 100 95 62 84 23 33 39 50 94 52 79 83 68 31 97 56 63 66 78 57 49 33 87 53 48 25 55 68 36 73 38 45 63 21 23 47 92 98 52 60 51 93 36 24 39 74 98 51 67 25 32 70 68 74 49 44 72 20 70 76 98 84 35 40 80 95 40 40 91 29 90 91 58 91 94 28 34 75 55 54 41 40 42 88 82 100 43 52 96 69 91 58 66 37 100 20 70 39 66 86 87 23 82 56 22 40 59 51 59 82 89 76 95 37 63 70 25 86 66 23 26 72 52 48 84 43 53 51 84 27 77 22 21 69 35 72 22 33 36 58 68 43 44 75 25 66 59 45 80 72 90 73 76 61 35 67 34 90 78 68 28 74 79 96 25 60 79 34 32 38 79 24 44 49 42 95 42 73 95 95 56 46 84 100 99 79 100 21 84 59 79 59 20 85 84 63 27 77 21 55 36 81 96 73 39 69 88 53 86 83 70

 250 8 2 10 
 76 66 23 51 85 90 81 50 39 100 30 79 29 26 87 63 86 95 68 30 66 25 23 99 58 29 47 70 59 74 44 50 60 23 81 93 84 80 35 21 97 67 65 69 76 62 77 29 20 97 47 39 88 92 100 39 87 45 77 31 63 41 83 53 98 68 43 52 32 50 85 64 35 82 93 30 83 36 59 72 33 87 47 63 86 45 25 54 92 42 43 22 91 53 36 72 98 57 88 68 57 54 48 39 33 21 20 80 93 76 77 58 97 39 100 74 26 39 89 61 89 37 47 51 82 87 40 82 95 29 49 35 46 96 73 79 82 53 31 81 25 23 30 71 72 30 54 48 41 74 60 74 81 46 24 49 97 26 33 40 74 62 31 87 80 92 33 43 20 78 94 27 79 29 94 59 98 48 26 42 79 77 73 90 87 70 96 72 22 77 75 47 67 64 47 46 35 23 88 66 43 38 37 34 41 46 59 71 27 39 81 33 25 69 78 51 51 67 47 89 76 56 79 62 85 46 52 82 64 79 43 52 22 62 41 94 26 80 39 61 66 95 69 40 27 91 59 80 25 57

 250 8 3 1 
 79 65 67 88 72 82 70 64 70 50 81 54 97 53 95 81 82 79 73 62 91 51 90 96 92 79 93 92 67 57 97 68 66 59 72 95 82 78 66 67 87 88 92 90 63 61 69 93 57 50 92 67 64 54 67 64 57 79 63 61 97 52 76 82 79 94 99 84 100 57 96 60 67 62 90 60 70 89 97 52 61 100 100 92 65 72 94 67 62 56 100 92 93 77 84 64 59 78 98 87 92 71 69 63 81 97 79 81 52 52 61 95 71 96 90 66 81 68 53 54 75 85 61 61 50 54 85 96 98 72 51 83 93 100 70 90 96 92 97 96 65 54 63 70 90 60 85 100 65 96 100 100 64 87 90 54 77 63 66 73 86 79 50 63 100 63 98 68 57 91 89 100 72 55 100 70 100 59 91 84 55 64 56 63 77 80 56 56 93 73 85 85 65 52 92 65 68 65 98 67 62 88 81 69 100 78 61 54 79 82 71 57 83 69 65 74 59 57 69 57 60 83 91 84 81 95 77 59 74 69 85 74 57 99 58 86 66 52 84 72 85 91 96 96 87 69 89 77 83 59

 250 8 3 2 
 88 52 50 82 80 67 78 77 95 69 51 98 95 67 64 61 85 83 77 73 71 65 74 70 90 71 74 79 58 57 71 97 58 64 51 66 65 96 99 97 61 73 76 62 55 91 82 87 60 72 72 66 74 92 81 78 65 64 61 76 51 68 99 55 56 71 62 94 82 99 66 73 78 50 58 81 65 80 60 85 88 71 86 94 86 100 88 94 60 84 81 72 62 79 89 68 90 79 95 82 59 70 77 72 75 63 100 84 68 62 73 61 55 76 61 78 96 54 55 70 75 67 52 89 82 99 92 89 76 97 76 83 96 72 77 56 94 50 88 59 50 55 72 70 56 85 82 78 61 91 67 58 63 79 58 59 96 80 85 72 85 64 70 85 84 83 65 90 78 78 52 57 69 96 82 63 93 76 94 86 86 54 61 55 87 64 70 74 57 65 93 68 98 74 81 86 85 70 91 55 57 96 82 88 52 59 82 91 96 57 80 80 90 60 74 84 66 74 73 87 92 65 97 100 75 98 99 68 83 95 79 86 92 77 55 72 71 88 50 99 56 91 64 74 66 91 67 85 51 59

 250 8 3 3 
 90 59 65 79 97 88 61 87 77 76 52 60 79 86 72 53 66 63 90 65 64 83 72 65 58 64 51 67 54 51 51 51 55 66 67 76 99 76 81 95 84 62 91 82 93 57 100 57 68 78 95 69 54 84 97 50 60 86 50 54 100 70 81 88 97 88 55 88 82 81 67 54 76 92 61 98 72 75 79 51 80 67 65 89 75 69 66 95 84 82 90 84 68 79 87 55 74 95 56 92 53 91 85 55 72 61 52 56 96 88 74 79 59 91 50 60 83 74 74 98 78 83 62 75 51 61 75 75 64 89 67 53 93 67 55 61 54 55 91 76 66 64 55 83 76 68 69 56 61 86 95 93 58 100 58 68 66 73 54 94 57 57 78 80 59 70 83 96 69 95 51 66 64 75 75 63 88 83 61 68 67 87 60 62 52 58 62 92 52 70 70 86 80 76 100 98 86 56 52 53 75 55 79 52 68 83 92 74 67 75 57 80 83 57 61 72 74 94 52 67 81 79 72 58 73 52 63 95 55 54 82 66 69 80 86 50 60 77 73 71 74 96 61 90 94 76 68 88 79 74

 250 8 3 4 
 76 83 94 99 68 95 91 81 93 81 78 92 71 64 88 65 54 69 73 95 92 67 56 80 69 62 85 94 58 56 59 79 51 91 87 76 72 57 76 90 83 52 89 69 77 83 79 99 87 57 87 67 78 100 75 77 99 54 93 84 69 52 94 74 64 87 80 57 80 90 59 94 97 51 75 57 63 62 80 98 55 82 87 78 94 64 82 67 60 66 51 68 66 56 53 58 72 58 69 84 96 86 85 92 67 84 72 53 51 98 92 94 76 100 57 54 86 84 63 93 58 59 52 65 75 50 94 93 50 58 76 72 55 70 59 94 73 97 70 74 68 84 51 76 85 85 81 74 53 85 72 56 95 68 55 67 51 97 61 97 71 55 75 84 51 98 53 94 87 53 55 84 74 74 64 70 62 52 71 61 81 71 97 94 63 88 76 89 58 87 64 76 72 87 63 81 82 50 50 72 100 62 69 98 61 98 67 87 57 84 62 87 86 53 90 78 77 82 79 90 68 64 99 71 65 79 90 70 56 90 99 95 98 67 50 50 54 64 65 71 92 51 93 71 87 70 68 66 72 82

 250 8 3 5 
 79 56 56 78 75 57 53 50 82 58 60 81 83 84 63 85 66 50 58 88 75 54 51 72 50 81 92 89 62 52 100 59 68 97 58 82 93 71 60 62 63 73 92 68 76 77 70 92 57 54 61 59 52 77 71 99 99 56 60 54 89 88 58 51 89 88 66 56 88 83 80 90 61 92 52 73 92 95 64 62 66 90 59 74 89 91 79 55 51 85 89 94 53 62 65 63 83 60 78 61 61 74 74 77 79 87 52 50 79 91 60 82 61 84 53 58 93 82 73 80 76 76 50 58 52 71 57 65 70 88 99 87 74 62 51 57 94 56 57 54 51 58 66 81 62 61 53 66 59 96 69 51 62 63 54 58 92 50 90 96 95 67 93 76 80 97 88 81 85 94 67 96 61 97 88 79 63 67 75 79 95 64 80 94 78 52 89 79 93 68 91 56 76 97 78 76 69 65 54 93 58 64 88 87 99 66 96 62 86 97 92 84 72 55 61 68 89 97 53 62 90 51 53 94 60 67 57 63 93 64 93 99 68 60 82 97 91 90 84 87 100 92 58 72 77 69 89 79 66 70

 250 8 3 6 
 100 52 54 64 69 95 96 70 64 92 68 51 63 74 96 67 95 70 55 73 90 94 53 93 89 61 54 69 58 98 51 99 64 72 75 57 97 86 53 95 63 97 51 67 95 61 99 70 52 85 97 83 95 98 70 85 50 50 69 77 83 85 67 76 65 99 98 89 64 88 58 76 55 89 58 66 88 93 86 76 64 68 59 70 74 73 98 81 70 93 95 100 98 70 56 73 78 65 61 77 98 85 83 99 67 87 71 59 87 92 90 65 71 54 98 72 76 65 86 87 57 68 93 53 82 73 95 54 84 79 91 52 88 80 52 68 62 59 85 69 54 74 96 67 71 56 83 60 63 85 61 57 50 62 91 94 84 80 75 60 97 83 76 55 98 66 68 64 84 83 82 53 100 99 63 79 70 89 98 93 97 83 98 72 75 64 52 82 97 69 74 52 63 92 93 58 60 79 56 90 83 85 58 55 100 87 79 76 79 72 88 87 81 78 74 55 57 91 82 91 81 58 90 90 61 53 57 72 77 94 95 92 69 72 99 78 50 53 79 78 67 55 64 94 89 54 92 56 60 65

 250 8 3 7 
 68 79 96 58 70 53 51 69 100 67 93 54 85 94 80 82 75 59 96 55 77 54 86 66 99 51 91 62 55 70 77 62 68 89 66 72 93 100 50 69 84 100 100 70 83 66 89 52 100 98 70 65 60 70 94 61 53 59 73 96 68 65 84 61 97 50 89 93 83 55 82 61 93 82 57 65 92 100 75 80 70 51 55 97 94 90 81 76 50 98 94 88 60 58 88 70 61 50 78 80 94 97 52 83 95 93 71 83 92 86 100 86 51 91 51 81 93 73 69 51 55 62 80 88 62 63 53 78 81 89 96 84 76 94 76 50 95 65 90 80 65 61 79 98 66 92 52 89 72 81 88 53 94 53 52 87 82 66 78 75 88 100 70 98 60 68 98 60 90 72 83 83 94 61 66 97 81 95 73 59 99 95 73 55 52 62 79 70 75 77 90 56 78 75 76 80 51 88 95 60 63 68 62 82 84 70 66 91 98 75 73 97 64 93 95 59 61 86 94 86 50 52 99 97 60 72 56 57 53 94 75 55 60 70 87 85 71 93 69 69 55 64 55 72 89 77 51 70 60 58

 250 8 3 8 
 77 74 68 71 100 73 56 52 50 70 97 74 83 51 67 78 84 91 63 82 97 50 85 85 93 73 64 72 75 97 80 99 54 68 61 60 90 68 53 93 91 76 89 64 64 59 82 80 76 90 71 64 50 79 79 90 78 53 61 51 57 50 86 84 95 92 66 71 78 93 74 50 52 52 88 99 50 94 92 97 79 64 54 63 68 57 65 93 97 57 50 85 93 76 84 81 86 58 68 50 77 86 55 73 85 88 51 57 54 50 70 85 78 86 51 75 65 62 90 96 82 73 77 89 86 67 94 64 87 75 80 67 83 67 99 89 78 90 89 71 69 100 81 87 80 71 74 69 92 79 84 83 59 79 88 53 72 99 73 66 51 65 90 91 100 83 91 63 68 57 84 90 73 95 75 54 85 75 86 61 80 68 94 100 100 93 57 93 69 50 66 82 50 94 86 86 60 60 87 72 86 82 100 89 99 65 68 50 87 70 99 67 66 96 77 76 92 77 57 92 76 78 58 67 50 89 57 90 83 54 99 75 54 94 97 88 61 96 62 71 50 96 80 72 99 83 55 78 73 57

 250 8 3 9 
 64 84 74 70 95 86 90 75 69 90 92 100 57 93 71 90 60 59 85 75 74 74 58 56 95 86 52 50 64 55 95 79 50 100 52 64 62 90 98 89 63 94 93 84 53 56 72 87 81 69 72 70 58 53 65 73 57 67 89 53 53 70 82 77 69 68 57 57 60 61 75 61 80 57 98 100 92 82 93 65 71 82 62 77 57 60 93 60 88 94 99 73 83 67 78 77 97 64 66 96 73 74 93 88 89 59 78 93 67 96 84 97 97 60 97 71 77 84 58 98 52 70 55 95 54 54 95 97 58 89 89 56 78 81 64 82 81 51 87 62 60 83 96 69 96 90 52 55 88 71 99 54 69 71 64 82 79 71 66 72 60 86 65 71 89 75 100 73 51 84 81 63 92 65 94 63 61 53 62 89 97 82 71 69 59 93 65 52 85 95 93 51 80 77 98 75 80 81 50 80 70 50 77 52 68 76 90 50 60 81 91 57 99 84 75 71 93 57 75 80 62 62 96 80 73 78 89 55 69 58 68 66 57 72 75 92 88 79 65 95 85 75 84 78 80 54 82 78 63 58

 250 8 3 10 
 98 90 88 95 67 89 95 78 78 56 83 81 67 58 60 92 53 97 86 53 96 73 78 89 97 95 61 59 81 52 96 60 64 87 79 100 92 53 50 64 59 73 64 54 61 52 50 72 75 61 57 59 51 57 59 67 91 80 79 72 83 99 60 52 69 55 91 94 74 65 74 97 61 57 67 69 56 59 76 76 59 85 67 71 97 60 75 85 56 62 83 76 65 59 57 96 82 82 90 53 89 58 97 57 66 62 85 78 55 81 86 65 83 68 88 70 91 85 95 83 97 72 83 91 77 96 84 74 86 59 84 68 55 80 53 77 91 97 100 67 77 88 54 96 54 94 58 99 63 100 90 54 67 96 57 71 87 85 93 68 64 83 66 59 88 96 54 83 58 99 54 84 88 88 56 72 62 70 54 84 62 93 58 88 56 71 70 55 56 95 82 58 62 77 97 85 94 65 58 50 99 83 59 85 72 58 69 100 81 62 65 90 80 91 98 94 86 67 97 96 67 61 79 71 57 70 69 62 50 83 51 53 99 95 60 63 60 95 94 77 91 88 69 88 79 64 84 58 84 80

 250 8 4 1 
 113 180 83 159 109 99 71 194 153 89 51 71 73 60 87 102 117 29 105 43 59 131 95 95 71 193 77 1 128 117 127 1 51 127 1 60 134 58 118 159 103 145 188 92 58 66 151 23 137 120 66 123 57 80 74 96 161 62 127 124 227 143 46 181 1 6 93 51 99 133 137 73 30 98 48 107 167 80 47 143 87 10 74 176 143 70 98 123 80 139 145 64 55 137 166 146 124 158 91 85 71 99 110 72 140 116 127 58 152 111 23 37 89 134 200 103 120 84 82 117 39 186 90 113 143 127 79 180 133 91 66 101 194 1 110 103 1 145 200 29 55 20 86 77 127 34 134 71 44 152 148 132 48 68 50 123 87 188 134 93 62 65 133 143 40 105 44 129 164 74 153 182 45 120 131 130 184 87 100 66 94 120 13 72 1 49 119 127 134 91 75 43 155 39 73 86 80 47 38 180 83 72 23 183 1 20 137 43 103 110 96 130 72 109 126 129 174 134 86 25 39 128 10 186 196 127 76 123 106 85 131 1 31 127 100 100 69 161 38 143 7 67 1 84 83 48 1 199 140 127

 250 8 4 2 
 168 43 15 65 122 19 181 102 80 96 88 98 75 107 48 100 102 93 137 132 182 166 165 85 68 83 150 87 63 76 113 87 65 222 63 75 122 117 22 121 121 26 79 176 71 59 225 31 98 184 130 80 93 51 32 71 124 31 151 108 148 162 181 102 138 116 147 95 228 113 160 148 42 78 62 34 6 137 105 11 28 45 61 112 143 49 40 138 151 215 90 92 148 63 128 213 125 114 102 139 83 64 102 40 29 87 145 70 81 105 120 99 158 199 165 103 125 168 20 55 40 140 16 18 145 85 95 103 50 79 75 76 134 137 72 131 163 175 1 91 15 142 95 156 82 160 76 150 153 70 128 155 112 38 110 161 52 28 207 25 196 135 125 121 88 55 92 115 214 166 52 178 86 123 156 150 168 166 77 179 112 87 157 187 124 80 73 125 17 71 83 1 74 40 149 40 93 58 24 86 1 96 12 86 80 52 155 176 143 117 127 200 168 107 110 159 84 176 51 1 1 180 153 126 188 129 140 183 102 65 66 141 70 98 172 83 152 91 67 94 1 28 106 171 72 152 124 99 46 169

 250 8 4 3 
 113 113 138 36 57 35 159 7 118 66 76 52 110 62 117 88 114 160 84 177 110 182 27 140 90 84 39 103 46 1 75 31 162 78 167 135 105 125 101 92 108 154 194 42 184 64 36 131 112 103 33 123 1 116 59 46 47 114 43 144 113 98 38 180 105 39 29 59 78 147 105 22 56 173 144 89 135 19 149 61 166 94 174 85 148 154 147 108 152 126 176 151 10 123 82 58 84 1 162 76 111 135 185 152 117 102 106 149 44 174 117 188 137 158 89 67 103 86 57 139 58 58 124 70 123 123 67 147 103 95 62 107 53 94 93 151 84 110 110 94 237 64 244 123 134 40 112 97 74 55 74 127 96 133 187 42 1 113 52 126 126 146 117 97 116 125 127 49 102 102 80 56 182 112 223 102 110 38 141 72 123 121 1 132 63 163 52 48 105 133 1 60 119 54 141 57 111 187 106 59 34 1 93 150 139 89 111 113 146 106 73 81 1 77 81 98 12 175 126 131 151 43 35 87 1 95 63 166 56 145 68 69 188 92 156 141 58 115 170 139 119 113 117 152 68 137 131 81 67 252

 250 8 4 4 
 46 43 190 128 104 118 98 88 89 92 119 206 63 126 219 4 150 73 101 90 89 91 165 56 78 68 120 11 118 1 144 182 24 161 103 145 47 54 96 157 173 40 94 183 146 19 78 123 137 1 82 60 236 85 95 96 116 162 64 125 51 111 108 128 21 92 49 101 40 49 106 114 40 95 38 43 157 123 128 76 139 78 144 113 185 65 97 65 1 148 44 62 112 117 82 184 90 101 221 14 162 136 103 1 197 101 1 65 210 32 63 34 163 86 138 32 134 138 141 135 90 177 98 125 159 115 13 114 121 57 81 191 121 58 42 34 116 27 121 174 103 61 146 105 97 125 57 67 98 73 215 104 67 92 47 169 74 151 117 18 112 124 20 101 137 134 62 83 216 21 71 181 150 114 74 45 178 105 81 173 185 101 173 36 105 106 1 28 76 205 37 165 26 165 86 90 61 209 21 122 88 56 121 105 79 66 156 97 58 141 123 26 1 63 95 120 138 67 82 100 97 47 159 183 162 112 116 73 178 115 122 21 108 74 118 160 35 157 87 186 235 49 125 127 1 73 161 81 79 115

 250 8 4 5 
 133 1 131 150 185 183 200 189 66 164 123 107 71 101 127 52 170 78 91 121 136 96 156 43 128 125 15 165 154 132 138 48 70 165 64 86 128 152 41 70 103 98 51 152 144 148 91 124 109 56 75 103 59 120 61 187 12 43 130 93 111 57 68 32 95 9 67 36 77 125 29 78 165 114 207 167 129 1 139 106 129 19 46 135 1 120 134 53 100 100 113 85 1 111 109 104 170 34 65 68 123 9 101 132 55 65 35 114 114 123 150 113 109 41 45 158 92 24 75 101 1 140 109 1 16 108 117 135 71 98 136 120 171 46 70 92 163 132 26 139 68 123 116 62 53 36 119 187 173 128 30 5 26 115 103 93 1 113 108 158 80 179 131 80 128 60 70 136 121 122 107 52 155 135 156 92 117 135 138 1 130 131 180 149 95 170 153 71 133 117 49 40 137 117 78 123 52 50 111 157 65 218 53 150 110 149 133 88 178 172 69 94 157 173 115 128 88 156 51 42 142 127 90 83 83 134 143 175 100 125 117 70 102 152 114 52 124 120 87 167 78 52 28 168 118 94 101 208 160 142

 250 8 4 6 
 135 74 101 89 70 48 127 13 90 92 93 35 152 117 117 177 76 90 132 141 84 109 124 1 97 158 143 118 56 80 166 112 110 1 126 81 46 58 156 38 182 35 17 63 138 66 112 108 56 122 146 149 139 98 193 1 184 203 94 97 33 38 13 125 100 215 65 67 131 126 89 147 14 156 137 31 112 150 90 54 76 65 36 1 16 145 66 58 149 75 114 78 108 118 92 1 21 69 80 113 172 64 54 157 69 140 99 95 74 132 155 93 209 73 99 72 114 119 91 77 111 157 88 57 146 172 166 157 181 134 111 73 144 168 160 90 143 121 187 69 26 184 168 119 77 109 84 50 124 72 136 46 125 11 34 159 1 27 121 79 227 151 121 149 96 111 1 18 56 119 99 137 102 96 65 52 106 160 100 91 115 17 112 110 151 86 71 83 105 56 66 172 224 50 156 188 117 91 1 116 44 59 177 61 86 1 66 101 103 1 103 194 145 233 133 96 114 147 55 59 66 134 85 88 74 200 112 98 140 61 38 103 82 166 161 82 73 45 192 186 158 128 143 109 101 147 145 161 48 208

 250 8 4 7 
 92 132 71 143 40 62 101 150 80 57 50 87 13 134 196 30 27 118 102 189 59 53 117 108 1 70 142 86 81 38 58 193 121 105 99 65 96 58 169 50 39 127 139 221 57 26 78 127 128 132 95 92 69 110 103 99 92 54 107 1 1 149 48 142 66 109 220 97 156 157 113 37 2 76 123 180 79 61 85 164 204 60 124 86 152 127 100 126 110 75 116 56 150 75 120 185 185 113 134 39 179 161 128 107 113 85 137 76 76 133 141 88 2 96 30 107 180 27 70 42 61 174 70 89 158 161 35 181 21 86 144 179 55 169 48 115 85 142 170 197 1 114 196 110 127 109 156 59 58 104 100 140 1 144 121 56 69 159 154 115 135 1 37 164 91 145 1 69 165 75 135 39 151 117 193 163 175 151 134 1 104 141 145 35 25 135 72 127 83 93 67 52 116 146 166 131 196 86 131 58 100 36 150 70 123 150 36 127 13 109 40 98 92 126 160 51 66 100 108 68 122 104 135 98 169 145 135 44 59 89 37 48 118 24 63 144 131 164 62 64 98 85 92 97 95 135 133 143 86 159

 250 8 4 8 
 72 163 173 180 127 87 113 135 108 25 75 103 1 117 88 160 51 44 68 124 148 131 38 65 138 1 93 103 98 111 135 135 59 146 125 85 144 134 33 37 41 60 83 119 171 87 191 102 100 169 166 90 119 15 132 58 44 73 149 180 179 152 164 68 128 117 141 172 90 157 197 65 5 112 87 84 52 47 64 72 60 105 62 88 142 33 129 152 37 123 124 118 138 105 106 174 81 142 113 80 102 121 105 46 151 115 104 101 59 50 155 57 130 98 117 33 91 75 158 64 175 140 165 66 129 1 121 56 40 116 29 79 131 60 162 75 179 133 138 118 135 35 64 127 62 180 107 10 94 119 108 49 44 105 94 75 102 52 156 72 14 102 90 11 148 107 155 28 42 107 109 189 61 141 88 90 16 90 100 119 279 104 130 107 99 69 24 78 63 87 29 150 120 36 127 88 131 151 114 172 151 134 74 87 118 190 60 113 58 12 151 96 72 10 90 76 112 19 122 187 89 111 133 125 27 107 55 48 166 78 181 13 122 113 148 149 55 53 15 55 93 137 131 172 1 45 145 57 49 159

 250 8 4 9 
 81 124 123 119 83 93 18 77 44 151 73 110 160 106 183 103 108 70 121 93 100 112 244 70 28 97 170 141 68 60 110 56 143 72 42 120 53 36 164 83 85 132 118 69 78 88 43 72 145 174 128 34 41 234 88 140 54 2 114 89 114 85 73 148 138 156 104 108 134 49 1 113 138 113 123 166 115 42 169 146 50 141 65 61 85 87 15 90 50 62 137 165 93 90 174 116 1 142 107 64 62 104 94 102 153 31 84 109 96 90 40 83 141 94 180 50 141 146 142 98 61 172 199 109 112 166 147 82 85 95 113 185 105 92 182 111 134 80 131 65 77 92 69 112 92 69 134 211 77 115 137 90 135 193 106 165 127 1 76 110 95 15 24 143 61 161 44 136 154 58 117 84 53 27 93 112 39 47 38 73 130 164 67 104 171 45 153 23 109 8 77 55 49 69 134 167 20 144 15 179 116 100 80 111 3 60 55 60 77 114 81 4 70 10 152 193 157 160 34 99 131 89 9 88 211 80 44 166 107 77 111 59 3 73 95 73 2 97 54 167 67 40 99 98 67 173 119 131 114 86

 250 8 4 10 
 71 151 1 80 1 1 184 117 92 35 158 105 112 150 96 132 116 63 109 161 117 64 61 121 155 62 74 119 90 73 116 104 39 180 64 79 119 52 115 83 105 83 142 130 94 100 70 69 81 76 165 20 58 14 137 29 107 92 33 144 87 74 164 130 151 36 33 118 158 38 99 130 74 78 75 136 65 8 147 224 139 162 2 71 65 99 145 175 143 141 85 49 165 1 56 179 49 140 42 125 95 67 85 113 179 168 109 86 31 98 84 111 55 111 80 70 12 64 96 171 125 140 84 138 110 89 124 159 31 7 63 231 28 182 108 29 24 117 119 85 1 75 170 121 109 70 25 72 38 40 115 133 131 1 63 168 100 117 110 14 72 65 63 124 141 96 164 110 13 136 150 94 128 98 102 80 107 73 69 121 135 135 80 57 104 51 102 89 74 162 161 1 79 75 12 45 105 96 115 140 76 153 98 151 140 123 49 112 152 94 177 122 73 74 64 114 54 67 147 162 78 110 141 118 125 146 107 106 85 62 120 98 76 75 114 70 125 170 76 82 104 69 127 141 94 124 163 80 71 79

 250 8 5 1 
 111 88 109 119 115 99 100 107 90 119 91 134 86 105 109 98 111 107 77 125 75 80 61 92 96 91 104 126 117 131 102 119 73 94 69 83 107 97 67 108 107 65 117 126 111 75 108 130 93 103 62 74 92 103 116 116 70 102 89 88 69 95 75 87 91 62 119 89 84 98 131 99 95 122 56 110 91 101 72 91 90 102 110 103 127 92 108 109 82 113 107 110 81 57 131 98 119 108 129 91 111 50 106 70 106 68 76 107 103 105 78 106 91 130 86 87 124 113 52 87 102 103 86 97 133 79 127 91 74 125 92 82 95 88 75 118 96 115 73 101 90 124 85 127 63 88 114 53 119 81 108 121 89 82 98 109 95 82 86 139 73 105 116 91 101 101 94 74 128 52 117 81 105 103 85 95 108 124 101 78 89 93 110 79 143 100 135 94 105 119 96 112 111 109 98 106 87 80 106 119 74 92 126 117 122 100 90 115 127 106 126 117 102 131 107 89 93 106 121 107 85 78 90 80 97 98 95 95 88 126 117 121 79 107 101 130 74 77 89 85 128 120 101 123 114 53 91 143 115 111

 250 8 5 2 
 104 51 57 99 94 62 122 94 91 124 74 119 96 83 98 68 112 86 62 157 66 98 121 116 122 100 93 104 94 87 130 71 112 129 122 121 88 85 114 102 67 70 88 101 74 80 105 98 109 86 147 87 128 94 124 88 118 127 95 122 81 141 114 119 80 95 76 114 112 120 117 103 112 96 115 122 107 88 92 96 86 96 90 88 78 126 109 60 70 125 97 142 85 68 118 88 107 102 117 71 79 97 118 135 91 118 72 94 82 81 61 83 92 117 84 110 103 71 92 88 96 143 57 83 89 117 105 135 105 122 106 151 130 98 93 100 132 95 80 89 103 103 137 84 115 89 113 116 118 76 95 66 89 66 100 80 110 88 85 87 99 87 104 105 123 75 112 94 98 77 108 122 94 124 87 82 104 119 104 76 89 117 107 116 125 98 116 98 106 87 85 108 68 57 83 106 100 96 46 79 96 106 69 138 79 89 109 72 113 102 104 110 153 112 81 60 100 130 108 130 99 114 68 144 101 119 113 81 96 84 95 120 109 104 116 84 120 107 94 87 109 101 93 81 66 94 47 87 120 102

 250 8 5 3 
 100 93 80 72 63 114 133 123 91 88 125 133 66 103 115 96 102 95 75 86 93 71 128 107 109 117 44 111 82 104 82 96 84 115 107 74 86 126 74 101 104 103 88 105 67 124 132 92 160 97 105 117 83 112 61 86 85 105 131 87 94 143 112 123 120 133 94 93 111 98 117 117 94 74 86 104 86 99 95 103 99 96 106 106 71 102 86 127 104 116 86 86 82 103 94 100 97 101 98 83 104 79 99 113 117 88 82 125 59 77 86 88 101 90 134 91 83 120 79 97 126 116 109 97 126 106 99 98 81 114 113 82 83 86 114 93 77 104 90 129 117 117 72 114 106 104 99 82 141 108 122 78 121 94 133 91 102 99 86 95 102 86 101 100 100 96 126 122 94 122 98 107 117 91 136 126 111 88 78 72 139 105 63 106 91 88 81 84 138 114 128 95 71 69 105 79 104 77 92 111 68 98 74 116 98 77 76 120 114 112 95 92 102 82 63 83 136 79 97 102 117 121 80 71 83 93 122 116 106 87 96 70 111 97 108 130 119 121 69 110 84 109 114 55 106 103 72 103 134 72

 250 8 5 4 
 111 59 91 97 99 102 65 104 103 107 101 116 119 129 100 107 83 87 83 99 138 99 103 80 78 136 119 96 136 112 94 96 137 102 95 87 98 84 132 106 98 125 116 136 103 112 117 101 81 106 92 93 89 112 123 86 117 91 116 95 91 102 48 78 111 104 107 98 100 70 103 99 88 103 74 71 112 136 60 100 121 93 120 76 86 109 83 78 103 85 109 72 124 63 124 81 97 112 94 95 96 86 77 128 119 131 124 89 87 94 76 95 101 69 97 101 96 84 99 79 52 104 107 140 74 92 96 91 84 114 72 107 123 86 111 93 112 107 49 111 116 92 97 107 99 119 89 76 129 64 116 74 99 105 103 108 81 147 128 93 104 88 88 109 101 103 140 135 116 111 120 124 97 76 112 103 100 94 81 95 125 107 73 95 119 76 127 99 109 96 111 104 114 96 83 131 98 76 93 111 99 94 81 101 120 130 115 101 113 76 81 80 93 94 105 137 92 96 119 74 122 84 113 81 149 77 95 70 101 78 115 79 109 107 124 105 139 111 102 95 112 95 91 77 113 86 106 131 114 105

 250 8 5 5 
 108 86 112 107 73 107 85 113 78 83 106 112 151 100 82 128 91 137 121 125 89 118 119 101 69 69 88 108 132 127 94 106 106 99 101 79 71 70 118 99 96 82 100 82 136 89 66 75 102 97 125 117 80 125 70 122 88 135 97 129 90 121 123 118 97 96 75 60 94 87 87 118 97 125 81 146 92 72 74 86 88 90 94 128 62 109 56 105 102 94 116 105 124 71 112 91 123 88 98 102 105 128 113 63 111 97 105 77 108 115 97 83 111 115 86 97 123 93 84 92 93 116 76 117 113 114 107 118 41 125 111 69 107 98 83 154 116 96 99 110 114 120 132 84 99 72 63 87 101 73 90 116 96 86 102 114 101 84 93 72 87 87 93 105 84 79 102 99 68 85 122 128 106 102 109 94 111 101 102 76 76 131 128 85 155 91 112 109 107 147 61 136 88 99 91 121 133 136 92 125 114 100 115 89 72 122 87 112 89 95 56 75 118 99 92 85 106 126 97 115 88 84 79 111 103 92 122 68 92 100 124 127 62 95 79 113 108 102 89 121 96 110 112 83 129 92 85 93 98 100

 250 8 5 6 
 84 85 115 89 121 95 88 123 105 103 113 109 104 94 82 97 107 135 65 89 151 106 97 105 80 72 77 131 95 116 94 110 92 136 86 135 118 54 90 112 67 94 99 117 78 116 115 130 119 104 79 118 101 72 79 117 113 80 115 113 116 101 65 123 90 94 76 112 48 102 99 96 121 86 105 111 93 108 97 77 78 124 97 116 112 115 85 84 60 106 101 88 85 110 111 96 109 94 59 73 92 87 117 106 89 94 82 96 86 66 79 95 123 116 111 73 70 99 99 98 99 126 85 94 149 79 84 94 114 82 93 119 126 77 85 110 108 79 84 126 55 121 124 103 95 116 78 110 106 111 132 127 118 99 74 96 116 66 120 103 83 74 92 115 141 112 94 128 111 130 107 80 98 111 103 96 124 117 94 104 77 96 144 85 82 73 146 110 88 126 107 82 89 125 76 98 91 129 90 116 138 118 129 104 133 99 84 126 101 124 113 86 81 103 92 125 140 67 91 100 71 132 68 68 94 91 92 91 151 95 111 77 113 123 98 117 123 90 80 105 78 107 70 103 66 121 89 70 98 68

 250 8 5 7 
 84 102 89 97 113 86 111 103 119 128 107 120 79 122 85 111 73 57 134 123 108 129 131 85 122 85 117 68 70 58 106 142 118 72 110 104 65 109 67 91 126 124 101 80 98 131 74 94 96 102 89 109 111 87 74 79 101 65 105 93 113 54 146 84 84 154 127 112 127 103 69 66 114 86 90 91 109 90 119 86 122 63 118 84 105 108 59 65 109 105 97 110 88 68 112 72 107 137 113 58 126 49 117 75 113 115 58 105 86 78 115 105 139 88 102 90 96 102 74 122 83 94 102 112 121 138 83 114 102 68 117 144 63 100 97 97 120 108 103 111 104 64 77 82 85 85 121 100 85 71 82 111 99 87 95 69 54 116 123 76 92 125 113 112 99 51 87 126 93 112 102 102 93 86 105 97 83 90 88 78 101 137 112 124 80 120 70 114 82 98 89 81 87 67 125 98 159 120 80 92 123 81 104 110 106 126 101 94 108 116 90 79 95 94 135 82 91 139 92 88 43 96 83 115 153 93 116 130 98 117 86 76 106 113 66 89 105 84 101 68 118 90 102 140 87 107 98 96 103 75

 250 8 5 8 
 107 99 90 116 97 65 116 114 109 132 89 82 99 89 133 89 74 90 90 101 88 66 112 81 113 86 127 111 96 115 95 107 98 119 84 126 79 103 93 115 98 99 162 93 98 131 113 108 55 123 91 118 97 80 99 95 94 95 88 93 93 113 86 71 102 79 136 93 66 88 107 81 123 95 62 103 121 114 65 105 62 94 103 55 100 101 112 68 93 95 77 95 65 114 80 94 136 92 83 113 83 84 83 94 112 86 78 120 99 90 102 102 70 94 103 108 93 90 98 76 57 46 109 80 106 120 74 120 111 102 79 128 103 134 125 80 102 92 116 113 138 54 107 114 93 103 71 102 99 80 96 110 86 83 127 71 65 117 82 61 92 90 128 65 86 118 97 89 119 100 94 124 91 109 104 108 122 79 74 100 100 106 105 93 96 135 105 128 89 64 118 103 90 70 155 118 123 84 96 141 125 96 76 100 75 107 101 103 86 86 67 127 86 85 72 137 122 122 94 103 133 91 100 138 45 119 81 118 110 109 124 91 123 118 120 122 82 79 126 78 85 85 101 94 105 123 116 71 93 73

 250 8 5 9 
 97 94 88 96 115 125 64 102 95 128 121 89 110 94 101 58 74 59 93 97 101 92 82 61 117 116 99 100 76 103 97 120 122 118 102 74 119 76 95 66 151 66 75 112 122 115 103 71 109 58 92 107 115 105 126 114 70 109 124 71 79 122 60 109 89 125 60 76 105 79 68 151 97 74 133 93 74 111 74 96 124 96 91 83 73 87 112 105 117 107 117 124 80 101 118 118 112 104 83 99 107 96 109 87 118 59 112 92 102 98 98 101 115 129 93 103 62 104 122 100 112 98 150 108 124 89 76 66 107 98 133 102 110 136 109 89 130 112 121 65 96 106 120 98 102 89 109 119 110 70 86 91 67 103 120 82 97 93 101 53 60 91 97 133 80 97 71 128 133 100 107 55 101 89 122 96 151 85 96 89 69 91 95 111 75 128 107 79 105 94 113 124 52 125 79 115 87 92 96 51 97 88 122 105 114 78 108 99 103 92 111 97 86 123 89 75 80 92 89 97 101 99 94 97 68 57 80 101 116 110 83 88 104 83 103 96 75 116 115 108 108 163 116 94 78 85 90 107 72 78

 250 8 5 10 
 83 126 88 82 89 86 120 93 88 107 84 94 78 102 108 117 133 99 103 85 90 94 99 90 132 100 83 163 103 87 68 120 95 51 123 92 85 72 117 119 84 140 87 91 68 98 107 125 86 130 121 108 79 132 88 61 101 77 120 74 82 97 105 71 134 86 126 78 115 113 82 113 123 85 103 133 85 74 90 83 72 90 105 84 143 95 127 104 82 102 121 82 95 120 117 99 120 113 116 71 95 63 78 104 81 96 128 109 112 118 97 124 93 118 109 113 81 102 104 77 118 124 105 94 102 86 60 127 127 104 76 80 114 110 98 87 104 96 102 90 95 134 100 100 88 95 95 105 86 129 97 97 127 86 107 117 92 85 118 95 106 114 104 97 106 69 79 105 89 91 80 53 121 110 101 97 115 93 99 98 82 58 82 94 121 68 129 101 115 69 94 86 88 101 84 142 108 90 96 126 114 110 111 118 105 90 101 123 134 97 82 90 83 130 73 77 59 116 80 110 119 127 126 74 115 93 118 102 94 121 115 84 90 101 97 112 91 109 102 99 77 103 72 142 99 122 109 118 97 139

 250 16 1 1 
 14 93 98 48 60 60 46 89 70 72 36 20 46 20 54 43 84 24 41 60 43 78 55 90 12 41 50 21 28 84 22 67 10 23 75 9 9 38 12 35 39 11 19 1 38 56 98 87 6 29 85 62 36 34 70 79 76 41 77 63 85 43 56 35 97 75 62 30 55 22 45 93 65 85 33 42 89 60 7 81 83 29 8 18 16 81 7 79 18 13 37 61 28 47 6 21 75 73 22 9 16 42 13 82 20 8 68 36 50 70 5 44 80 51 80 66 61 15 35 3 89 29 76 60 81 12 17 24 8 17 72 54 26 92 55 11 37 7 98 47 17 81 51 21 24 8 63 84 58 100 62 22 1 72 63 44 16 54 1 100 53 27 16 18 29 70 81 79 75 90 83 13 35 60 11 11 4 58 67 60 39 28 32 29 99 44 21 40 14 89 38 62 97 72 42 89 11 99 33 75 58 17 9 81 55 5 15 7 35 42 61 19 17 91 25 12 81 96 92 13 34 61 47 82 21 30 94 98 74 7 96 14 34 96 43 5 77 11 36 24 97 20 96 96 79 50 88 10 82 60

 250 16 1 2 
 70 70 81 51 82 19 31 38 100 82 29 50 86 33 84 51 72 10 46 6 78 3 94 96 78 100 26 27 11 92 59 16 4 92 69 69 69 58 1 40 75 20 65 52 91 27 79 18 5 31 12 86 53 8 95 27 33 47 36 80 48 81 34 97 62 35 60 61 1 42 27 69 88 33 17 69 34 49 88 89 70 45 14 75 36 58 95 83 38 92 67 95 92 58 86 45 64 26 58 65 10 4 36 35 95 45 29 57 45 75 74 32 47 99 57 1 12 98 86 86 93 64 18 62 70 94 95 89 18 1 13 27 96 100 16 68 4 23 57 68 86 72 93 100 3 18 67 52 33 63 85 2 14 70 70 99 84 18 30 42 83 6 55 86 94 77 15 43 43 43 74 22 58 65 97 27 59 97 11 20 55 14 7 85 8 19 14 60 32 17 26 26 9 22 23 13 45 76 45 51 91 86 23 71 96 1 35 67 56 10 33 94 2 34 92 34 97 30 18 28 23 68 43 86 94 76 34 82 62 88 47 70 18 8 97 31 42 53 14 14 20 98 58 28 1 96 45 97 27 96

 250 16 1 3 
 31 55 29 39 38 11 59 98 51 96 54 1 53 55 78 4 98 55 38 16 38 54 63 83 21 7 18 100 28 73 95 17 76 21 62 53 94 8 75 28 14 91 40 93 89 14 76 79 40 53 97 11 40 81 87 89 66 88 87 65 36 44 17 68 25 42 70 59 23 32 4 47 76 3 71 62 17 99 7 77 51 11 35 82 42 45 42 51 54 17 45 72 22 5 96 94 58 98 36 64 66 53 56 7 99 32 2 68 84 82 85 49 33 71 4 64 3 73 70 10 52 48 68 24 68 100 58 86 4 69 49 97 58 58 100 3 93 78 94 92 39 15 76 19 36 15 60 81 68 9 61 13 8 95 63 14 85 25 77 5 98 99 97 14 95 83 52 3 46 41 7 6 20 34 65 88 19 86 94 51 51 45 27 49 83 8 79 61 78 21 50 54 57 64 76 90 2 44 20 85 53 17 41 73 34 23 28 64 55 27 67 11 23 24 70 14 44 34 33 6 45 14 93 10 75 76 82 61 65 8 59 94 58 39 64 14 42 82 21 58 59 80 48 60 17 72 5 79 75 17

 250 16 1 4 
 11 80 84 45 42 25 58 44 46 20 99 26 51 93 49 65 79 72 70 59 92 27 27 88 66 20 96 61 3 53 69 5 2 8 51 70 52 90 22 38 5 51 45 27 58 8 91 92 95 84 5 19 4 98 64 91 96 67 80 81 25 87 97 6 65 38 60 62 32 37 30 68 67 93 9 92 65 11 27 81 24 41 27 8 78 8 20 25 77 38 89 1 47 74 75 32 98 37 93 7 10 71 22 36 72 11 54 17 44 51 81 91 78 92 49 88 18 32 94 66 88 61 4 9 33 13 31 91 31 2 90 43 70 8 14 84 68 92 40 46 50 44 18 45 77 44 74 37 16 87 23 14 74 83 96 9 66 77 38 23 33 52 53 88 44 67 70 78 35 17 24 8 65 17 17 1 4 62 34 49 16 1 61 73 87 13 69 86 52 13 79 36 44 96 12 12 88 77 31 88 92 22 21 9 47 39 34 50 53 34 26 99 49 1 3 80 79 50 20 38 13 74 82 2 72 34 59 98 9 6 17 17 28 66 43 43 17 17 38 11 14 71 69 78 100 28 25 65 41 83

 250 16 1 5 
 40 83 94 92 56 26 60 56 12 10 68 29 90 29 67 33 95 84 43 100 71 6 52 10 47 28 5 29 80 97 99 55 17 51 22 98 52 42 57 45 21 63 13 30 60 92 37 33 44 54 81 76 96 22 66 10 40 4 24 57 31 41 15 7 64 92 83 37 99 55 15 71 61 55 76 34 14 2 1 95 86 91 42 44 78 43 58 56 89 78 65 71 22 27 90 31 60 1 11 92 71 66 54 99 37 33 45 37 17 23 29 78 78 17 88 4 31 21 2 88 93 2 92 8 6 85 24 78 73 89 64 56 22 42 98 12 48 25 27 46 75 19 23 60 39 35 33 37 14 72 71 5 85 48 20 76 82 78 56 56 4 18 48 24 15 82 75 23 18 39 47 38 15 50 92 45 81 29 82 27 31 44 13 95 52 100 54 58 94 65 64 66 12 31 28 69 27 84 12 99 39 71 53 100 66 44 44 30 81 3 22 33 95 54 8 39 82 58 50 10 31 8 58 64 21 20 83 71 77 47 46 65 92 30 77 61 6 93 59 30 5 37 63 88 33 12 76 41 55 7

 250 16 1 6 
 84 98 24 66 19 98 79 25 83 49 65 31 45 37 56 70 71 53 58 58 88 91 20 31 63 31 50 31 36 28 48 9 83 23 85 95 31 2 67 38 50 32 100 99 49 54 71 32 6 51 54 93 84 42 51 33 75 79 92 92 13 85 96 81 65 100 38 19 17 43 56 31 57 19 69 13 2 12 38 41 44 71 7 56 35 78 84 7 63 52 89 1 35 88 31 20 96 47 16 62 67 3 15 25 68 87 72 32 79 68 84 31 95 3 40 69 1 76 2 97 83 45 13 4 34 68 14 4 1 56 98 44 75 27 38 90 27 83 21 80 33 98 69 92 24 76 21 86 10 11 49 67 43 94 46 39 10 17 32 27 52 96 9 85 38 14 19 11 69 32 73 50 17 5 10 90 14 29 63 94 30 9 62 94 34 45 50 84 30 16 1 31 44 75 16 73 56 88 42 93 16 29 59 64 80 82 54 11 7 71 57 44 92 90 8 68 74 11 33 42 40 1 66 46 27 72 99 92 33 67 54 82 74 15 92 11 21 45 9 22 57 57 71 54 37 99 47 67 25 87

 250 16 1 7 
 9 53 78 3 66 43 67 12 50 59 77 85 63 79 36 98 30 79 63 33 80 38 9 77 21 75 73 4 4 45 44 35 76 52 93 39 33 14 17 22 6 24 27 74 73 1 81 33 39 57 73 14 30 25 95 31 64 23 44 28 62 44 2 31 9 45 100 88 63 30 53 75 14 68 32 55 16 43 43 45 35 59 84 73 83 62 99 29 4 78 97 20 65 19 93 52 93 99 85 15 81 81 35 46 66 40 40 3 17 52 76 33 40 75 36 94 64 13 89 48 55 88 18 19 22 5 95 54 22 82 38 79 39 70 74 56 67 18 71 55 32 58 18 74 92 51 33 8 51 90 88 46 11 65 25 90 32 92 41 64 43 27 84 29 79 17 40 60 32 16 81 35 7 4 59 79 71 41 86 80 90 85 41 51 43 21 11 52 95 47 51 82 5 32 19 69 79 91 15 28 53 77 25 26 56 82 48 73 35 56 45 57 21 10 45 35 99 32 100 50 99 54 29 86 74 62 7 98 74 42 76 97 39 77 36 1 82 36 48 52 22 43 24 84 7 22 13 4 76 43

 250 16 1 8 
 91 20 33 13 34 57 93 13 16 33 28 35 46 49 69 59 10 91 54 90 13 51 79 52 76 93 12 95 16 45 77 28 50 53 44 40 44 22 82 50 85 21 66 86 7 72 39 33 47 49 67 84 45 15 3 58 57 71 24 18 77 84 86 92 79 34 73 67 57 75 42 31 55 63 75 96 21 93 21 2 55 55 41 6 37 27 61 73 94 34 28 100 3 50 100 80 51 34 59 38 58 88 48 86 71 50 71 39 10 17 68 42 37 44 96 96 33 48 73 41 17 51 3 59 23 18 90 58 74 54 98 85 51 42 56 37 10 99 63 49 76 52 7 89 75 8 45 38 97 41 63 2 24 86 57 33 85 1 40 68 64 45 86 53 59 21 99 46 27 18 22 68 11 49 47 47 79 1 95 73 80 47 72 32 16 90 91 72 25 86 83 45 64 56 76 100 28 52 56 67 41 70 48 90 29 64 70 21 34 92 82 47 52 81 51 4 33 72 68 14 30 2 90 24 32 22 19 3 52 4 83 58 7 75 2 57 93 99 11 9 27 16 3 30 71 28 29 56 51 32

 250 16 1 9 
 80 74 73 16 49 7 18 5 59 55 52 16 49 74 54 47 39 95 86 23 39 80 48 94 49 36 78 20 44 25 77 93 48 83 19 73 89 93 15 18 1 94 28 37 97 35 10 87 43 43 45 51 44 66 23 73 40 67 4 88 50 52 65 71 18 59 78 21 53 82 19 39 48 46 4 58 19 61 75 58 59 57 30 68 57 68 82 23 93 33 67 45 43 67 61 39 1 65 50 83 93 6 25 100 60 14 55 40 51 4 52 73 62 9 17 37 18 80 55 36 15 100 1 6 29 76 22 57 66 13 93 59 41 93 35 56 62 85 47 23 74 80 46 43 84 19 33 24 16 36 14 65 10 79 64 64 62 77 3 80 47 63 41 87 74 75 87 56 5 97 58 14 11 41 66 98 89 91 99 5 18 95 97 86 47 98 94 14 74 4 34 17 3 95 60 12 47 44 22 68 1 1 93 2 35 35 58 94 70 9 16 97 64 84 78 98 17 65 24 29 71 88 9 3 91 1 24 21 25 96 80 19 94 65 39 10 56 10 2 13 78 73 5 56 10 33 3 22 44 7

 250 16 1 10 
 1 57 43 92 30 31 57 58 70 40 18 24 44 97 85 73 74 39 4 79 20 88 94 35 45 13 25 65 54 41 76 98 27 17 53 14 67 81 83 52 13 37 84 18 64 43 5 89 24 28 15 20 62 18 92 60 63 5 53 4 16 92 26 62 56 34 46 81 56 28 41 60 95 21 55 3 90 57 15 29 71 26 72 46 22 16 10 26 42 11 80 10 40 3 1 5 97 79 9 21 79 100 98 71 74 40 9 36 15 30 66 89 81 21 67 34 94 29 48 67 51 84 44 35 88 93 2 80 10 25 74 26 42 55 50 87 95 17 4 71 95 43 42 82 10 8 8 58 75 87 96 25 10 84 88 71 18 6 23 91 11 55 21 56 67 66 53 98 22 17 40 30 94 99 51 2 100 55 75 28 64 14 44 30 63 78 5 2 95 7 90 58 31 58 71 3 68 40 60 2 75 7 63 100 75 63 34 94 9 76 1 83 67 91 76 24 70 38 93 48 19 56 23 50 60 33 91 87 2 98 85 21 57 36 99 96 44 19 54 83 87 84 22 30 90 90 66 69 78 81

 250 16 2 1 
 22 76 29 55 27 24 67 55 61 92 78 74 35 87 83 88 60 84 100 44 96 66 27 98 100 47 40 74 69 56 40 20 94 39 82 47 80 30 45 81 81 72 97 64 82 76 86 47 46 74 30 80 49 56 53 59 32 97 94 27 88 63 29 75 92 75 80 66 98 84 79 88 74 37 35 65 48 46 82 49 99 77 30 85 35 88 82 30 79 36 79 92 34 30 87 28 50 38 89 94 23 94 45 84 90 69 59 24 38 81 89 87 71 29 87 50 23 46 83 78 34 57 95 36 96 82 59 27 82 59 41 85 43 35 75 45 29 52 36 87 84 62 60 75 80 62 90 98 100 73 75 26 40 100 27 38 65 40 46 23 33 72 38 83 70 56 79 46 29 33 34 60 67 74 86 29 33 62 99 75 40 95 60 94 100 79 45 48 69 24 51 70 26 82 88 72 57 99 24 35 48 23 79 39 30 36 28 48 25 44 78 87 66 90 93 40 53 60 74 62 30 25 39 96 49 71 79 73 92 71 59 36 77 30 36 52 22 85 54 90 48 27 77 87 83 73 84 66 77 77

 250 16 2 2 
 26 55 87 47 49 24 28 89 52 50 67 75 54 21 44 25 77 93 69 53 98 78 90 65 51 42 47 65 77 75 59 33 64 53 63 80 86 41 46 35 46 54 81 27 31 72 34 61 58 89 25 86 74 67 83 95 85 44 80 39 62 94 26 88 62 45 57 48 47 93 42 51 64 65 74 24 62 23 67 71 29 25 46 96 74 47 25 54 49 46 69 61 35 87 85 31 77 37 30 26 95 66 29 30 90 77 78 34 70 23 78 29 79 87 48 31 47 97 54 45 54 48 23 68 93 94 75 64 23 48 58 24 81 91 46 76 35 54 44 31 82 91 24 31 85 43 68 50 76 22 68 91 87 97 46 47 25 75 70 59 37 70 67 74 41 84 29 47 87 94 22 63 98 68 89 52 46 25 43 55 62 57 54 47 49 92 79 52 48 49 48 50 58 95 26 72 65 67 74 92 24 24 58 31 97 40 88 34 43 54 25 52 34 97 79 63 41 30 33 41 98 34 50 42 97 55 39 93 91 24 49 34 20 39 43 24 27 33 91 34 64 94 32 26 52 76 30 80 36 73

 250 16 2 3 
 73 72 20 36 28 34 45 98 85 32 80 79 61 95 58 31 81 66 62 38 43 76 99 61 55 69 97 45 22 46 90 38 77 57 33 89 37 66 64 91 80 49 93 78 78 62 61 64 81 48 65 61 32 57 45 26 86 82 58 77 80 28 89 73 55 100 85 30 77 23 81 79 99 84 38 50 93 87 72 83 33 79 39 70 60 44 87 89 47 40 76 40 82 98 34 90 28 77 74 34 22 64 92 36 22 53 46 56 43 73 20 20 59 86 44 58 23 24 83 58 66 56 29 76 27 82 48 62 98 49 99 72 84 80 50 35 63 60 59 37 97 55 57 43 42 22 28 97 93 95 40 24 72 56 85 69 99 90 90 49 50 63 43 70 25 77 68 71 34 29 43 33 89 65 64 98 41 24 48 41 62 53 92 47 41 36 37 64 96 37 67 84 41 61 89 20 31 58 51 30 79 21 54 83 33 56 28 67 27 46 86 22 28 78 80 89 85 92 95 94 51 78 53 44 36 47 72 71 38 75 64 99 65 86 86 56 64 22 99 74 69 62 70 42 41 85 86 69 73 59

 250 16 2 4 
 73 21 25 41 31 29 80 47 34 76 45 56 41 23 31 87 68 88 42 75 56 61 34 65 91 51 95 64 28 88 40 71 52 100 64 53 62 65 26 29 95 45 36 98 86 94 50 31 71 74 35 55 84 20 46 81 75 35 84 47 65 54 31 53 49 62 34 22 88 23 99 62 87 53 67 44 44 36 96 33 87 96 78 43 76 27 64 23 65 49 20 63 100 47 61 64 53 58 80 32 76 34 83 35 39 59 54 80 89 39 99 99 68 66 51 73 82 23 57 73 94 95 52 34 37 40 57 60 73 41 75 39 41 36 90 63 23 37 64 92 99 63 76 58 39 46 38 65 36 70 82 34 42 52 41 71 28 93 52 23 50 32 57 88 29 21 77 34 93 41 24 62 41 71 58 89 96 93 55 68 58 82 85 52 56 33 24 53 47 39 65 83 63 37 79 100 44 31 95 64 35 75 59 84 24 83 73 100 27 96 81 77 73 68 90 87 86 51 37 99 66 45 99 99 88 24 61 34 40 37 33 88 53 20 63 57 51 55 38 29 34 54 94 98 30 47 92 48 28 43

 250 16 2 5 
 98 45 21 90 29 41 40 67 37 22 100 61 27 61 92 55 54 86 65 24 46 36 59 32 61 60 56 44 52 59 71 89 86 55 35 75 68 53 46 26 56 27 52 21 65 42 29 85 64 64 51 85 98 94 57 96 82 89 45 27 59 67 100 99 75 48 77 42 68 65 47 84 41 57 39 87 54 32 34 32 80 21 32 100 95 43 84 57 94 69 79 44 88 86 96 63 73 32 62 40 47 67 88 43 59 81 94 26 74 85 63 23 64 21 70 25 100 26 43 32 97 54 85 79 37 64 60 77 49 89 32 95 30 69 25 23 44 65 72 82 43 89 34 48 96 44 97 32 62 44 23 22 39 91 53 86 50 53 87 22 31 25 95 73 55 63 92 99 32 67 29 80 55 21 54 48 76 81 39 94 58 36 85 52 52 36 71 70 82 47 80 24 66 46 39 100 79 23 97 44 95 54 99 82 46 87 44 77 51 76 69 80 48 48 67 57 95 55 73 53 89 60 94 31 45 82 91 32 26 23 66 38 81 41 93 69 70 34 96 22 52 21 67 30 84 71 100 48 31 49

 250 16 2 6 
 28 56 38 88 28 60 65 100 34 56 71 82 42 83 30 84 53 73 83 62 39 79 21 23 33 81 93 64 99 21 76 31 95 87 58 64 39 90 23 75 84 45 24 32 81 51 44 38 23 98 34 46 42 33 88 38 86 90 22 57 69 89 23 99 33 72 93 75 68 78 42 53 90 95 74 100 100 49 58 39 78 83 89 33 51 73 82 57 93 97 98 59 68 73 99 71 81 72 76 93 25 64 21 94 72 98 49 36 29 21 26 68 55 55 47 50 62 38 100 72 44 64 73 64 99 65 30 83 74 43 82 40 76 28 60 90 68 92 31 24 95 47 53 66 25 55 49 72 54 56 28 39 82 92 23 78 57 34 60 77 74 69 28 59 86 33 27 56 43 71 54 31 21 94 26 93 94 90 30 48 59 36 21 76 71 39 82 100 94 96 47 36 30 86 35 75 55 45 33 92 34 60 92 77 69 28 64 48 81 62 93 34 44 48 54 59 25 36 94 57 58 28 40 21 81 81 32 69 80 25 89 90 83 76 38 87 69 34 69 81 90 89 75 25 77 22 46 27 40 47

 250 16 2 7 
 79 30 48 20 33 61 87 95 35 86 35 43 25 75 91 35 76 46 80 50 86 89 91 46 90 76 77 89 73 60 40 57 64 35 72 73 52 98 58 94 60 76 50 83 72 65 54 28 73 39 86 32 75 64 59 35 23 66 57 40 28 83 75 58 36 67 100 76 20 37 87 98 60 49 69 77 76 88 70 75 20 62 91 25 52 73 44 43 83 51 60 73 36 96 28 52 77 67 85 95 58 30 55 59 25 67 51 30 74 38 43 41 40 39 38 96 65 63 47 63 92 36 88 83 45 60 94 98 62 76 40 73 56 61 90 27 40 30 100 97 43 67 30 92 98 39 84 54 32 66 71 67 27 78 92 41 69 65 28 22 93 72 69 26 28 48 64 52 62 83 83 26 77 78 38 35 86 83 82 40 86 30 25 74 41 21 29 35 29 36 21 61 93 62 49 43 84 57 20 80 32 80 57 39 90 55 39 99 25 35 61 95 75 69 72 77 47 49 45 94 33 57 99 64 51 70 82 75 43 81 63 66 82 96 48 99 55 71 81 74 98 35 23 42 35 95 75 79 87 49

 250 16 2 8 
 86 87 53 24 90 56 34 100 44 74 33 76 100 63 41 30 95 53 68 75 37 51 96 36 40 34 98 68 61 92 92 45 90 29 51 59 46 62 79 97 61 21 42 80 35 46 59 37 60 94 78 57 34 87 60 98 61 43 31 57 52 24 71 43 82 48 55 23 28 50 60 68 79 44 47 88 53 48 95 92 98 39 24 51 61 87 28 57 65 36 31 65 64 26 87 75 26 64 33 81 84 31 27 46 63 23 98 93 84 75 68 78 60 68 70 85 28 97 60 56 81 92 67 88 74 73 49 67 62 66 26 89 23 33 78 84 28 35 97 62 60 55 73 52 97 65 51 37 83 82 80 55 77 76 63 89 87 62 24 96 26 35 57 65 53 53 24 45 97 64 26 70 32 94 79 24 89 71 26 25 44 65 80 74 34 88 94 62 76 99 97 89 90 25 23 21 53 98 58 28 34 85 48 41 86 69 76 87 58 67 77 83 57 42 42 37 37 24 51 97 81 31 73 43 84 84 35 57 59 71 90 66 32 24 32 58 56 26 88 53 42 80 75 50 49 59 47 90 56 44

 250 16 2 9 
 60 35 59 25 78 93 87 41 38 31 64 74 37 97 51 79 28 83 68 65 29 63 92 77 35 87 81 91 54 40 47 23 23 82 90 29 56 73 88 48 43 89 95 77 22 31 30 42 85 45 72 93 66 45 80 64 82 32 70 45 70 71 97 63 84 39 39 81 25 83 82 81 46 80 63 90 98 47 90 54 23 70 97 34 38 30 90 32 87 91 66 81 69 73 26 25 33 39 22 64 24 39 40 26 31 80 25 96 82 29 41 85 22 86 89 98 45 24 59 45 20 62 29 49 72 37 42 35 27 88 55 74 82 86 73 47 45 64 83 55 78 76 74 100 38 59 29 70 66 20 32 81 49 75 72 86 22 54 82 49 73 78 45 62 87 24 69 97 83 63 50 91 32 27 71 48 63 43 98 22 83 30 23 65 40 92 70 29 39 35 92 99 97 60 85 29 45 70 47 36 85 98 95 99 22 27 96 42 67 93 67 84 51 44 60 79 84 82 91 82 34 72 45 46 37 82 29 23 90 72 46 80 60 83 23 35 51 78 64 99 46 51 33 27 51 38 29 71 65 52

 250 16 2 10 
 42 54 57 40 52 26 29 41 42 75 50 56 47 72 83 40 45 94 48 90 72 59 69 24 80 87 43 52 72 21 51 53 20 98 76 39 68 78 31 74 99 50 26 68 34 89 52 84 73 90 64 22 71 88 65 99 91 58 38 57 29 63 91 56 46 90 29 63 34 81 30 36 31 77 56 92 58 81 53 44 28 46 39 28 22 56 32 95 21 36 97 50 40 80 68 70 51 37 20 51 63 97 32 100 82 93 56 20 58 28 40 36 98 36 45 39 72 27 38 70 35 35 45 98 52 24 86 35 92 81 42 87 48 28 79 49 44 89 82 43 81 20 29 92 70 25 70 76 97 49 48 45 82 59 65 74 76 88 76 36 44 91 51 21 56 41 29 64 28 55 98 91 99 53 68 46 93 73 80 42 36 91 60 79 66 64 38 46 95 41 38 58 37 31 88 27 52 59 97 40 99 49 85 32 63 87 25 94 24 88 30 40 80 25 60 74 99 68 85 94 65 99 76 32 30 74 39 81 92 67 78 48 43 47 72 48 65 23 81 78 83 62 24 48 32 42 94 55 77 58

 250 16 3 1 
 63 55 75 77 97 75 66 93 78 59 74 74 87 80 68 94 89 92 99 57 67 85 72 54 93 64 65 59 58 77 63 61 96 69 97 75 55 98 65 56 50 89 80 62 87 58 92 67 69 52 54 98 89 84 99 99 67 55 53 79 93 83 86 72 64 67 98 71 57 50 87 69 75 60 68 59 59 88 73 79 98 51 56 51 81 70 50 71 86 56 95 89 90 90 94 77 90 89 85 78 72 85 77 98 61 76 59 61 51 88 64 80 52 83 71 79 51 84 66 90 75 88 82 91 94 92 94 69 82 88 58 74 67 78 65 86 82 75 94 80 59 99 99 51 100 56 58 79 81 60 91 76 78 83 77 55 78 76 71 65 90 100 90 56 62 53 89 82 72 56 56 92 55 84 92 77 94 62 98 94 77 62 77 81 73 57 62 93 65 56 71 90 74 73 92 60 52 56 62 64 55 79 75 67 88 79 66 94 78 52 90 81 96 70 82 84 79 88 63 56 54 92 70 95 84 90 51 91 58 57 64 62 71 62 99 91 82 68 52 94 59 66 77 89 99 91 73 67 51 86

 250 16 3 2 
 75 65 96 66 76 87 83 92 95 66 76 71 75 63 68 86 70 66 87 83 62 98 57 100 100 59 93 75 99 68 62 74 64 53 88 59 55 50 98 82 71 100 54 61 58 80 61 63 78 60 53 53 90 54 78 86 89 73 90 99 88 53 93 59 65 99 57 98 54 75 92 72 73 93 91 66 60 56 52 70 53 59 57 79 86 67 95 93 74 54 50 85 53 68 91 58 83 68 83 59 53 52 69 88 64 64 58 95 60 63 82 66 99 90 52 86 57 69 65 73 51 67 86 55 63 86 63 74 90 73 66 91 89 55 95 86 100 76 57 53 67 52 78 98 58 68 66 71 96 72 64 65 89 69 60 77 95 84 60 95 56 64 84 89 79 59 98 84 82 78 64 72 74 79 84 67 76 53 76 78 98 89 100 93 96 57 86 67 55 95 68 66 94 81 93 71 99 94 71 60 57 91 54 53 79 75 53 66 59 72 89 76 67 65 73 89 78 95 77 63 61 53 59 74 85 86 71 80 81 91 71 79 66 97 55 72 90 80 56 97 89 92 59 53 91 99 72 99 88 87

 250 16 3 3 
 74 52 59 75 74 58 57 51 50 78 66 91 92 64 67 99 70 76 68 58 100 93 63 69 92 74 61 91 97 73 68 82 93 68 52 52 62 75 82 71 88 52 50 56 65 75 92 63 76 60 85 57 78 100 53 80 96 73 53 73 86 79 85 93 99 93 54 58 87 60 76 76 90 89 63 60 88 79 88 75 53 68 67 100 74 75 96 91 52 57 100 79 92 88 96 73 60 55 56 68 52 90 74 66 65 66 90 76 93 57 100 85 58 91 75 64 60 84 74 58 71 84 64 98 56 61 79 95 96 83 60 62 100 96 56 84 71 91 97 57 52 72 64 83 70 90 74 84 72 78 65 81 61 81 94 97 57 92 57 96 98 100 97 51 55 98 73 84 95 65 85 59 79 75 66 53 97 78 63 68 58 67 67 50 82 74 91 72 87 86 100 53 86 78 82 97 90 74 94 92 71 88 61 68 69 100 81 96 96 62 73 58 78 50 96 99 70 87 67 99 50 82 92 63 57 62 61 65 57 64 55 97 59 57 64 100 86 90 57 50 100 50 91 72 58 84 86 98 60 91

 250 16 3 4 
 63 56 94 54 91 88 82 97 90 78 52 93 94 54 99 67 65 72 80 78 59 50 93 95 60 57 87 59 70 88 93 54 80 78 98 65 72 55 83 95 76 60 81 69 59 89 51 62 66 57 90 52 100 95 86 99 85 91 89 78 72 100 55 71 73 50 81 84 57 85 81 70 62 64 65 62 76 89 80 57 78 57 92 64 56 73 63 60 71 53 55 77 61 81 60 77 56 65 79 90 60 87 51 59 50 74 89 78 60 85 50 90 67 77 77 99 82 67 62 77 86 79 64 54 53 71 99 61 100 66 63 100 93 90 94 94 96 74 73 56 98 74 52 71 83 76 74 76 69 75 95 93 51 82 56 69 56 74 85 84 81 77 95 63 81 61 57 80 88 82 53 71 96 95 77 83 56 68 74 52 57 60 100 99 97 53 60 86 98 61 87 100 60 77 95 67 76 86 93 98 96 64 53 83 53 51 65 84 75 94 58 69 55 55 90 87 85 90 96 84 75 99 96 66 53 95 51 57 70 92 77 96 72 97 61 89 66 67 85 52 60 100 68 76 66 81 55 70 58 92

 250 16 3 5 
 68 52 82 61 79 58 85 94 66 64 50 71 62 50 79 79 76 92 100 77 79 63 62 60 62 60 61 51 87 56 69 87 96 63 54 100 56 54 84 61 50 54 51 57 78 82 82 95 86 85 86 61 67 91 92 81 60 69 59 97 74 79 74 59 62 74 99 97 72 75 65 65 81 55 98 78 78 58 53 50 69 68 55 65 95 57 90 93 95 56 96 63 59 69 89 71 89 80 66 59 96 65 71 54 98 52 61 74 91 74 76 62 63 52 80 51 82 82 78 83 62 66 77 90 87 81 58 87 58 84 51 81 99 96 80 79 54 68 84 54 98 92 62 98 50 83 78 98 99 57 63 67 98 75 53 53 99 62 64 50 95 74 70 73 78 55 50 69 91 58 50 68 80 99 82 51 94 93 87 99 69 97 84 89 99 95 71 77 64 89 65 62 83 74 56 65 81 83 72 58 90 92 90 83 96 80 61 51 75 73 88 91 66 64 56 97 78 97 69 71 80 56 55 100 73 95 89 74 82 65 95 59 66 70 79 56 77 68 86 76 61 75 56 50 87 93 58 68 85 64

 250 16 3 6 
 83 65 90 83 84 67 76 79 67 87 53 85 97 64 53 80 59 62 82 93 95 57 86 60 90 97 57 92 74 85 55 64 64 53 91 61 84 51 93 82 83 56 97 100 65 93 70 94 71 66 96 82 62 83 92 76 78 66 77 91 67 81 68 75 88 98 56 54 68 91 62 94 100 50 86 63 95 70 100 96 96 100 79 87 67 70 62 80 55 85 99 92 88 96 61 84 70 50 84 100 85 79 88 87 100 53 100 77 85 50 62 78 63 87 67 79 74 89 69 64 50 96 72 72 62 97 63 89 50 55 72 54 85 63 58 72 83 66 89 90 96 64 68 68 94 92 98 54 74 61 72 55 90 58 50 79 54 81 90 98 59 98 96 53 78 68 53 70 73 83 81 76 65 74 89 80 55 97 83 83 71 92 94 92 89 99 89 84 81 99 95 79 99 56 56 50 84 99 65 87 84 88 82 52 92 69 87 62 58 74 61 53 97 87 95 71 62 59 63 54 95 55 96 86 90 72 79 98 50 89 73 86 51 80 95 89 54 69 86 72 83 87 97 56 91 81 50 76 67 99

 250 16 3 7 
 83 83 50 84 75 83 73 82 67 95 83 51 97 94 81 78 100 73 89 71 99 79 81 65 54 51 76 64 73 75 56 92 100 57 65 97 75 68 57 60 98 65 71 78 67 70 71 63 54 70 62 52 74 61 96 83 50 75 83 55 89 97 50 56 98 64 85 85 54 75 100 75 74 53 59 63 55 62 90 62 64 64 52 95 79 59 94 52 50 56 96 52 62 77 65 99 57 90 63 68 58 74 97 86 50 52 75 83 94 75 52 65 88 88 89 81 90 70 56 52 73 51 59 80 70 93 63 95 63 88 85 97 97 67 93 93 58 53 53 88 80 50 65 55 84 98 62 75 96 80 63 55 85 60 99 69 53 76 72 58 100 64 95 72 90 71 76 87 78 70 85 61 99 88 81 56 86 97 94 70 78 57 61 99 81 59 96 53 92 71 93 99 100 72 91 78 50 58 55 77 91 62 68 64 98 76 98 84 79 86 60 62 78 81 70 59 54 70 90 97 78 81 94 62 100 84 55 100 51 65 56 62 55 90 84 62 89 60 80 68 100 63 100 52 75 67 74 84 78 63

 250 16 3 8 
 79 64 92 71 91 92 61 75 52 50 80 86 52 59 79 82 70 99 72 98 91 60 59 76 77 67 64 91 82 59 97 80 90 53 78 90 90 92 71 88 52 50 87 50 58 100 71 95 70 96 86 80 84 97 96 93 68 68 77 86 94 63 83 88 84 64 94 72 95 85 92 67 59 71 85 99 86 83 67 79 86 80 56 60 86 61 97 81 79 90 85 72 80 65 58 97 53 73 58 88 78 86 62 52 82 90 51 80 89 74 77 57 76 83 73 74 91 75 50 78 72 73 95 56 56 51 98 94 98 64 56 66 56 51 72 82 88 61 77 56 95 54 87 54 81 89 89 69 88 76 99 97 70 64 54 54 56 100 74 88 100 73 86 72 66 76 60 92 76 95 65 100 96 97 86 89 100 85 95 53 85 96 81 98 99 61 99 92 85 76 64 58 71 91 56 57 88 76 94 90 52 53 83 88 56 92 84 77 60 89 71 96 86 55 62 61 93 66 51 52 66 69 93 59 84 60 91 54 98 79 90 82 54 80 86 62 86 93 73 84 74 72 60 71 64 68 87 69 95 61

 250 16 3 9 
 100 84 68 53 87 93 91 81 78 61 90 56 90 72 53 70 90 75 87 75 91 98 61 60 93 96 60 89 98 72 52 57 94 92 53 98 100 57 50 80 92 56 80 98 88 62 51 98 54 62 81 50 53 78 98 56 64 90 63 87 86 72 71 66 95 94 53 85 58 98 56 87 70 57 51 55 52 50 56 93 74 96 87 99 51 58 64 94 56 64 78 76 73 66 90 85 81 64 71 67 67 60 81 87 92 64 57 75 53 59 85 62 80 55 90 67 51 68 52 85 65 86 80 84 79 99 77 57 68 92 78 86 81 86 55 70 96 87 97 69 87 57 86 68 96 60 97 94 73 86 59 94 50 83 91 56 50 65 60 61 57 97 90 50 81 64 93 51 59 99 88 65 74 63 89 75 56 59 83 82 83 88 62 65 83 96 100 80 83 80 97 50 92 87 92 85 98 82 63 81 51 54 65 84 62 89 56 53 57 93 93 53 50 98 99 74 51 98 66 82 74 82 80 85 76 78 88 81 64 74 93 81 74 97 89 85 99 100 58 77 88 55 68 94 72 85 60 72 77 72

 250 16 3 10 
 95 57 99 82 55 51 76 74 80 72 63 73 92 83 99 76 83 72 58 77 96 71 72 54 92 83 93 96 73 65 74 64 57 91 53 89 80 67 75 62 59 56 52 59 75 69 79 80 68 63 65 82 51 93 71 59 67 64 58 95 68 90 67 78 99 60 91 59 89 52 67 64 92 75 67 85 91 77 87 55 86 96 69 68 91 78 88 97 94 76 67 70 86 83 71 52 81 84 86 73 76 57 86 63 58 59 68 50 95 72 53 84 70 68 72 63 87 89 86 79 63 95 93 61 71 64 86 64 61 97 90 55 93 85 76 77 89 84 65 54 98 74 76 85 51 50 75 94 70 96 69 54 64 64 57 76 77 81 54 96 66 100 79 56 73 67 98 58 79 87 72 93 96 59 90 57 51 78 56 57 74 93 51 81 52 95 88 97 90 83 80 93 91 62 57 74 55 64 73 71 97 76 74 57 88 77 92 66 92 100 94 75 70 81 91 52 55 65 57 52 100 74 78 87 53 91 54 76 88 95 89 88 51 73 86 66 58 62 94 59 83 59 93 65 83 66 76 98 94 66

 250 16 4 1 
 80 106 101 84 137 48 72 132 165 193 28 64 144 87 2 47 169 16 91 147 101 113 182 75 4 15 111 94 125 105 120 140 111 45 192 97 179 1 69 56 109 93 160 183 101 168 92 100 143 99 127 149 112 44 69 132 179 99 117 51 160 114 1 34 33 164 84 130 127 102 181 82 97 37 96 113 68 32 141 205 33 86 142 152 92 9 59 43 103 133 63 78 121 29 34 18 139 112 91 134 57 99 229 111 115 97 102 1 178 165 60 56 99 114 40 88 120 47 137 121 112 174 93 122 97 138 78 117 188 17 39 117 61 67 114 76 145 55 123 135 105 97 121 70 105 164 42 158 27 159 111 190 171 188 74 77 1 180 108 138 108 127 129 97 144 62 55 29 103 115 181 118 174 84 55 125 162 91 146 101 114 114 52 84 112 90 113 125 168 68 185 61 156 124 110 91 38 180 137 115 91 92 119 12 158 120 42 123 15 88 95 32 202 77 67 79 48 60 98 114 1 122 97 211 62 62 103 1 187 113 91 136 73 107 110 218 88 96 196 74 77 170 63 112 70 117 87 156 124 106

 250 16 4 2 
 156 113 103 160 62 96 144 150 157 125 147 126 83 97 134 120 147 72 8 49 118 26 109 115 61 26 130 60 98 104 43 97 69 138 24 84 49 113 34 157 115 43 145 80 97 36 181 76 200 175 1 108 113 106 129 154 194 188 137 148 1 71 135 93 102 1 87 1 86 193 94 94 1 65 69 181 72 43 123 171 121 89 144 168 48 107 128 54 94 99 92 125 37 8 127 126 85 92 24 47 148 159 120 214 89 31 95 120 20 33 69 133 55 79 31 181 105 60 48 69 73 96 153 172 173 59 105 135 130 120 133 94 29 120 102 45 115 158 83 106 78 115 128 153 76 29 1 117 48 72 85 71 86 84 127 138 68 127 106 75 164 82 164 178 28 41 78 16 167 158 56 137 137 84 49 152 95 148 169 68 90 167 122 105 134 154 52 90 37 141 186 136 171 110 156 104 74 65 44 114 134 82 75 128 27 108 31 122 73 29 63 159 83 54 79 140 115 128 150 152 34 147 28 162 118 191 44 159 106 66 127 13 122 133 37 55 131 43 88 168 44 113 121 78 113 87 110 159 102 59

 250 16 4 3 
 134 155 98 62 33 134 111 77 203 161 188 50 130 131 112 121 158 87 103 1 89 138 128 123 125 69 20 64 133 109 40 158 122 187 46 78 70 149 37 136 198 146 133 59 105 90 163 87 59 22 132 12 61 149 121 108 126 87 1 102 57 100 152 148 36 104 119 28 100 151 37 98 127 123 139 89 115 116 134 165 74 32 134 187 149 93 103 124 184 113 95 172 89 61 109 228 111 118 166 115 169 87 85 73 145 116 75 59 164 175 40 144 110 66 165 118 92 119 151 205 1 66 92 205 194 116 117 109 97 1 189 270 119 68 213 180 239 36 81 50 76 90 54 73 164 65 67 102 84 76 107 206 73 57 63 66 79 145 156 88 73 44 129 141 148 111 22 38 43 72 46 116 143 192 91 83 143 26 114 46 34 39 123 192 100 37 115 156 92 104 37 126 110 101 126 140 243 198 23 103 70 136 53 81 159 75 211 115 144 66 213 72 105 88 195 169 101 108 82 161 27 69 57 69 152 50 69 148 91 99 115 78 96 104 156 128 79 130 104 77 120 102 190 71 71 94 149 101 159 184

 250 16 4 4 
 54 91 88 89 49 96 93 3 86 68 101 165 160 65 90 30 24 144 90 91 115 165 74 94 96 4 1 41 106 67 147 130 161 61 101 127 153 132 151 137 46 118 78 69 114 123 107 75 65 163 81 140 142 25 50 162 102 124 10 152 145 81 36 47 18 89 78 62 118 57 110 82 56 155 102 260 77 168 1 10 86 106 86 70 100 72 139 130 65 108 56 123 96 55 81 11 12 120 31 67 68 96 19 87 74 91 169 72 170 55 102 32 38 113 72 107 163 40 159 92 119 173 194 47 11 125 100 93 117 72 158 122 47 81 43 76 110 179 149 150 150 32 86 122 109 62 67 37 167 87 54 170 25 51 81 67 46 146 138 58 109 191 186 81 38 26 149 112 85 90 166 101 147 165 120 94 89 52 97 61 91 202 165 177 176 34 140 143 185 86 38 53 157 43 132 42 93 195 124 87 81 168 126 96 76 119 33 100 46 150 153 41 98 134 140 60 85 123 182 171 98 110 36 129 82 54 68 107 93 92 222 118 119 60 158 135 116 122 100 77 69 88 49 36 86 94 50 90 97 124

 250 16 4 5 
 83 1 188 122 60 161 100 127 80 147 89 29 119 94 43 131 1 117 69 61 46 93 82 98 103 83 122 118 1 104 141 139 16 80 186 97 86 68 120 38 135 137 304 124 170 117 85 13 87 109 87 1 117 114 92 169 96 142 43 81 94 129 80 82 93 84 142 64 66 1 5 96 97 115 82 78 73 116 72 136 85 24 22 168 6 110 143 101 29 55 134 48 112 104 79 137 128 89 146 60 1 95 44 184 175 59 112 189 131 35 55 148 26 96 100 70 37 122 98 124 161 42 63 13 113 158 72 98 21 106 100 1 33 64 63 24 39 202 63 50 63 46 129 13 183 15 97 64 53 72 19 56 119 94 20 64 194 152 90 175 135 136 131 58 61 138 17 100 132 96 172 100 121 98 129 46 99 127 135 101 32 74 84 94 52 99 15 68 47 131 104 107 124 54 69 100 201 115 112 17 175 1 95 60 120 84 117 102 87 57 37 79 20 23 94 27 67 37 116 186 1 88 104 63 103 54 69 93 56 123 58 91 128 108 103 137 111 126 84 253 75 44 129 19 170 75 57 117 79 12

 250 16 4 6 
 27 163 104 135 152 49 91 147 139 65 171 103 84 73 152 130 50 109 122 102 91 151 60 104 116 32 206 38 83 99 193 47 27 52 84 102 162 7 124 93 48 134 105 32 231 146 133 134 110 1 86 103 86 39 157 68 128 81 133 22 161 167 77 73 162 139 171 87 90 117 57 158 136 1 37 149 170 35 99 161 85 131 52 43 192 45 22 125 70 89 55 101 1 151 97 20 109 93 170 1 52 135 18 1 39 100 93 154 56 104 140 94 33 70 45 129 102 118 48 153 136 217 117 121 191 43 114 161 116 86 157 104 15 87 125 68 85 138 79 36 170 59 30 178 26 47 152 54 74 62 182 81 82 79 127 84 76 125 31 1 149 55 131 75 132 94 84 158 39 43 61 115 36 78 30 237 91 11 109 49 9 181 139 45 65 79 149 1 55 45 145 126 135 111 1 134 105 19 168 25 55 41 95 10 37 147 74 81 71 116 69 134 153 137 93 217 79 31 162 102 66 97 144 194 114 24 177 37 53 209 65 67 127 1 104 43 157 51 100 48 99 98 56 121 200 155 120 146 118 123

 250 16 4 7 
 94 77 69 129 145 65 112 60 140 125 127 86 4 131 45 61 38 72 85 30 147 79 195 91 113 66 67 127 66 59 29 151 2 118 105 57 104 107 39 31 145 71 96 48 62 53 127 110 45 135 91 92 144 29 112 120 96 100 85 55 96 129 132 121 80 183 68 41 95 115 118 156 145 113 125 1 59 44 91 127 21 73 44 23 135 53 51 107 25 118 75 94 162 26 136 41 108 140 15 105 108 128 171 138 95 167 26 10 155 1 21 45 119 137 116 97 98 57 67 213 61 29 24 137 41 125 138 78 139 64 56 94 129 110 73 137 29 91 52 117 109 66 109 103 196 7 1 138 62 89 113 94 191 183 40 218 142 1 123 30 114 170 165 127 62 69 115 40 129 93 173 140 49 164 135 94 84 42 137 105 167 57 1 96 75 59 53 10 97 132 104 71 92 120 118 83 76 103 105 123 119 136 112 83 114 200 121 57 10 83 158 140 123 120 167 66 159 78 131 150 96 63 76 162 85 158 1 174 126 67 173 102 70 168 119 93 84 73 101 81 53 87 81 118 101 130 61 101 132 126

 250 16 4 8 
 135 113 163 101 100 139 104 30 111 124 98 101 117 57 114 23 35 129 99 64 116 133 1 47 128 89 79 44 3 86 109 154 39 170 43 142 165 144 146 142 104 227 34 166 108 105 119 157 108 23 65 68 69 84 67 79 67 159 119 72 96 118 94 162 54 93 127 53 54 65 111 83 59 88 10 43 116 11 242 122 80 98 136 21 41 45 43 70 67 122 109 12 67 71 111 108 61 152 36 146 97 113 122 73 118 39 84 69 145 1 111 118 159 57 86 86 70 95 126 145 112 128 33 138 121 48 108 73 42 136 143 151 80 148 75 160 73 152 90 85 87 43 119 93 128 149 146 119 148 79 101 112 112 76 30 92 60 151 158 125 105 115 106 104 145 125 145 143 111 50 130 109 87 309 143 100 157 134 109 182 147 76 65 81 56 118 51 80 68 59 57 109 108 127 134 53 16 127 62 137 64 121 90 17 132 51 138 95 168 100 164 8 68 49 62 102 131 58 124 133 158 171 120 185 130 125 45 107 126 94 120 112 97 149 56 72 55 80 120 23 80 158 8 97 134 86 150 75 109 111

 250 16 4 9 
 78 44 70 199 39 123 159 75 132 72 95 169 40 164 106 138 89 133 88 134 99 30 1 108 101 121 71 109 107 53 108 102 51 35 61 60 144 145 142 201 74 67 151 110 111 44 1 117 112 73 58 93 104 71 15 104 133 140 196 12 45 87 102 91 82 84 172 144 154 51 78 41 48 69 133 79 75 135 137 98 95 111 155 79 183 152 67 149 110 97 118 59 144 173 72 140 94 45 80 31 60 24 123 89 53 84 92 233 111 74 141 81 50 191 82 139 101 137 89 179 140 152 168 1 71 211 98 96 17 100 183 114 78 141 28 17 134 98 14 57 96 133 33 104 137 79 125 53 96 101 155 73 60 196 187 134 166 107 113 81 68 101 121 89 116 90 130 144 65 86 44 187 106 126 82 65 94 130 93 121 100 100 117 178 121 138 59 49 117 130 62 80 96 93 99 114 133 147 171 27 113 173 71 123 102 131 176 103 169 75 44 102 123 71 142 121 37 90 167 75 78 40 62 105 183 65 94 235 133 93 9 75 104 103 86 125 113 2 216 154 24 131 78 66 124 66 101 57 71 101

 250 16 4 10 
 31 1 115 80 33 97 115 171 176 83 148 215 112 1 109 37 60 38 51 110 142 23 139 1 153 48 154 39 73 131 85 134 111 134 119 100 132 104 64 142 101 107 103 127 120 104 89 175 139 151 23 96 137 47 105 88 200 80 75 119 54 43 38 163 128 62 109 169 115 117 157 47 84 46 148 20 127 148 176 117 150 129 81 19 151 81 66 53 161 116 171 84 127 148 1 150 30 38 19 81 99 78 1 43 83 34 162 204 97 129 32 163 76 1 47 199 162 71 134 159 102 184 116 66 124 127 145 16 99 181 69 196 214 98 64 137 151 24 146 152 128 109 133 70 146 122 114 156 99 1 63 169 52 86 93 146 71 180 92 31 34 86 46 99 25 179 107 197 117 146 103 121 56 116 49 189 35 128 108 1 40 34 203 56 182 51 79 87 82 56 106 52 95 121 126 83 140 50 52 1 140 73 19 33 79 133 101 119 1 91 189 179 194 134 59 15 134 179 158 94 4 77 77 34 24 129 1 90 153 65 128 126 114 126 82 157 102 63 63 113 169 136 169 63 25 88 31 86 53 63

 250 16 5 1 
 79 63 102 102 98 92 82 129 94 97 116 64 119 72 75 95 100 93 91 97 133 86 79 88 130 99 110 71 100 129 86 104 74 101 89 102 102 52 111 123 91 120 114 127 99 111 100 75 109 86 82 99 82 118 98 72 91 86 119 82 60 115 106 101 70 109 104 97 101 111 77 101 103 64 87 98 87 113 96 107 118 143 109 129 103 138 137 111 82 116 95 119 105 130 89 75 125 93 111 98 158 107 125 107 100 57 102 95 86 104 91 66 101 91 85 140 131 127 108 97 96 111 100 105 76 119 119 109 53 98 113 85 85 117 106 121 115 93 119 140 91 120 99 89 93 93 110 118 109 97 110 74 102 135 104 58 100 88 115 84 112 104 119 76 101 81 90 101 66 98 75 95 105 99 71 94 99 121 124 147 105 114 87 82 85 104 114 120 66 80 154 108 90 86 78 109 110 103 104 112 128 120 88 94 89 126 49 91 98 100 137 106 122 82 105 99 123 78 57 113 140 96 106 110 97 149 81 114 102 97 86 133 129 99 72 80 82 101 94 105 90 87 115 110 107 90 69 104 137 118

 250 16 5 2 
 119 103 104 82 116 87 90 98 96 107 93 95 104 68 110 65 105 93 102 121 110 159 80 97 93 106 87 111 56 118 94 132 91 117 146 118 99 80 95 98 84 94 100 136 88 96 89 111 79 106 110 93 138 82 83 111 80 78 120 76 94 133 131 120 89 89 82 74 146 112 87 70 97 84 98 120 82 120 116 59 73 92 100 123 118 107 100 39 76 100 96 115 76 92 97 89 76 106 85 137 112 104 109 126 110 82 91 84 75 119 97 95 121 131 119 110 90 136 87 84 73 114 65 86 104 121 110 126 110 114 120 69 107 116 135 100 100 97 85 109 111 96 100 76 100 102 101 77 99 97 73 116 107 130 98 106 94 134 63 71 116 100 127 115 93 101 96 88 120 110 115 110 99 125 117 128 102 97 80 88 126 118 95 99 56 85 118 114 103 129 64 102 95 128 63 145 101 89 130 121 73 117 94 86 123 73 97 85 92 92 121 92 121 89 141 123 80 85 102 116 95 107 115 99 96 80 85 123 91 102 130 111 90 107 87 75 124 107 99 124 87 91 116 99 85 107 88 103 115 94

 250 16 5 3 
 103 105 82 133 96 64 63 68 115 102 96 111 87 102 122 55 105 94 111 119 93 84 87 92 152 91 95 103 72 118 107 131 147 104 79 108 95 84 83 127 116 137 123 111 95 91 76 139 74 91 77 122 115 81 98 116 137 119 138 98 99 132 123 116 89 109 118 105 132 86 121 124 71 107 100 79 111 104 126 98 101 115 102 100 116 105 118 83 78 125 118 138 98 47 116 133 96 109 118 115 96 109 87 114 109 97 124 82 88 98 78 136 103 101 96 110 110 98 106 92 101 69 96 92 119 117 102 105 87 74 93 62 110 52 96 91 123 109 78 81 108 50 121 98 104 85 101 112 82 102 93 105 122 97 110 82 115 96 83 114 145 109 96 134 137 72 108 116 90 70 87 88 137 137 89 115 105 128 128 28 85 133 118 86 72 85 90 131 96 59 121 66 95 85 108 130 124 102 69 89 102 101 109 139 125 123 82 122 103 142 130 98 103 85 125 80 90 89 98 117 79 110 119 79 112 96 92 124 113 87 108 106 98 111 77 96 104 121 90 92 97 97 120 115 107 145 145 87 101 46

 250 16 5 4 
 84 125 64 96 101 117 72 67 136 104 116 113 97 113 72 96 69 90 65 138 85 108 125 103 102 106 68 127 89 81 108 122 71 87 82 61 109 124 92 104 106 68 121 106 62 69 130 85 108 67 110 86 72 98 99 103 136 103 88 98 60 104 99 109 94 79 92 104 88 92 140 152 101 134 120 120 118 105 95 87 118 99 136 114 123 88 79 89 125 76 77 97 105 89 107 99 126 107 124 124 75 91 104 79 130 112 128 91 90 84 98 104 123 93 62 96 66 80 137 123 115 68 72 105 114 101 111 124 110 141 89 109 123 78 114 128 98 102 93 80 109 108 99 50 125 119 99 130 69 97 113 92 87 105 103 118 115 107 128 91 112 145 110 109 96 68 89 130 104 105 90 78 120 148 91 87 104 145 106 86 69 121 132 94 106 111 101 104 112 124 122 115 91 108 99 86 96 130 78 115 81 136 99 85 74 86 45 130 105 107 108 88 107 85 93 94 126 76 71 110 120 96 79 104 72 103 68 105 106 81 112 124 92 61 118 87 112 114 122 43 52 96 119 132 80 78 81 69 101 99

 250 16 5 5 
 73 126 86 74 85 127 76 157 103 62 60 103 112 91 117 138 126 121 121 132 109 121 110 88 74 116 146 72 111 74 72 116 115 153 78 117 105 71 79 100 80 114 87 60 67 96 118 71 91 112 119 77 91 87 88 88 90 105 86 102 100 98 92 115 107 113 95 101 96 95 106 88 75 100 102 89 122 86 120 84 132 57 18 45 100 95 87 130 104 95 82 101 96 100 79 127 88 101 61 57 88 108 77 97 99 66 124 122 117 80 103 90 105 109 99 131 119 79 133 95 105 108 121 111 101 90 132 101 133 93 86 110 98 102 116 96 68 102 107 111 96 116 116 112 81 110 96 101 104 86 80 89 85 120 96 113 72 118 120 133 117 86 114 119 70 70 111 115 117 112 59 120 70 87 129 104 89 92 102 126 77 91 104 128 104 83 96 103 128 108 131 125 99 144 88 110 80 104 118 112 107 96 66 157 117 80 93 62 118 83 76 73 54 105 105 95 84 107 125 138 58 85 115 101 88 122 110 107 98 103 77 99 108 73 86 97 110 112 91 102 118 116 87 103 88 104 132 102 141 71

 250 16 5 6 
 100 89 83 129 122 107 96 96 76 99 92 72 100 107 138 102 114 93 99 104 119 106 93 116 128 138 121 100 74 122 118 126 87 120 69 92 90 91 102 85 102 93 120 103 87 132 103 116 86 68 66 103 128 95 57 82 92 143 97 92 75 162 85 64 120 103 72 99 72 117 85 84 94 75 147 130 92 102 118 50 77 118 85 109 103 116 101 80 107 120 133 112 84 112 100 62 102 90 98 86 96 82 91 91 102 119 79 73 104 71 74 74 51 109 95 114 78 69 92 100 102 106 102 113 91 83 119 114 84 101 95 74 113 102 120 104 122 85 126 92 118 67 85 93 85 107 119 95 155 79 102 81 111 110 120 76 93 92 141 101 97 106 65 109 82 85 90 112 135 137 100 124 92 102 76 114 158 94 122 97 71 103 80 120 107 118 95 108 71 110 121 121 107 72 87 90 89 95 122 106 81 119 100 92 100 129 110 121 124 83 125 86 117 110 99 88 111 126 114 114 122 77 108 85 110 111 112 88 129 118 98 94 88 106 81 114 97 116 119 122 88 94 111 85 104 67 94 79 92 69

 250 16 5 7 
 133 100 79 109 67 123 81 106 115 77 117 90 95 101 108 83 114 82 88 93 107 122 113 93 84 107 81 123 123 109 127 106 44 81 100 79 112 71 118 101 86 115 101 91 103 96 118 141 68 101 75 106 110 83 109 58 78 95 89 116 105 124 89 135 100 111 88 99 102 93 111 133 91 103 88 89 93 113 97 65 70 121 100 116 120 79 68 92 84 89 105 87 87 97 118 82 82 95 130 128 84 87 70 99 99 109 86 103 72 132 119 111 119 102 79 69 59 111 106 94 95 80 76 109 62 99 106 132 110 87 123 134 89 124 94 69 69 57 115 66 77 76 70 110 128 79 116 59 111 59 84 112 106 130 92 130 93 56 112 91 100 111 85 69 118 90 87 81 98 79 101 74 93 90 87 92 133 126 88 121 91 132 85 94 92 81 70 141 105 120 56 115 104 78 91 82 59 139 101 117 129 62 97 86 85 89 77 116 80 88 140 105 128 99 158 107 61 97 122 112 110 60 108 106 136 69 135 149 81 98 118 115 106 92 103 95 109 79 132 66 131 103 127 67 119 58 118 83 111 88

 250 16 5 8 
 106 126 61 136 94 117 78 107 97 132 87 75 84 103 69 88 96 59 88 57 98 141 75 110 105 100 90 85 121 90 110 71 83 122 107 120 120 79 102 78 82 70 82 119 83 85 111 123 117 112 109 63 92 120 95 76 96 76 67 46 110 117 98 99 83 112 96 92 105 96 75 115 107 84 88 146 134 112 94 100 92 93 100 55 60 93 113 92 106 83 64 136 124 94 132 104 116 81 98 77 84 110 129 83 126 119 117 105 48 92 110 110 97 123 104 102 140 64 83 108 123 98 82 93 117 99 119 102 59 57 110 116 99 99 122 108 62 108 90 97 128 95 87 102 137 116 120 89 86 99 86 85 102 86 51 79 81 128 61 82 109 94 76 122 89 91 95 89 142 103 107 117 117 94 77 98 87 102 115 85 87 126 86 51 118 78 127 106 96 96 102 125 125 105 100 140 76 120 114 109 65 121 100 112 99 89 95 108 64 77 113 96 68 100 85 116 107 81 133 87 110 76 118 135 118 85 73 103 103 76 113 96 101 109 110 89 88 93 106 68 92 72 110 102 104 103 71 135 72 101

 250 16 5 9 
 78 88 116 73 98 104 124 101 120 112 82 107 116 80 112 104 120 95 120 60 125 112 91 77 88 79 133 128 118 115 78 48 107 85 110 102 99 72 152 99 87 99 101 147 97 72 105 111 127 103 109 109 95 128 116 129 98 99 99 130 101 124 122 92 133 77 105 71 131 72 95 88 119 92 82 130 124 104 120 108 106 110 97 92 88 91 126 101 93 113 135 125 101 91 95 111 74 91 154 134 122 104 83 129 134 96 93 138 96 97 68 111 83 105 116 94 97 86 84 99 106 112 153 93 63 102 110 105 104 70 101 101 103 91 82 66 91 76 85 89 97 110 85 110 135 137 105 99 103 99 115 117 102 116 148 84 125 76 92 119 61 68 135 90 121 157 72 125 116 100 64 116 98 127 78 114 89 115 93 122 103 130 103 79 88 104 136 150 105 74 91 72 101 107 157 121 111 108 115 118 147 108 103 131 116 104 105 92 113 127 97 133 83 88 109 96 119 109 89 89 112 107 127 113 103 88 112 103 100 79 97 102 82 115 70 91 118 101 58 118 130 100 92 130 98 108 89 114 122 90

 250 16 5 10 
 83 90 102 98 132 97 110 102 100 101 86 96 102 87 114 107 108 101 84 146 102 80 128 101 106 102 60 85 124 109 110 99 115 70 101 122 95 140 120 109 94 82 119 79 100 114 115 87 68 94 116 100 94 81 87 117 68 88 100 99 73 109 73 86 100 119 84 91 85 118 91 87 132 80 84 68 134 97 98 130 104 62 99 92 100 86 94 122 95 82 85 117 78 137 84 102 110 94 89 82 82 114 130 75 95 96 66 130 98 98 84 131 46 109 66 105 93 98 102 111 93 94 101 75 121 85 135 99 94 58 99 81 119 117 102 115 76 127 60 103 110 113 110 105 62 86 113 107 96 117 84 102 136 128 114 118 82 122 93 113 84 113 121 105 70 86 53 94 84 143 121 97 121 85 77 133 118 83 110 118 111 100 85 126 127 104 90 114 71 98 91 112 119 91 86 127 111 110 117 109 93 87 132 103 99 101 99 87 106 112 105 102 95 69 101 105 137 108 79 104 90 103 90 102 68 110 95 105 86 96 70 113 106 92 83 88 69 93 114 85 89 85 110 108 102 88 135 93 62 143

 250 32 1 1 
 65 18 10 91 56 27 12 55 100 94 88 5 55 79 16 99 52 99 10 55 6 11 15 73 46 52 99 71 89 40 53 28 16 2 20 92 63 89 92 71 68 47 76 20 10 36 84 52 62 27 23 90 8 65 51 53 57 99 20 32 3 86 50 42 62 18 30 79 10 69 6 13 1 6 68 46 38 88 76 93 17 29 28 34 89 49 2 16 76 21 20 5 3 56 67 84 85 83 88 31 48 4 78 38 53 33 74 72 63 97 39 70 75 4 91 48 66 71 65 21 80 79 47 74 92 66 79 87 12 9 48 20 93 72 16 9 58 55 43 13 34 34 43 36 31 48 14 80 82 87 63 36 92 63 16 14 66 48 84 27 12 45 64 8 18 74 84 99 27 60 27 38 61 59 10 19 98 21 37 37 46 74 31 38 44 30 81 26 17 18 92 47 35 65 94 76 62 27 61 19 17 40 14 10 86 9 13 86 95 51 6 15 88 50 96 75 49 5 64 65 2 4 8 39 8 15 96 71 89 89 52 22 95 83 59 82 45 6 48 46 22 66 95 36 42 88 71 2 62 43

 250 32 1 2 
 90 16 68 54 84 64 3 69 39 55 60 9 45 99 73 13 60 30 97 19 95 46 91 90 58 9 96 9 52 84 87 63 22 46 24 97 27 58 37 37 18 20 62 16 80 87 7 14 11 53 2 68 53 79 23 47 77 73 100 80 59 56 1 19 94 20 76 7 35 64 37 25 75 15 43 17 21 58 34 74 13 44 44 90 80 41 53 61 41 17 72 52 95 31 31 97 72 57 22 77 50 67 11 7 80 8 84 71 79 95 1 77 69 82 72 31 46 35 94 88 9 60 52 95 53 28 9 83 61 34 94 52 41 90 75 86 78 30 20 56 23 19 64 8 21 8 93 61 44 73 68 49 43 44 6 88 10 72 52 24 37 19 42 19 28 66 26 34 49 34 55 27 41 93 28 49 75 17 43 94 90 8 10 62 5 29 4 31 28 31 51 4 76 35 88 85 50 2 39 55 41 95 82 56 41 90 40 50 80 30 23 60 15 32 33 17 100 8 1 3 91 44 42 71 62 99 76 72 1 43 31 49 41 14 92 31 15 17 24 89 52 91 56 6 73 80 63 60 96 93

 250 32 1 3 
 22 34 5 59 41 5 10 50 12 19 27 9 1 16 71 83 69 92 43 27 21 48 75 67 98 59 34 25 66 13 1 51 46 71 24 66 73 18 73 17 66 77 25 63 21 92 89 49 93 55 92 80 10 37 5 82 65 33 59 15 93 22 59 79 49 7 94 90 77 90 11 56 1 16 15 6 79 41 24 52 73 24 15 7 19 38 1 90 34 51 60 5 1 37 49 93 39 16 41 6 70 98 16 10 74 19 37 45 40 95 76 21 76 15 84 48 53 90 25 92 76 25 36 59 28 5 56 67 49 91 50 88 10 48 52 79 72 54 15 33 47 83 12 12 67 96 27 53 95 69 7 23 60 11 37 46 90 6 32 36 6 8 56 20 71 53 50 60 75 69 60 57 88 67 70 32 72 48 87 71 73 18 15 1 45 49 69 10 77 15 1 54 66 55 49 95 37 18 47 33 59 96 5 50 60 8 24 54 77 1 66 37 28 43 23 38 23 95 57 2 31 14 55 2 14 5 35 45 34 49 52 5 29 15 66 83 42 3 87 65 98 4 46 17 6 51 70 39 78 21

 250 32 1 4 
 45 15 99 78 89 19 29 44 79 41 72 20 2 9 48 55 47 2 55 6 3 86 77 18 68 19 42 78 31 28 55 80 29 12 42 16 36 29 51 78 61 32 67 65 48 64 12 94 8 92 65 79 59 21 20 53 88 96 5 97 23 88 29 74 28 70 66 66 32 90 49 57 17 5 81 58 69 51 74 25 24 79 86 45 41 1 59 3 85 40 17 42 30 96 37 88 80 33 57 37 49 40 54 83 66 53 24 66 16 6 85 93 60 67 5 59 71 83 20 79 25 46 5 14 36 15 5 91 39 56 75 69 27 47 22 75 18 79 79 88 14 88 22 52 64 27 91 11 10 42 29 36 22 55 13 49 64 34 63 97 18 35 27 30 46 36 10 29 99 60 79 62 51 49 91 48 76 76 91 20 22 83 33 84 17 14 26 12 44 32 63 72 45 71 97 61 53 54 61 60 90 12 99 83 23 63 26 99 16 38 93 6 39 97 45 10 98 8 75 69 70 14 51 63 3 8 17 60 65 7 55 34 91 90 91 19 61 95 22 47 95 40 1 89 96 5 72 54 77 64

 250 32 1 5 
 36 50 39 39 5 65 62 61 28 65 38 56 92 62 89 95 20 30 67 4 4 11 75 86 28 85 67 78 82 68 49 87 30 85 91 93 96 60 44 23 81 42 28 55 9 40 26 30 96 48 75 31 23 26 6 89 33 78 26 17 71 56 100 48 56 4 61 49 57 39 58 90 40 57 94 16 97 44 92 76 41 1 94 87 59 82 89 33 85 48 86 10 32 2 96 1 22 66 59 9 47 14 68 69 81 41 70 39 77 3 68 84 55 82 36 94 53 42 80 77 67 80 95 36 48 42 62 99 53 98 31 29 22 9 85 72 93 58 86 47 68 23 86 15 13 17 77 72 8 26 86 54 35 84 4 100 68 25 5 40 80 94 90 89 66 32 15 52 40 71 79 24 46 61 34 36 39 31 36 99 88 30 5 72 97 41 3 61 66 49 59 96 15 77 56 59 24 7 44 37 64 42 57 43 51 25 47 24 65 49 98 72 85 70 15 9 66 28 14 40 81 27 34 46 46 71 49 2 35 6 81 94 55 66 27 36 52 4 54 59 72 93 87 17 88 11 53 24 5 55

 250 32 1 6 
 66 44 10 60 36 75 42 32 92 4 68 17 86 100 44 67 71 54 76 68 31 32 47 53 95 14 76 63 39 75 50 32 23 6 47 22 51 43 82 80 14 74 18 44 7 34 44 73 35 10 15 39 46 72 26 47 50 67 29 55 80 35 86 65 84 49 11 43 20 17 23 71 79 79 77 72 43 89 41 40 72 71 54 15 47 50 22 65 52 7 16 63 38 11 40 32 55 23 54 33 6 37 100 89 87 43 29 3 52 93 5 93 6 34 40 86 42 11 26 58 68 18 72 16 91 56 20 36 42 29 52 18 91 53 25 55 74 48 55 23 4 53 16 18 93 78 13 15 18 7 6 77 71 45 58 52 8 25 42 48 54 65 46 73 73 54 58 83 80 99 98 94 92 77 61 4 60 12 46 86 88 97 78 4 1 56 60 65 41 87 3 74 39 83 36 54 41 35 68 58 80 27 26 34 32 54 8 40 8 68 33 30 84 13 99 58 70 74 32 25 30 13 11 17 45 26 80 33 3 33 70 29 23 50 72 5 87 76 73 8 38 1 37 61 54 64 72 83 25 48

 250 32 1 7 
 85 22 2 48 48 45 23 27 40 33 51 27 88 74 57 12 95 21 47 74 45 30 84 55 75 42 2 98 14 63 20 85 60 59 34 48 16 58 67 14 31 24 32 67 95 75 34 50 83 45 14 93 27 20 22 36 65 17 19 2 16 74 37 82 92 24 94 40 86 56 31 98 34 94 47 45 70 10 42 88 84 21 81 45 35 96 98 1 50 14 46 73 50 64 69 58 77 84 34 93 46 40 80 19 55 9 49 94 77 25 8 41 43 72 96 85 58 5 54 5 3 77 15 14 32 42 44 58 40 25 58 14 61 72 10 74 65 86 75 22 85 95 25 50 99 12 22 9 2 94 11 54 22 31 42 34 55 50 57 86 99 46 26 20 74 49 24 51 61 93 20 40 44 96 93 78 53 96 45 22 82 77 53 12 69 14 27 85 26 97 42 65 5 63 81 70 38 67 28 93 1 10 95 73 17 36 80 14 64 64 35 68 91 65 4 40 68 19 61 58 61 24 33 12 63 41 24 25 19 55 28 69 40 6 67 80 41 86 90 2 56 73 85 30 67 70 24 14 69 83

 250 32 1 8 
 86 85 57 37 39 2 79 58 3 60 95 71 1 71 58 55 53 98 2 56 62 45 81 25 71 33 25 32 40 41 51 28 96 39 85 42 100 32 52 79 90 84 22 77 95 14 32 23 25 71 95 50 10 35 52 77 93 44 62 63 86 14 55 24 40 68 97 9 64 89 74 80 77 85 30 96 62 6 1 20 43 14 61 70 12 58 76 29 66 36 80 3 64 52 82 89 85 92 22 76 10 54 2 90 7 90 33 51 53 44 97 72 83 51 50 85 85 51 21 34 96 89 2 24 11 64 29 25 21 5 35 10 60 94 51 83 9 64 54 68 61 84 13 90 76 83 60 99 16 48 52 58 37 90 17 67 70 85 56 15 54 10 56 46 32 6 97 52 35 50 94 98 10 69 40 97 76 14 67 44 63 5 60 51 34 67 3 2 87 72 81 26 45 81 14 86 87 6 49 38 89 97 32 65 32 4 94 67 49 91 22 21 84 34 33 11 51 57 75 98 40 5 86 72 42 70 84 93 17 33 6 96 91 61 24 53 91 48 87 23 56 67 57 92 77 6 84 88 35 36

 250 32 1 9 
 65 60 50 23 46 16 13 66 54 99 89 56 64 65 21 37 75 82 59 50 60 37 4 69 80 27 72 45 24 41 92 87 82 54 1 22 34 6 42 69 88 36 69 62 48 99 70 29 63 36 71 53 80 29 59 66 80 16 5 40 89 17 76 35 9 14 21 56 13 2 4 82 31 64 59 100 73 69 91 50 47 63 72 22 44 67 3 34 88 93 50 31 48 10 28 76 10 75 2 34 11 16 92 18 34 47 36 38 55 91 52 16 64 47 74 45 75 39 73 88 48 49 81 17 24 31 80 85 98 64 39 59 16 72 19 96 34 78 76 39 35 69 9 54 28 36 57 37 61 77 25 17 48 11 76 55 9 4 11 38 56 15 33 53 45 15 50 45 37 15 58 19 47 51 1 97 98 42 9 67 14 65 35 20 21 73 85 92 51 5 91 56 16 91 56 68 77 67 72 65 1 51 32 23 58 69 26 84 46 46 81 62 43 68 99 2 46 26 57 33 31 22 74 35 90 52 12 9 16 1 24 63 94 11 84 51 25 39 30 64 21 90 66 7 87 100 64 6 12 26

 250 32 1 10 
 47 38 52 95 69 74 99 26 77 72 99 74 97 56 26 49 71 58 38 57 82 93 82 20 92 13 42 59 99 53 18 61 13 62 19 80 36 50 42 41 98 80 53 56 4 99 87 23 85 93 76 35 70 30 69 10 55 77 69 87 28 34 12 55 49 45 58 46 23 10 64 53 56 42 3 1 9 88 81 51 54 95 15 69 65 12 99 70 91 91 23 50 91 86 50 92 20 56 28 11 29 11 52 22 71 29 99 43 96 65 82 23 77 57 64 36 33 50 99 38 35 34 52 54 16 49 1 28 58 19 82 44 44 85 10 36 99 66 91 68 72 36 20 22 24 35 86 26 16 29 9 56 60 46 69 93 50 2 44 80 99 49 66 98 74 67 46 52 96 36 18 43 27 21 94 31 65 4 77 85 83 4 14 27 79 21 77 10 62 38 72 98 18 51 55 35 44 37 53 24 57 80 85 83 3 81 53 4 41 32 26 67 54 76 76 91 69 44 44 93 72 16 19 31 57 89 85 41 2 80 66 5 48 98 55 54 1 16 88 56 32 77 16 46 1 16 70 80 13 62

 250 32 2 1 
 94 27 45 58 95 27 55 20 52 92 69 93 51 69 32 81 80 46 33 84 80 20 37 52 71 25 51 55 22 30 61 98 96 84 63 52 70 93 98 44 55 29 95 37 73 39 27 95 89 54 21 72 43 100 34 22 96 80 33 45 65 33 24 22 99 21 48 29 35 91 75 70 43 33 94 25 76 38 75 99 60 52 75 80 44 34 64 100 21 50 31 93 68 99 77 57 96 46 78 87 40 69 82 38 94 43 36 80 62 39 32 34 39 33 94 78 52 73 64 61 32 43 93 39 26 21 63 88 24 62 88 36 22 46 44 94 90 92 25 25 62 90 46 83 79 60 47 35 69 31 39 71 72 68 55 82 33 68 63 37 59 36 66 71 76 79 46 40 41 77 100 31 45 78 50 48 75 47 67 100 80 47 25 45 57 72 43 92 23 72 72 92 53 76 98 28 79 98 46 45 90 39 33 64 46 57 100 91 94 49 74 100 48 54 63 85 32 21 37 85 67 21 42 90 78 69 87 85 95 88 40 52 53 31 58 38 61 85 47 37 41 69 75 55 59 77 67 53 35 69

 250 32 2 2 
 43 72 100 72 84 70 48 90 30 58 56 24 100 54 47 21 24 58 94 48 53 79 78 48 97 51 96 47 30 38 85 65 32 99 89 62 97 55 39 24 69 31 75 47 56 98 63 26 32 62 64 49 42 93 84 68 62 92 43 35 94 80 35 39 80 31 64 65 63 71 60 29 28 76 95 59 52 76 69 52 89 60 75 63 98 97 70 28 77 89 100 98 42 48 39 48 74 100 44 82 40 36 80 79 41 23 50 84 28 100 67 44 86 50 21 69 90 34 91 62 90 62 47 58 56 94 45 47 79 74 73 27 80 83 82 46 45 55 51 25 40 42 73 44 96 22 98 43 50 63 44 26 35 26 95 25 73 56 49 94 54 47 59 62 78 35 86 30 48 53 80 32 27 37 29 43 50 83 44 90 49 69 83 55 21 68 72 62 21 31 54 23 99 53 61 72 31 39 86 66 20 61 23 83 74 61 87 84 91 77 38 70 27 72 38 94 96 20 47 77 25 93 77 52 88 40 38 97 66 23 32 57 76 74 38 94 69 73 75 41 68 99 65 43 46 62 30 74 34 74

 250 32 2 3 
 23 97 55 73 88 68 30 73 99 97 60 46 57 81 23 69 22 93 52 28 71 83 68 23 72 83 82 80 25 64 37 46 36 36 28 99 71 85 32 40 22 44 87 89 85 80 90 25 27 65 64 71 90 41 94 32 28 48 65 96 76 78 73 27 64 41 65 76 98 25 92 66 46 62 57 73 91 96 36 70 79 46 97 60 52 93 74 68 46 85 88 56 81 68 100 99 74 64 73 74 83 38 35 20 41 36 40 88 100 72 38 36 37 29 64 32 67 25 74 21 25 28 73 34 67 93 75 96 55 24 82 51 28 47 49 57 53 61 56 71 56 95 94 74 72 52 71 81 73 60 58 90 55 21 62 80 25 62 26 35 68 30 38 70 59 76 73 23 53 61 46 56 39 72 46 84 91 62 22 61 59 31 80 26 83 98 94 48 67 35 71 23 34 81 46 69 73 94 48 97 98 49 27 91 86 91 90 32 34 20 58 45 71 81 66 97 55 48 84 85 86 55 21 56 69 95 41 88 89 89 60 67 45 38 47 62 45 24 63 48 62 87 72 35 23 42 59 77 56 68

 250 32 2 4 
 97 75 46 56 27 95 68 31 78 52 53 31 46 91 53 45 77 41 91 32 64 77 48 98 40 46 53 23 48 86 75 31 82 27 48 82 60 49 73 85 84 24 77 71 88 69 27 81 38 99 79 76 91 29 89 54 88 22 94 98 82 91 90 54 100 45 68 34 100 99 78 63 31 70 44 25 34 92 93 47 96 51 37 85 75 79 65 78 100 39 45 53 95 73 28 53 92 81 58 35 70 97 92 81 78 77 35 83 35 47 96 73 44 29 77 92 78 70 47 54 75 62 58 53 88 96 78 23 71 100 58 69 21 41 42 71 61 90 27 60 93 85 92 68 37 31 79 35 29 45 51 62 57 73 90 47 75 47 53 48 91 40 60 69 28 49 36 33 63 100 31 36 31 78 99 83 22 95 45 30 32 71 37 76 34 97 95 37 83 92 44 50 78 88 37 91 57 68 49 52 74 58 79 66 46 41 25 26 69 73 24 95 35 52 31 94 39 58 44 92 78 23 32 65 75 80 43 72 56 70 78 58 76 94 34 67 71 66 61 74 77 70 38 67 94 32 51 47 96 48

 250 32 2 5 
 30 23 79 68 38 23 83 28 99 39 63 63 34 100 99 64 57 63 100 71 89 57 100 42 29 48 82 27 97 25 65 51 76 62 47 79 24 84 56 76 67 83 96 47 90 63 38 36 29 93 92 86 63 79 79 36 24 82 37 61 29 38 47 21 46 96 37 62 55 99 30 91 67 34 28 54 43 86 36 92 81 20 32 96 91 80 64 31 20 64 27 83 67 97 100 44 51 82 80 99 30 67 73 78 47 72 28 63 84 55 21 81 24 87 39 34 57 56 60 97 57 47 44 29 89 59 70 97 51 73 58 21 62 83 48 96 64 65 85 48 98 67 85 28 88 80 94 70 74 34 26 31 27 52 67 28 76 51 44 86 90 27 75 86 64 74 59 48 79 32 79 92 88 95 68 90 90 44 56 75 81 78 50 86 62 89 82 83 82 96 70 52 97 77 96 67 86 89 39 53 37 48 25 30 38 75 61 65 74 88 65 41 87 26 41 90 66 100 57 57 25 86 62 50 53 65 92 48 89 66 88 38 35 53 43 87 38 27 50 54 37 60 94 22 42 31 75 69 20 57

 250 32 2 6 
 97 21 51 80 60 20 60 88 54 61 99 92 50 62 30 91 100 45 49 87 41 47 21 33 68 36 47 41 58 73 41 72 77 60 47 60 54 30 25 26 30 100 46 67 94 38 56 96 65 27 88 75 98 78 49 92 83 78 22 100 93 40 47 77 54 25 91 42 76 53 31 65 47 52 48 43 26 50 32 72 100 39 49 55 47 80 49 76 90 64 85 76 81 80 48 20 20 68 44 90 24 99 33 87 68 52 54 76 78 71 94 83 26 28 88 47 31 73 94 76 20 57 52 51 45 66 50 41 21 56 40 66 88 37 84 71 21 61 69 27 89 44 51 98 77 58 63 35 73 94 51 43 56 75 82 63 30 51 73 90 83 91 26 79 77 26 38 25 23 25 90 79 91 47 46 58 28 26 26 85 62 62 41 42 76 80 46 70 90 61 62 69 86 98 73 29 89 76 73 20 86 51 61 85 67 47 26 92 21 94 91 99 54 35 67 66 62 32 86 38 70 84 50 50 85 41 60 64 92 45 61 62 73 27 73 30 45 62 27 64 70 55 78 26 99 36 21 50 50 85

 250 32 2 7 
 79 49 89 84 31 98 30 30 27 53 92 47 29 62 69 85 81 21 44 82 89 74 66 64 76 21 73 68 79 39 42 54 53 64 69 83 91 92 97 89 70 64 92 88 25 28 87 55 25 41 81 69 53 22 56 94 78 27 23 100 100 57 71 70 66 48 81 62 76 48 65 71 78 51 52 100 50 68 42 46 36 74 46 36 98 47 83 36 61 36 27 27 38 100 54 59 40 51 39 60 41 96 20 23 87 80 82 66 38 46 24 81 28 23 28 47 38 20 65 97 31 44 72 41 87 72 96 96 81 39 91 86 93 54 54 65 27 70 58 29 48 27 25 43 99 86 77 95 66 37 81 60 64 82 28 71 87 24 24 42 80 100 52 84 55 53 87 59 33 89 42 35 98 29 46 57 96 86 28 24 44 51 38 37 97 64 47 85 90 97 94 37 82 46 68 81 48 37 85 68 49 99 63 22 69 52 60 73 91 97 83 100 95 41 54 40 93 66 63 72 23 61 92 47 26 85 77 44 68 94 38 65 59 51 56 23 34 34 30 35 67 69 74 22 21 50 60 36 81 86

 250 32 2 8 
 55 65 74 22 23 73 93 35 45 65 41 95 64 48 62 28 39 81 33 50 87 41 29 75 29 77 73 93 89 65 81 46 81 76 27 75 67 67 74 24 62 91 21 86 68 50 48 26 25 87 42 83 95 93 88 74 98 31 67 89 29 29 98 61 28 83 31 48 100 47 80 73 54 39 69 62 78 62 80 90 21 66 74 54 59 33 64 52 99 71 22 64 23 75 82 55 61 30 94 72 51 67 83 35 100 76 91 34 71 52 34 93 76 94 31 28 82 85 35 57 95 67 52 60 68 88 42 70 28 88 91 64 71 95 29 88 36 61 78 79 71 27 22 88 61 99 62 90 77 70 75 83 58 65 72 24 23 77 67 68 85 63 80 40 44 39 35 94 57 68 65 47 45 74 56 31 65 99 81 24 21 36 84 47 42 84 82 37 36 32 21 100 25 21 79 73 73 51 67 67 32 53 64 61 50 96 63 92 31 85 49 35 22 34 21 33 95 32 45 51 83 63 44 83 88 81 69 60 75 28 77 72 27 74 40 57 44 72 66 36 76 96 55 77 46 52 80 82 57 60

 250 32 2 9 
 63 33 58 98 48 69 52 45 82 83 20 99 50 94 65 74 90 30 82 97 84 36 65 63 74 76 75 32 32 80 90 25 73 54 51 70 29 66 65 53 73 40 27 64 37 72 83 46 37 86 30 55 29 94 97 95 78 98 63 76 38 28 30 66 56 80 73 100 38 83 27 49 48 51 92 34 29 37 93 81 35 20 95 20 55 21 73 57 63 84 28 28 89 90 68 56 94 29 40 54 75 97 38 41 57 23 38 75 53 91 24 33 36 65 96 54 95 78 44 45 95 21 38 88 40 40 80 81 56 74 43 32 41 31 26 77 29 38 72 39 67 23 53 97 44 54 74 100 20 27 70 33 93 85 63 87 48 81 41 68 35 46 24 95 72 26 82 56 32 78 80 89 36 61 54 70 23 59 38 42 24 46 66 45 24 72 82 39 26 22 96 52 81 82 70 77 89 55 49 100 52 73 60 66 92 40 27 43 32 46 20 82 35 33 84 44 98 36 97 44 98 77 26 27 86 21 34 98 72 91 96 88 82 87 94 79 42 25 91 80 92 82 32 48 47 42 42 45 53 61

 250 32 2 10 
 86 21 70 100 41 82 81 82 72 22 71 36 92 38 45 93 88 60 38 51 76 52 25 51 88 47 95 95 54 62 72 82 33 91 87 98 73 77 52 62 36 31 47 26 72 22 64 40 41 68 25 32 53 53 69 72 74 47 57 86 32 55 61 24 74 72 39 89 86 43 36 61 34 93 64 80 73 30 74 55 93 55 41 45 40 51 20 33 81 51 93 38 49 24 25 20 30 27 85 88 82 21 74 47 25 43 87 63 79 83 54 95 70 25 79 43 26 82 49 88 21 23 71 52 85 67 78 84 100 40 89 33 23 69 59 40 35 35 36 32 68 32 70 54 65 34 80 67 61 20 81 90 65 63 74 71 80 93 31 35 20 35 22 65 65 46 83 46 93 96 52 96 23 39 70 45 62 100 41 78 82 77 99 69 32 30 99 42 56 95 99 36 69 82 79 79 75 33 87 86 96 72 22 78 40 23 57 42 20 30 76 68 54 32 86 92 85 58 50 27 23 50 62 81 90 84 86 55 83 37 100 56 72 94 61 42 50 79 34 48 76 64 84 84 28 42 73 29 39 63

 250 32 3 1 
 93 80 94 61 99 92 50 72 51 73 71 57 100 100 83 71 97 70 50 81 83 53 63 82 63 68 59 76 54 73 51 75 74 60 87 74 72 59 100 97 82 99 94 95 91 75 96 56 73 88 73 89 92 81 97 97 73 71 66 94 60 69 100 82 50 84 79 78 53 92 53 58 82 99 52 83 50 90 92 94 90 76 89 74 51 52 95 64 80 51 99 84 70 64 81 58 93 89 65 96 52 85 80 69 72 91 66 100 50 51 100 76 94 97 69 74 56 73 55 67 94 66 67 76 51 84 70 81 75 58 97 55 94 96 61 58 72 72 59 75 55 81 69 92 85 84 70 56 87 53 100 82 72 71 60 54 85 91 91 68 98 75 81 89 65 93 51 69 54 81 63 70 90 56 66 65 88 69 53 66 62 92 91 98 100 95 78 81 91 82 55 82 61 96 60 79 95 53 100 64 92 59 69 99 67 93 55 67 52 55 63 52 65 70 61 97 62 60 100 71 52 63 75 73 65 72 81 92 71 91 72 97 82 67 96 79 66 65 68 56 57 70 50 68 68 57 63 77 71 92

 250 32 3 2 
 61 95 65 77 54 84 88 54 72 68 70 77 84 84 98 64 97 58 51 83 81 84 53 88 98 97 54 55 96 53 88 85 59 52 65 77 66 75 81 93 71 56 85 70 64 88 91 57 58 61 77 67 90 68 69 81 95 100 98 53 99 83 99 59 68 95 100 76 81 72 100 56 71 82 94 64 91 59 86 77 71 68 58 71 60 94 57 68 89 65 56 74 84 88 69 53 97 80 79 95 59 67 71 64 72 99 90 62 59 93 58 100 86 64 52 62 54 85 99 68 85 90 84 76 57 56 88 84 85 68 79 68 60 70 76 83 82 90 54 53 86 71 61 75 83 84 53 64 99 59 74 95 94 94 89 78 68 69 68 60 54 73 61 88 86 54 95 76 66 94 55 60 54 98 98 51 50 97 66 64 70 100 88 87 83 81 74 85 63 100 78 91 61 64 77 58 81 62 60 55 71 76 77 67 71 63 96 100 59 70 87 56 62 82 99 79 52 56 53 84 55 58 57 84 90 64 66 92 64 51 79 54 75 82 88 95 58 53 59 87 61 82 75 99 87 71 88 54 60 54

 250 32 3 3 
 53 50 53 52 75 68 59 73 55 88 69 98 85 55 64 61 99 69 60 93 96 80 91 82 100 55 78 50 91 69 70 64 66 67 61 77 73 96 96 97 61 80 77 65 85 89 55 92 56 57 66 72 58 90 65 79 73 54 63 69 91 100 79 77 95 55 52 94 70 91 55 68 63 61 62 87 65 80 99 54 70 58 56 76 56 79 56 58 93 81 90 67 72 100 89 64 55 94 93 57 87 50 53 77 52 87 95 61 62 80 51 85 91 80 61 78 95 82 96 61 96 82 73 51 71 91 87 53 81 72 70 63 67 96 86 90 60 95 86 52 59 60 78 74 54 69 75 70 84 79 95 80 81 89 74 69 50 97 63 97 62 91 67 98 85 93 81 50 55 85 97 94 97 93 73 91 62 55 90 58 82 98 75 88 87 69 74 87 97 58 69 77 60 59 57 88 84 57 75 85 71 92 54 81 86 93 90 55 52 79 92 93 100 92 86 62 90 74 73 84 99 94 86 57 66 99 89 81 64 78 60 72 51 59 80 80 89 78 88 72 76 64 61 63 72 59 88 56 55 92

 250 32 3 4 
 66 58 69 92 76 53 92 88 50 59 73 90 86 69 57 68 91 95 98 60 60 69 100 98 72 50 85 97 95 57 60 69 92 99 74 91 85 84 82 94 77 79 60 51 59 62 83 59 100 99 50 76 55 56 51 74 69 79 77 75 79 77 71 90 83 87 78 99 65 73 73 91 72 81 77 93 94 67 91 80 86 79 65 83 80 73 73 100 67 87 60 60 98 83 68 69 95 92 99 98 52 75 62 91 86 50 73 94 59 52 80 67 50 67 82 62 70 59 96 65 100 81 74 68 60 71 68 87 98 78 77 95 88 68 89 90 86 91 100 53 60 67 85 67 89 57 68 68 99 87 61 72 94 82 82 60 62 66 52 55 86 75 81 65 70 92 75 69 85 94 60 73 80 88 83 59 65 64 93 51 65 81 51 82 73 55 50 99 52 74 92 99 69 53 80 59 53 82 86 94 64 68 58 98 60 95 88 84 89 66 50 87 55 96 87 90 52 54 70 88 65 50 92 98 56 50 67 51 78 83 97 91 77 91 97 96 75 99 100 68 62 58 85 70 60 62 76 79 96 52

 250 32 3 5 
 84 86 89 57 74 99 71 96 65 61 61 92 73 73 70 52 56 86 81 87 59 98 86 52 67 72 52 69 90 89 58 61 57 95 72 87 99 53 60 57 67 57 56 86 94 86 57 63 66 82 65 79 96 92 100 77 69 57 62 81 88 99 66 85 86 66 67 82 87 77 63 73 98 79 71 93 100 87 76 72 60 96 99 95 75 85 93 77 62 94 53 65 69 68 63 70 89 98 61 68 75 91 90 96 77 66 97 73 95 68 55 71 68 87 82 86 77 92 95 88 70 65 94 99 69 72 92 77 84 87 97 95 87 57 94 95 80 80 56 89 72 81 95 68 100 88 74 81 95 64 85 88 66 59 84 56 88 91 58 86 95 100 99 96 86 94 98 80 55 80 79 82 90 64 63 61 62 79 66 89 85 64 56 71 75 82 59 70 88 93 68 91 67 55 74 81 71 81 97 54 52 96 52 98 66 65 100 92 92 88 57 97 93 89 76 97 97 90 84 74 71 79 69 78 98 67 61 64 83 82 76 86 72 56 96 86 58 91 62 92 71 65 51 95 50 71 78 66 58 85

 250 32 3 6 
 82 58 51 90 54 76 85 70 57 88 98 97 68 60 67 65 58 50 89 59 52 59 63 59 87 79 55 51 67 75 60 94 55 90 83 97 86 78 52 76 90 99 55 85 51 53 63 71 50 72 91 99 95 84 81 90 55 98 65 83 93 80 56 62 67 91 80 83 96 70 51 91 95 99 85 68 97 83 64 96 60 63 63 72 78 98 59 75 60 53 80 53 71 84 75 89 85 61 72 93 60 53 56 69 63 67 54 75 93 82 74 58 60 63 91 78 65 73 63 83 59 53 60 87 67 53 94 92 86 56 77 52 51 72 68 89 95 88 68 96 51 53 72 78 55 67 73 75 87 73 57 76 67 58 55 89 63 97 96 86 76 60 51 77 84 85 89 74 70 98 95 57 52 61 89 69 56 97 74 57 93 53 80 64 57 82 76 79 61 90 58 62 71 84 89 90 93 94 98 73 79 89 67 70 95 67 55 93 80 54 93 77 53 88 99 58 82 69 52 86 57 100 91 80 67 69 71 50 82 91 72 82 91 56 54 78 97 93 53 61 79 71 94 100 57 87 79 65 54 65

 250 32 3 7 
 95 96 93 83 74 100 68 86 96 77 76 86 67 92 83 74 90 89 73 82 91 57 58 81 79 74 64 57 88 87 92 98 83 59 78 90 66 77 84 84 96 75 95 53 87 69 89 71 71 68 55 91 77 86 58 97 91 84 77 94 69 78 95 72 58 85 69 60 52 94 84 65 67 82 75 60 89 53 51 54 56 92 97 67 69 75 75 62 56 100 69 84 66 87 70 71 98 91 89 78 66 74 66 88 73 74 74 65 54 53 68 59 97 72 94 79 55 77 86 99 68 75 56 82 75 86 59 84 95 81 84 90 68 96 89 87 60 85 71 92 90 80 70 50 76 55 87 82 69 90 78 55 82 74 52 84 64 95 56 77 55 95 92 87 70 53 65 77 67 59 86 56 80 87 95 99 71 73 65 73 73 60 67 63 67 74 90 100 81 56 66 96 74 56 70 75 84 95 91 77 94 78 86 92 84 55 85 99 94 67 81 69 79 81 53 79 81 58 91 83 97 86 100 64 81 50 72 79 97 85 95 59 53 81 56 71 85 85 95 80 71 91 61 50 50 69 94 64 92 72

 250 32 3 8 
 80 55 85 72 99 88 73 97 71 59 73 67 85 50 73 68 53 86 70 77 81 71 92 79 75 62 77 90 75 60 85 71 96 74 94 99 88 73 60 100 58 74 77 78 55 80 68 50 75 66 50 77 85 82 60 80 86 97 98 54 95 62 82 71 97 95 72 100 98 55 63 50 69 96 73 78 79 84 93 98 93 86 64 80 79 51 93 77 54 82 79 72 79 94 68 72 89 59 97 57 94 77 93 72 87 86 78 51 88 73 63 66 95 58 73 78 67 97 92 88 56 65 60 75 62 82 66 86 70 52 67 98 96 56 97 76 85 76 58 53 93 66 60 72 90 91 66 60 89 63 77 89 91 59 86 95 62 59 89 58 84 77 85 74 82 91 88 58 84 87 56 63 92 85 50 92 55 54 83 91 59 77 54 70 75 68 73 82 52 86 61 69 68 76 53 84 87 82 92 98 73 55 92 57 85 51 94 85 90 63 64 78 56 91 92 52 96 90 64 87 87 74 71 86 79 57 50 100 76 62 96 62 87 86 56 59 82 72 56 74 58 72 76 81 62 63 99 97 58 85

 250 32 3 9 
 55 58 55 95 95 86 95 73 54 90 76 66 78 76 54 50 71 66 99 78 74 66 100 78 86 55 67 81 71 95 91 81 66 67 76 94 97 53 87 90 72 97 90 82 52 75 98 58 56 73 59 56 67 51 94 94 59 52 92 85 91 75 61 75 68 55 76 73 82 88 69 91 82 58 82 52 98 82 85 64 59 95 68 72 71 84 92 98 67 100 66 95 83 76 86 53 57 64 89 86 65 68 54 76 91 89 71 74 80 77 79 88 51 99 63 96 83 74 63 61 53 71 77 58 56 73 99 93 56 81 56 93 77 90 72 88 81 72 86 72 55 77 60 66 55 69 63 75 91 68 100 71 61 60 91 52 62 75 53 88 89 70 50 80 59 78 96 58 61 91 84 76 92 84 55 100 71 69 96 61 94 76 83 56 89 89 56 61 86 50 100 50 79 62 52 91 70 95 95 61 64 50 56 95 96 58 87 83 98 79 93 61 78 89 68 86 82 97 84 66 79 53 54 81 77 90 72 69 53 89 83 63 76 77 77 65 61 99 67 51 59 55 69 61 97 84 53 72 87 72

 250 32 3 10 
 85 85 79 50 55 75 84 82 54 91 66 93 94 70 79 72 50 52 97 61 83 83 84 50 74 98 89 100 57 67 78 53 56 83 91 89 60 65 74 91 75 84 80 74 53 81 88 58 64 78 73 90 63 69 71 65 62 91 82 58 65 90 79 100 77 57 52 54 96 79 78 66 93 80 54 86 86 85 61 83 61 89 76 59 56 70 51 72 67 86 67 68 86 76 65 92 81 86 68 67 56 59 96 78 71 65 87 66 56 64 89 87 68 90 77 84 57 61 50 68 86 83 74 73 70 52 86 86 61 97 56 58 85 65 58 74 84 82 89 90 77 92 58 89 95 86 63 87 77 61 75 71 67 63 69 51 64 88 68 58 91 99 96 66 66 97 94 94 84 70 59 62 53 54 58 74 78 89 59 74 100 78 78 73 94 60 85 66 84 91 63 59 78 54 55 68 78 97 58 54 58 82 61 54 85 84 80 57 94 88 77 66 76 61 67 63 55 85 64 67 89 89 50 62 58 55 93 99 98 72 57 92 99 92 94 95 68 53 62 70 69 76 93 89 78 52 97 76 74 54

 250 32 4 1 
 121 30 35 101 122 16 72 1 164 15 149 163 159 99 97 139 139 51 93 37 150 67 86 45 1 48 58 83 78 161 37 148 279 124 93 90 41 96 145 94 170 124 14 195 123 121 96 43 194 101 131 74 144 77 119 95 63 165 1 45 212 1 61 111 149 1 51 143 168 15 119 142 9 54 64 126 52 122 126 25 113 115 167 153 59 12 138 173 117 116 68 176 156 31 103 10 50 70 90 41 116 176 137 169 52 1 41 98 112 48 109 118 69 119 154 93 143 78 1 137 63 102 148 114 150 155 83 87 123 137 70 171 120 106 29 48 160 148 139 160 123 1 125 110 76 6 78 124 86 76 40 120 132 129 51 163 92 62 97 99 133 133 150 116 42 49 105 109 33 151 22 73 122 1 172 36 107 207 190 70 127 193 1 127 22 59 148 90 59 1 122 76 47 38 47 1 61 205 140 68 109 179 149 110 178 48 38 59 31 157 137 153 105 74 145 13 67 75 134 40 123 69 84 105 15 130 144 30 141 204 86 186 140 96 88 96 40 70 1 114 173 20 165 40 44 76 49 161 81 150

 250 32 4 2 
 76 146 148 100 123 95 174 85 90 110 110 144 183 140 77 143 186 37 71 137 99 1 127 56 42 82 155 185 178 198 101 1 79 146 147 176 135 142 75 237 91 80 123 60 84 122 102 97 132 80 97 151 91 171 181 97 164 119 99 67 49 199 89 118 100 68 132 127 102 112 77 110 78 145 139 111 48 87 24 74 37 185 91 177 97 137 18 105 109 166 93 140 44 146 128 147 136 119 148 168 57 25 236 106 75 143 90 15 64 25 153 158 107 91 112 111 57 169 96 23 86 113 132 70 88 17 41 77 20 82 92 227 121 58 143 61 45 82 91 209 239 106 74 120 44 45 51 80 99 54 27 88 94 113 52 146 65 177 71 51 38 64 64 67 83 87 127 169 70 36 140 88 19 64 93 54 64 135 74 22 18 120 123 92 144 79 99 101 44 110 81 125 86 131 128 102 170 66 54 110 122 110 164 64 85 29 155 79 87 110 159 97 172 109 44 66 150 49 81 97 86 124 83 124 13 129 30 103 165 81 1 150 70 143 28 116 79 132 158 140 163 90 41 74 84 94 85 129 92 138

 250 32 4 3 
 22 201 36 136 138 153 123 49 58 57 117 56 92 140 129 198 56 144 142 52 31 265 1 68 219 198 57 144 166 125 85 100 127 56 146 173 69 153 171 111 148 78 62 126 132 125 136 59 90 23 24 179 98 123 56 88 121 41 88 103 194 93 87 139 163 91 79 129 121 140 157 112 43 126 227 119 183 137 1 21 74 61 173 46 23 90 130 133 142 94 154 134 136 111 105 84 113 147 46 243 16 160 44 83 121 99 43 111 50 137 87 57 139 74 110 26 72 69 77 162 16 251 126 126 2 55 70 94 118 125 40 70 86 190 92 56 97 136 109 139 174 54 77 158 82 224 147 39 150 122 104 86 82 89 76 118 7 172 40 171 38 63 95 163 119 34 77 39 139 95 15 108 62 228 97 42 65 48 175 170 103 99 109 120 120 118 139 107 42 162 5 149 67 85 158 71 21 5 175 135 93 68 79 131 125 110 126 16 66 62 97 77 81 99 101 109 98 83 114 17 66 149 153 36 87 100 82 118 79 45 134 104 19 161 129 110 50 71 96 59 123 133 97 84 147 58 59 107 184 182

 250 32 4 4 
 53 115 92 148 55 115 80 177 32 55 127 40 154 93 124 124 121 61 88 135 138 147 220 78 107 116 162 225 79 121 14 104 93 179 105 181 54 101 59 96 88 110 152 220 133 56 123 64 116 131 112 73 74 115 103 122 175 99 131 72 99 110 127 111 143 83 53 140 130 89 64 103 97 85 144 180 169 123 134 66 74 167 44 49 168 154 178 128 45 119 50 32 174 56 174 139 107 82 124 94 90 108 150 96 25 100 126 111 58 44 111 210 102 50 1 58 126 50 199 98 91 76 123 130 129 50 81 118 114 178 63 135 183 79 98 179 71 139 62 119 96 98 131 75 64 106 21 93 94 34 188 1 119 105 201 44 126 118 78 99 49 131 18 18 116 184 132 125 151 62 56 162 114 122 137 84 158 63 71 93 11 60 151 28 91 113 139 71 154 82 66 102 145 145 108 54 122 50 127 183 86 22 66 49 142 155 63 183 91 190 151 135 103 70 48 143 99 144 163 167 81 128 143 115 12 124 95 102 161 103 113 125 113 63 1 57 141 138 68 54 81 83 120 78 79 72 97 158 119 23

 250 32 4 5 
 195 91 121 135 44 184 94 103 162 20 121 19 147 62 102 155 1 139 124 37 155 29 90 99 114 51 176 45 32 68 31 126 86 123 52 56 57 41 80 77 120 51 87 126 126 103 55 73 157 83 21 58 113 107 88 134 98 64 91 11 79 86 129 164 59 52 118 151 75 78 39 106 108 68 98 77 99 143 30 86 139 120 121 101 120 105 113 28 115 142 170 22 134 124 99 128 122 157 137 71 132 131 132 73 42 118 131 80 140 154 104 135 54 99 45 149 96 88 155 94 129 79 139 44 56 62 133 1 146 47 144 98 116 103 88 100 64 47 74 76 163 56 61 110 97 112 98 137 158 119 27 62 196 63 160 52 132 19 1 1 116 51 61 120 124 12 62 89 94 86 46 82 78 102 97 183 188 97 127 1 93 64 119 68 235 68 47 117 54 26 143 73 103 86 53 64 115 123 152 97 134 101 155 64 114 3 10 165 151 48 47 126 91 123 110 101 87 129 51 161 121 168 103 76 118 139 86 87 145 93 77 92 114 66 158 149 85 69 9 174 110 91 79 127 72 188 157 127 117 135

 250 32 4 6 
 51 56 86 1 86 76 172 121 135 78 88 85 29 29 79 194 130 20 85 118 172 124 185 95 111 165 97 56 160 144 269 137 23 157 150 106 169 1 9 44 112 157 110 1 65 141 117 157 133 168 44 93 60 52 127 102 72 165 117 87 102 110 87 72 182 146 114 119 122 92 72 89 171 37 82 145 77 84 191 201 127 159 96 121 98 114 44 13 36 148 5 127 122 144 150 111 60 85 182 97 134 96 156 158 68 95 155 159 115 1 50 68 69 95 83 115 154 50 82 51 111 68 73 84 126 110 97 114 108 182 112 163 95 84 38 183 126 87 22 133 107 149 57 150 106 124 48 87 99 80 50 142 41 54 94 85 107 80 212 121 60 93 75 1 150 85 85 52 100 71 113 91 49 22 152 147 119 129 89 78 55 77 85 56 113 80 115 154 70 66 49 128 52 140 105 48 120 61 117 49 95 1 69 1 61 125 163 59 106 146 121 58 80 83 131 59 133 132 67 86 149 55 1 132 85 138 104 128 81 24 111 154 112 1 53 63 103 170 66 92 94 121 157 102 54 48 151 121 158 165

 250 32 4 7 
 48 84 91 119 90 135 97 148 84 56 140 148 97 138 90 95 59 130 202 161 5 140 79 137 156 75 122 17 108 62 125 11 43 130 57 51 163 130 118 14 54 128 109 95 122 116 79 106 138 59 130 93 210 177 1 169 46 64 86 73 200 59 82 191 118 103 103 200 135 101 63 30 39 151 41 113 104 117 166 104 112 75 100 126 115 52 162 85 122 210 100 161 99 173 146 51 79 168 35 88 1 124 55 120 99 78 14 54 64 94 47 38 41 41 82 131 101 147 97 75 27 107 74 68 142 42 101 242 101 116 83 94 29 114 132 77 53 129 147 141 97 109 133 98 109 166 91 93 116 166 145 141 49 123 59 73 59 183 70 105 158 46 124 129 79 60 40 68 89 172 166 77 106 198 84 69 65 69 80 91 96 218 28 143 181 1 111 71 111 132 79 175 239 15 112 36 170 130 99 126 206 79 100 78 114 82 187 125 184 71 12 50 109 107 57 39 154 97 173 103 193 49 92 111 62 101 16 90 155 104 112 132 133 81 82 74 130 162 111 65 144 173 130 27 121 60 63 194 178 133

 250 32 4 8 
 22 187 191 147 49 1 154 77 132 81 64 108 118 19 68 86 37 131 76 60 84 141 107 69 175 62 131 147 42 55 53 168 68 71 67 68 181 86 49 15 155 125 76 26 101 31 156 35 120 179 62 153 97 102 146 31 1 124 92 87 113 109 106 136 95 112 56 84 40 105 150 43 96 94 128 212 89 127 103 108 65 139 83 65 91 156 107 195 76 145 118 87 80 21 44 104 116 89 115 84 94 84 65 100 66 163 81 90 140 124 113 102 93 26 104 137 74 75 140 116 130 106 165 147 111 40 142 125 76 97 79 106 156 60 196 159 136 74 128 1 148 56 94 121 80 102 73 77 125 68 65 101 78 178 118 116 52 78 140 33 158 129 144 58 84 67 155 103 10 38 128 98 73 1 75 169 88 53 89 58 93 69 52 1 96 161 108 110 80 122 45 1 42 88 26 118 108 77 19 99 12 48 75 93 16 117 118 100 94 155 45 75 129 78 38 68 66 109 115 12 30 78 176 200 153 67 88 160 11 119 182 103 59 88 151 113 126 37 157 24 120 115 84 175 105 135 116 188 133 69

 250 32 4 9 
 113 86 157 180 115 148 105 79 149 136 90 83 98 141 129 72 90 186 30 62 115 33 82 123 130 50 78 90 62 158 61 111 134 32 177 110 65 53 100 51 36 55 123 40 61 85 106 91 102 171 61 118 9 164 177 135 100 133 72 65 77 69 106 84 156 233 179 76 140 87 188 55 93 163 123 86 76 170 107 79 120 82 148 80 68 153 205 72 128 169 70 135 95 40 84 206 93 164 24 44 75 93 212 91 131 73 38 143 49 66 36 143 116 81 76 24 37 145 159 118 102 15 42 124 32 114 12 72 9 27 148 123 74 89 152 52 122 82 128 1 69 62 77 167 84 127 71 97 117 191 157 71 30 90 36 4 102 45 263 69 115 78 109 127 75 166 133 97 119 114 78 76 69 125 181 130 51 33 78 176 61 87 124 170 100 87 28 63 74 101 11 110 68 60 80 78 50 144 76 140 145 66 116 95 95 145 46 122 42 62 166 67 146 124 90 141 165 63 169 37 89 50 144 138 99 150 57 137 139 123 132 108 81 74 43 167 94 139 20 103 112 50 71 44 126 128 145 241 108 166

 250 32 4 10 
 116 113 91 136 105 206 40 131 93 171 132 167 158 93 85 116 176 42 124 137 99 25 88 181 156 55 132 141 93 81 120 21 169 81 89 115 41 124 110 150 161 68 102 175 139 162 53 87 21 35 110 51 142 113 1 54 50 122 143 1 1 43 7 153 147 119 88 82 164 218 227 113 110 67 76 10 154 76 71 115 32 54 32 136 98 141 1 109 144 117 130 54 108 117 70 105 88 129 95 78 129 71 30 62 64 99 59 41 145 110 53 59 91 92 61 39 118 58 175 77 108 80 28 89 100 102 99 103 29 170 139 92 98 113 118 1 112 73 85 146 146 116 215 144 168 83 77 116 93 126 18 145 95 109 111 66 47 37 90 94 22 63 53 193 77 177 120 139 166 33 91 77 39 23 76 78 91 88 28 78 26 178 86 48 60 150 164 127 49 125 95 110 58 28 106 57 176 14 233 121 97 15 108 77 148 97 9 59 53 141 111 109 108 176 93 132 143 89 37 162 170 7 151 98 86 153 166 88 150 88 32 99 20 5 94 172 101 57 272 138 29 119 51 71 57 189 119 57 212 64

 250 32 5 1 
 87 93 75 141 82 106 80 125 50 109 90 74 108 109 74 110 117 115 54 138 87 90 105 97 103 104 98 93 54 77 101 113 58 85 64 90 95 90 102 122 83 117 113 70 91 129 47 87 109 128 71 85 87 94 107 135 111 130 99 93 90 140 70 112 49 67 102 75 126 78 75 82 140 93 101 78 74 86 133 92 70 79 103 70 60 97 114 109 66 121 101 95 91 97 117 67 92 123 144 84 110 119 100 81 103 75 125 115 89 90 106 115 107 92 81 110 95 96 82 131 87 86 108 75 86 56 81 105 110 100 77 110 95 72 70 128 114 131 94 100 121 96 116 113 115 93 90 110 97 122 107 91 105 86 118 84 130 116 105 93 83 85 96 78 92 99 105 89 84 78 74 96 95 94 90 107 60 108 75 88 118 141 114 101 137 73 65 125 142 116 105 103 92 137 54 56 93 95 103 80 123 115 111 109 97 68 95 79 96 93 133 68 111 107 110 106 92 91 89 78 105 118 95 83 83 132 117 108 112 84 105 98 83 115 116 78 65 107 125 92 69 88 114 87 98 98 104 132 66 76

 250 32 5 2 
 88 116 93 92 77 104 91 101 132 72 93 79 95 100 95 81 75 101 102 73 97 86 100 153 111 85 66 82 100 85 101 119 79 75 107 93 116 100 147 81 85 106 106 87 82 104 125 149 98 111 84 99 93 110 83 76 107 107 117 112 99 109 96 81 98 118 95 87 89 93 132 93 116 92 110 150 82 86 63 88 42 88 98 102 120 71 52 98 122 122 122 106 88 114 123 89 103 105 126 105 107 96 133 75 81 110 83 112 108 133 106 96 102 121 85 113 84 85 119 68 133 73 73 83 116 110 95 91 77 106 91 103 91 103 96 90 94 107 122 130 74 120 136 104 110 98 104 83 115 64 90 110 72 89 98 100 99 80 92 113 76 86 91 129 103 102 102 95 98 106 67 87 89 94 103 75 89 119 91 96 93 118 113 99 113 69 120 112 88 116 99 87 96 117 94 115 93 122 116 91 108 95 115 91 108 82 93 124 90 101 51 101 91 150 144 106 112 83 85 103 83 126 74 132 114 94 101 96 97 81 139 121 76 92 140 115 87 114 104 90 65 93 105 137 98 70 129 121 101 87

 250 32 5 3 
 113 85 72 155 76 96 132 98 113 119 144 104 90 93 84 143 66 79 113 119 104 98 109 104 84 124 102 74 129 111 129 103 96 86 111 111 107 111 81 90 99 94 84 95 112 102 116 85 91 121 137 63 86 117 116 91 69 101 115 101 114 78 81 99 85 53 106 115 84 95 112 131 104 112 74 81 77 62 96 90 115 101 99 132 137 95 121 109 83 126 94 78 85 119 110 90 98 72 81 72 75 90 97 93 102 73 112 71 69 108 63 100 100 65 89 77 91 99 131 112 103 119 115 92 83 97 121 91 91 103 87 119 74 103 102 86 78 141 109 82 123 153 127 102 58 141 79 85 107 124 120 87 128 63 107 98 98 86 108 97 53 96 84 86 143 114 96 116 101 115 60 125 102 130 88 111 115 78 85 119 129 111 113 97 95 108 123 93 122 70 113 97 80 102 129 111 112 93 84 77 98 95 82 115 109 110 72 117 61 130 127 88 121 86 126 80 75 112 89 107 100 101 104 112 114 60 113 90 114 58 127 87 69 95 84 86 74 102 107 104 91 123 117 118 110 64 126 114 81 87

 250 32 5 4 
 91 112 92 132 109 111 93 95 99 126 130 72 69 98 93 89 110 92 102 111 98 103 118 145 89 116 127 105 97 129 95 97 88 118 89 70 87 118 98 99 80 93 77 117 98 96 121 83 100 157 93 122 87 101 86 118 73 81 88 99 91 86 76 72 97 114 119 116 114 109 108 123 80 137 121 115 131 92 78 104 82 113 111 94 89 93 89 89 99 144 103 76 88 119 104 91 99 128 135 69 101 70 114 88 97 72 73 104 118 120 122 66 117 87 96 61 111 98 121 107 107 86 86 89 104 82 84 104 120 109 75 104 139 105 85 110 129 117 86 116 91 127 97 101 113 90 113 105 118 115 80 82 93 138 73 105 86 103 116 112 152 99 107 124 107 99 91 84 87 111 80 86 99 97 112 80 125 71 112 63 95 98 127 79 113 95 134 138 111 131 87 71 93 86 103 108 108 116 103 133 87 72 84 111 92 118 113 91 88 77 114 119 44 103 103 75 111 106 129 99 102 81 85 108 93 115 75 107 118 78 97 101 75 79 116 103 103 86 69 116 98 94 101 73 92 79 113 102 108 127

 250 32 5 5 
 86 96 112 73 84 87 122 132 104 95 74 126 102 98 120 115 85 96 128 118 106 56 81 107 91 73 55 108 91 74 134 114 87 80 96 89 80 93 66 102 71 105 126 87 105 98 59 106 98 79 105 91 94 79 90 92 124 110 89 68 116 66 116 74 105 49 114 124 62 82 116 105 114 100 85 98 87 127 118 59 76 92 108 114 126 80 89 82 103 134 94 93 114 113 111 70 84 81 54 133 99 88 86 128 81 136 101 107 112 114 92 75 134 96 94 92 68 73 134 100 113 104 88 80 142 95 142 84 116 97 83 105 124 91 88 97 113 139 103 116 176 95 99 113 96 135 118 80 84 94 106 87 134 90 116 97 108 81 79 89 130 111 83 106 79 106 156 97 75 117 93 86 92 80 88 76 102 112 76 143 123 83 78 130 60 81 93 80 95 108 105 109 91 109 130 97 107 119 79 79 106 121 109 82 86 155 107 112 92 80 119 129 80 108 96 111 107 89 73 111 109 67 88 135 70 100 127 59 58 63 155 109 91 108 116 115 128 130 121 101 103 113 146 66 117 118 79 89 141 84

 250 32 5 6 
 121 97 98 103 113 131 78 96 85 72 116 139 51 94 80 107 96 98 89 93 116 93 135 84 93 75 144 84 77 99 115 109 98 86 107 111 94 79 108 94 102 114 104 110 106 90 117 101 143 79 147 117 65 86 86 91 128 90 86 108 91 113 127 91 119 131 102 101 125 90 91 107 88 79 70 127 117 120 110 118 122 102 83 99 109 116 102 81 58 105 112 110 99 145 79 59 108 88 102 116 112 94 56 85 94 72 96 83 120 100 98 107 108 86 91 96 133 112 92 102 130 89 82 105 112 87 125 85 127 123 116 82 87 60 113 97 77 144 105 80 113 77 94 104 90 102 69 93 95 118 87 77 98 99 89 67 117 68 78 91 97 94 116 130 83 96 55 81 112 75 118 104 85 99 105 72 77 122 118 92 123 114 114 79 130 97 130 137 70 74 82 54 76 86 118 127 87 105 104 105 111 131 120 160 122 89 92 102 95 99 114 63 98 109 124 65 93 105 107 107 109 71 136 72 115 131 94 87 88 98 75 96 90 70 94 92 139 103 94 109 97 117 92 98 80 87 127 116 82 108

 250 32 5 7 
 90 112 96 97 106 87 113 118 77 88 126 83 111 56 110 35 82 114 103 133 106 102 81 130 115 84 139 75 104 100 34 121 99 110 90 95 99 109 53 70 105 72 161 87 115 95 108 105 79 125 103 116 97 88 100 116 90 112 135 72 102 122 125 83 100 129 80 102 43 111 110 130 96 88 101 124 117 67 85 96 95 84 68 77 73 107 73 93 102 92 115 143 121 112 89 88 95 121 102 103 110 120 101 86 85 78 80 85 79 93 86 76 72 115 114 112 89 107 120 132 109 130 116 103 85 80 38 127 123 105 77 134 123 112 88 97 83 101 120 109 97 100 104 105 82 74 70 119 104 127 91 46 131 119 102 123 98 79 131 95 84 43 122 103 126 119 82 80 120 106 103 121 117 107 86 111 106 98 59 91 149 93 102 104 107 130 94 69 76 105 97 86 64 75 88 94 78 105 76 94 87 86 120 125 69 58 89 102 111 117 110 82 110 97 116 113 105 89 100 110 111 77 114 120 108 86 86 118 105 93 100 99 88 102 104 24 109 115 82 118 124 113 137 97 89 121 93 99 119 77

 250 32 5 8 
 89 95 104 66 103 109 102 23 69 96 102 110 85 129 81 103 106 138 108 99 112 130 117 83 101 100 123 124 95 105 147 73 82 89 101 118 80 90 122 98 97 55 86 83 118 87 103 113 96 73 81 125 90 107 76 114 99 76 139 115 117 147 115 89 91 133 88 84 97 116 123 95 89 57 107 112 87 105 88 101 97 111 113 84 153 117 65 84 82 73 110 119 101 119 98 100 106 133 88 72 83 127 100 88 80 85 85 112 50 60 80 84 128 78 99 114 144 98 109 89 105 106 71 101 100 102 75 116 96 90 75 102 130 109 125 88 90 114 102 96 81 105 134 108 108 66 113 95 95 89 107 94 71 87 87 102 109 81 102 115 120 113 84 120 91 70 58 97 102 101 117 117 79 75 127 105 121 100 133 98 103 73 79 120 102 133 108 79 115 104 117 109 102 95 95 123 84 102 101 131 92 111 95 81 106 93 121 134 106 60 61 92 57 118 109 66 73 98 96 79 103 105 137 85 92 79 92 71 85 59 78 88 105 131 111 111 94 123 107 118 76 136 68 104 83 94 83 123 99 112

 250 32 5 9 
 107 128 117 90 77 100 103 55 101 104 71 92 90 125 118 94 118 120 79 104 110 92 82 102 97 118 137 57 102 94 55 111 102 88 85 97 97 75 124 105 140 125 62 95 69 104 83 83 102 85 88 114 125 80 121 113 131 101 112 116 127 108 78 143 132 109 120 107 90 124 75 106 114 103 111 116 83 134 83 119 85 110 86 108 69 90 105 57 85 119 113 99 95 73 87 135 78 90 124 80 90 113 107 67 82 106 103 144 90 80 116 78 78 91 172 90 80 101 153 98 111 108 74 79 72 110 117 80 119 80 121 83 67 85 105 80 107 111 66 132 115 110 126 106 103 131 105 93 145 79 76 111 77 94 67 103 80 92 103 98 94 71 98 141 87 122 97 142 97 101 95 104 80 96 113 101 116 94 88 114 147 106 112 111 123 120 80 108 95 94 55 125 75 91 85 110 112 107 100 106 114 95 122 132 89 94 119 91 111 78 80 123 95 74 89 80 85 104 94 106 110 107 80 121 100 64 108 106 103 102 92 108 125 165 79 124 116 82 131 96 100 132 110 104 125 112 90 83 83 101

 250 32 5 10 
 166 104 113 77 95 84 136 103 93 94 121 117 101 101 85 94 95 64 109 76 142 91 132 104 97 93 95 124 106 87 86 97 92 79 84 117 108 70 88 100 81 80 123 109 104 154 105 91 92 118 79 119 85 122 121 84 104 87 86 105 81 71 103 62 119 110 106 94 114 84 112 82 104 90 87 93 124 125 120 120 73 108 134 100 100 109 119 91 130 100 95 113 115 113 135 114 101 107 116 126 86 129 61 103 91 84 93 94 108 114 82 99 112 100 99 102 138 96 142 101 99 105 94 97 117 84 93 116 97 75 90 92 106 98 71 105 131 99 106 109 46 118 116 104 112 137 102 129 89 113 101 111 59 91 97 104 113 103 86 111 128 108 81 97 97 118 105 91 88 94 65 80 107 95 101 93 119 99 96 102 96 88 60 141 71 80 110 130 96 78 104 117 92 125 114 103 79 119 78 66 101 121 62 117 77 106 130 74 81 65 113 77 107 113 71 90 89 79 133 129 68 111 116 91 136 123 119 106 116 99 70 91 158 86 106 106 69 112 96 86 73 96 124 74 110 120 107 93 56 122

 500 2 1 1 
 95 3 36 61 93 33 3 43 35 96 34 58 11 48 75 52 84 26 54 3 28 39 90 46 62 4 86 6 91 58 93 32 14 95 14 53 17 73 4 27 58 98 50 52 50 7 10 20 73 81 87 72 10 45 75 83 92 86 70 20 9 92 92 38 86 56 69 31 95 10 59 56 57 54 3 71 93 66 80 43 38 68 16 24 66 88 73 42 45 7 83 44 91 10 91 3 39 64 11 9 12 25 22 47 35 13 43 98 29 16 73 85 86 23 82 93 17 27 60 19 22 21 51 62 50 66 44 21 26 16 9 75 59 92 54 75 88 69 36 83 24 77 80 31 18 38 78 91 30 92 15 69 54 66 20 64 5 50 80 2 62 28 51 26 8 21 87 41 13 36 7 18 93 73 95 25 96 14 19 98 82 7 87 69 61 96 87 11 28 48 90 18 24 24 76 30 12 86 89 69 61 40 60 72 25 24 80 66 79 69 40 68 96 94 28 54 32 13 3 10 64 82 12 34 50 85 82 62 30 97 27 38 16 59 26 53 22 15 72 47 83 8 60 36 4 46 94 17 78 67 42 2 36 3 76 1 6 33 79 43 34 57 78 52 91 51 87 8 63 64 70 79 93 80 20 4 54 51 9 9 7 28 58 78 80 63 55 28 56 46 68 28 45 6 51 77 89 26 41 93 8 56 52 39 80 83 80 85 35 30 68 71 92 75 32 92 13 77 93 19 18 46 37 18 90 80 23 94 10 7 77 38 26 8 24 18 16 67 52 62 14 69 37 67 28 76 92 12 21 95 98 97 78 7 58 16 77 50 13 50 18 66 35 81 32 66 67 41 98 63 4 95 7 89 14 84 7 75 58 79 15 100 86 43 84 83 22 71 58 50 8 43 2 91 43 62 82 47 97 16 21 82 87 54 3 7 72 71 85 3 30 41 36 4 72 64 38 80 11 3 30 16 59 65 81 86 12 70 85 28 66 10 69 54 42 76 5 5 19 27 11 6 99 53 82 19 13 25 46 49 23 39 100 46 63 33 100 71 12 96 52 24 62 83 63 90 93 12 93 69 30 17 28 76 42 12 88 58 65 77 3 94 11 48 25 73 12 51 2 14 93 6 79 10 12 53 41 50 20 48

 500 2 1 2 
 28 78 87 88 9 91 24 18 38 63 88 65 34 99 78 5 31 61 74 14 87 67 28 5 3 64 10 89 14 42 87 48 13 80 72 85 17 8 90 17 93 79 46 61 90 96 86 27 33 74 49 78 87 94 44 43 75 29 86 26 11 58 13 49 28 54 6 71 84 35 11 92 24 46 2 20 55 33 9 37 80 41 40 21 27 80 55 72 55 45 76 14 30 38 71 95 69 14 77 71 30 29 78 69 16 73 97 27 1 78 17 100 42 56 24 8 62 19 55 55 83 52 86 1 58 2 50 37 5 35 12 65 8 28 30 13 95 30 68 21 69 75 56 20 94 13 45 2 4 60 2 29 76 90 23 88 84 58 27 32 87 61 73 88 97 53 64 63 3 27 56 35 22 88 66 76 24 70 83 49 34 32 30 70 65 63 62 3 82 58 37 15 44 100 94 5 69 77 60 31 60 30 76 56 21 61 5 88 33 21 22 25 19 45 32 93 55 43 84 61 62 39 27 23 79 60 8 99 61 15 22 43 24 13 43 97 20 55 15 50 99 20 81 59 27 93 51 58 65 30 9 70 28 83 68 72 76 50 55 15 36 2 69 89 5 75 40 94 69 12 62 59 13 93 86 7 19 19 21 63 59 28 53 96 74 27 17 49 99 4 43 16 86 24 43 5 90 20 56 6 48 90 28 62 40 59 63 80 50 47 24 45 77 38 75 61 94 52 86 14 53 31 83 63 96 12 70 68 8 11 51 85 91 31 50 36 62 74 73 47 4 16 65 86 40 90 1 9 8 25 35 73 25 32 56 36 48 14 67 94 34 18 17 73 4 57 83 72 34 90 83 3 94 84 68 38 79 85 93 45 62 57 16 31 43 77 82 6 21 93 97 6 56 36 53 67 47 39 5 68 61 91 31 97 58 90 77 97 2 20 84 64 34 46 64 75 16 68 13 70 80 63 50 36 70 29 61 26 10 32 78 92 54 97 19 5 99 18 19 62 30 58 10 16 95 71 68 26 95 3 73 15 95 19 33 58 89 61 75 91 79 6 51 90 5 56 92 58 46 40 15 77 30 26 42 10 10 59 4 51 12 84 90 82 57 5 69 81 32 61 4 73 65 80 92 79 50 84 62 76

 500 2 1 3 
 89 40 66 23 10 54 90 44 74 20 68 56 44 74 27 42 23 82 7 92 100 19 92 62 13 86 93 54 74 29 77 76 83 86 93 92 27 69 32 10 7 13 8 17 42 4 49 84 75 88 79 53 68 64 19 10 90 44 57 44 32 72 21 26 40 63 7 47 12 94 49 55 62 78 91 91 6 72 96 59 59 16 4 96 92 20 32 95 60 18 18 60 64 23 49 21 37 65 71 25 45 23 25 48 81 7 74 38 13 37 72 72 47 6 88 98 40 12 20 82 83 88 86 80 19 95 18 46 77 9 100 73 14 11 16 53 7 5 98 89 81 95 21 55 5 15 89 7 25 62 39 61 12 86 66 60 56 65 92 76 25 92 95 8 20 14 45 21 5 58 56 57 49 6 86 27 99 77 52 46 34 60 13 80 30 56 42 29 47 7 99 12 39 24 12 26 42 88 73 28 73 39 63 21 22 26 21 1 85 82 77 44 3 93 6 79 14 63 57 23 45 31 39 42 9 3 59 58 5 53 32 44 34 32 54 74 26 83 72 76 13 96 80 72 45 80 82 85 34 13 5 17 41 44 51 81 18 4 64 80 43 94 86 22 40 74 48 44 28 97 31 49 65 41 100 43 50 7 76 50 24 67 32 32 11 85 9 2 75 18 74 73 3 97 7 13 40 79 18 2 4 93 56 68 49 80 95 8 89 25 61 87 12 2 71 55 4 92 87 64 55 87 59 93 42 11 35 22 73 49 92 92 15 89 42 40 67 97 75 92 7 18 77 28 20 4 78 55 83 36 98 88 22 70 69 35 98 89 45 12 11 98 50 4 92 42 20 29 85 23 5 63 98 1 4 32 98 51 57 35 56 53 93 17 41 71 49 72 18 9 18 37 19 24 92 59 83 69 91 24 94 40 33 28 97 56 53 48 94 62 99 76 75 79 26 52 67 46 54 11 94 21 2 5 56 74 1 28 81 88 91 73 51 75 98 100 53 30 78 47 46 8 22 34 37 82 83 16 84 31 70 73 31 3 49 53 42 7 86 48 53 17 64 43 35 8 90 2 93 36 97 94 56 43 20 32 49 26 58 26 72 46 59 50 44 69 83 73 61 37 39 70 47 71 49 63 58 99 51 63

 500 2 1 4 
 21 16 3 76 55 34 82 43 100 79 44 54 8 27 10 41 93 29 59 48 90 55 4 48 56 65 32 16 24 93 78 86 85 51 20 38 100 1 43 6 53 38 76 95 91 90 27 51 82 93 10 15 1 5 81 78 15 81 91 11 2 12 87 48 82 81 79 80 78 76 65 6 84 65 89 38 22 35 38 63 96 36 64 41 92 43 53 97 8 30 83 48 51 65 14 100 15 83 82 97 69 7 58 66 81 25 50 26 55 78 55 30 63 34 57 79 61 77 93 49 28 92 28 82 27 8 46 99 100 63 95 70 81 26 88 83 77 43 5 60 48 84 41 47 53 59 61 41 63 63 26 85 45 43 53 25 83 14 60 13 70 62 59 6 55 81 5 97 47 81 28 67 81 63 17 19 20 51 15 30 50 37 29 30 78 27 56 18 30 69 84 13 60 85 82 38 86 33 45 51 15 33 35 96 28 49 55 85 91 82 65 70 67 56 33 83 84 52 99 21 8 79 2 12 58 35 12 53 3 60 2 65 82 53 76 55 31 48 79 66 75 88 89 46 89 18 89 85 5 26 19 85 22 94 78 65 25 15 96 96 24 91 50 1 23 35 6 39 22 90 33 18 54 5 72 34 53 44 32 16 92 57 56 55 31 16 4 1 36 63 20 70 3 67 23 24 62 34 12 36 27 82 48 72 62 1 1 97 85 3 55 95 37 82 50 95 63 96 83 19 43 46 70 4 16 78 35 77 35 38 23 27 36 83 77 69 71 13 98 24 47 73 34 18 17 39 12 32 39 66 80 32 11 96 7 14 1 2 23 73 87 34 67 48 64 35 56 20 67 3 57 95 27 56 65 55 15 65 92 10 2 73 7 88 46 12 23 7 28 25 10 71 42 76 80 22 60 25 9 46 16 73 76 13 35 99 64 47 95 97 40 38 32 15 32 10 39 60 17 16 56 21 74 65 2 83 61 70 95 25 12 74 94 85 17 38 17 97 34 13 66 1 9 44 65 39 75 63 83 3 91 64 46 9 9 27 13 71 83 100 37 23 97 73 19 69 16 23 44 96 64 42 11 79 22 47 34 5 7 86 92 38 47 32 13 60 64 35 2 25 91 7 82 55 79 51 93 87 15 76

 500 2 1 5 
 81 23 98 33 30 29 77 24 98 25 57 92 53 91 26 88 37 60 43 38 37 91 27 15 23 5 27 91 92 1 20 28 23 22 28 92 64 85 68 78 14 91 37 32 30 91 4 95 63 8 66 30 35 86 7 6 11 41 33 49 70 38 77 4 58 85 6 95 100 74 29 98 65 80 47 35 68 30 28 37 22 56 8 79 87 54 85 13 95 80 37 91 61 22 100 51 2 52 99 67 70 96 30 36 59 46 7 69 90 1 16 91 82 68 67 57 30 12 79 66 14 20 70 86 8 44 42 6 68 15 60 64 51 43 75 63 40 98 52 73 97 26 18 57 99 60 21 11 14 66 15 17 8 42 46 13 36 62 22 65 95 78 2 57 98 43 10 75 73 25 12 63 31 62 27 90 30 60 39 29 33 29 87 74 73 43 35 26 44 99 66 47 20 97 46 87 43 24 46 61 21 97 29 64 18 66 31 7 22 17 9 8 59 78 92 4 70 1 58 49 12 43 100 92 2 40 11 1 30 10 98 33 8 68 36 4 26 57 30 11 51 89 70 84 74 52 97 95 54 46 55 51 64 47 89 5 33 96 96 92 16 93 19 58 87 72 16 22 33 54 19 99 58 21 20 32 8 26 8 96 41 84 57 40 1 97 65 74 65 31 56 56 68 61 97 97 69 63 11 27 97 79 36 23 6 74 1 5 100 38 95 79 7 45 10 95 70 78 100 82 47 30 28 28 98 38 23 34 98 40 75 75 53 15 51 26 92 54 50 58 35 63 71 39 25 36 48 40 96 74 65 66 86 58 76 56 95 13 95 40 43 50 53 21 18 78 5 76 70 87 51 60 40 1 80 61 31 45 92 73 81 2 38 58 18 98 44 26 62 36 39 15 34 95 9 33 47 84 10 99 58 43 80 46 91 92 6 88 51 47 50 95 7 8 65 8 76 13 100 95 80 29 28 48 66 54 27 20 12 48 81 8 3 80 60 33 73 68 68 89 43 96 82 85 34 10 27 31 19 17 95 98 3 74 30 83 24 55 11 94 61 17 68 78 10 1 73 73 16 65 56 87 58 95 99 93 64 18 12 25 67 37 2 8 69 25 85 59 26 10 16 78 87 4 57 70 82 26 17 61

 500 2 1 6 
 63 83 92 31 9 32 39 11 47 46 7 83 4 84 13 8 93 60 73 1 79 15 20 1 61 86 41 7 47 22 77 98 31 86 9 61 2 76 84 8 43 4 38 20 7 20 8 20 68 33 37 60 92 10 85 98 32 7 44 99 66 75 24 59 54 6 71 72 76 41 75 88 90 2 99 77 47 52 19 4 61 87 30 13 95 24 27 82 94 11 65 14 22 20 20 29 75 40 77 85 60 96 72 98 38 83 23 17 93 72 29 33 56 2 4 24 18 27 16 69 54 7 70 14 31 69 7 63 78 50 1 43 80 89 18 27 82 87 10 29 4 52 11 83 14 57 15 16 17 44 75 50 61 65 93 44 69 22 51 26 100 97 17 83 55 85 82 70 27 90 100 24 4 17 90 5 38 30 23 69 75 16 75 25 77 62 75 14 5 92 70 58 48 10 34 96 1 62 81 64 92 28 64 71 45 69 75 92 44 64 23 57 72 93 17 100 41 3 60 88 6 41 32 2 46 11 36 31 95 18 53 17 5 73 47 98 72 29 65 75 92 68 48 69 16 81 45 20 73 59 24 22 64 82 31 10 27 94 70 64 8 63 91 80 6 97 98 52 60 33 79 27 59 48 34 96 7 98 63 8 33 29 50 27 68 39 77 11 34 50 94 22 72 23 70 9 48 36 99 42 45 34 84 64 24 77 85 11 10 14 90 58 98 87 92 71 1 93 100 73 59 66 94 29 48 40 24 73 26 91 70 67 56 62 5 37 20 63 77 49 85 44 36 38 88 100 68 51 7 30 50 68 35 100 31 63 59 8 3 8 84 28 69 16 52 71 86 42 49 42 54 32 14 19 59 25 29 32 39 15 59 28 64 46 8 71 69 93 89 66 44 61 39 48 86 100 21 23 23 17 33 87 63 76 47 57 76 34 67 51 96 6 24 74 97 62 37 31 8 14 14 70 39 85 58 84 54 24 76 68 100 35 100 96 57 86 95 21 18 91 53 21 41 89 98 75 27 14 23 100 47 40 11 24 96 76 81 98 69 48 60 33 84 15 92 7 56 58 27 23 75 25 20 38 72 19 38 17 48 38 12 30 64 15 79 48 46 33 29 20 3 91 45 29 32 46 95 18 84 79

 500 2 1 7 
 42 91 18 42 11 66 95 77 95 71 77 80 63 1 29 68 83 14 6 100 69 80 92 94 64 54 20 95 73 31 68 58 100 69 6 22 14 33 80 34 49 89 50 21 81 97 91 59 78 6 13 58 77 72 79 56 8 83 44 32 68 9 38 30 89 17 20 85 93 99 7 51 77 2 55 91 76 66 30 63 52 24 21 31 42 55 9 34 69 8 84 37 34 16 28 20 62 12 60 22 61 24 22 12 77 32 67 22 46 21 97 20 85 84 6 18 63 89 98 7 95 69 43 63 2 15 7 12 26 8 77 1 5 33 8 28 84 42 48 54 27 8 50 24 86 87 66 88 84 97 30 16 99 90 10 38 49 68 47 9 58 14 77 99 93 16 84 64 23 13 12 34 65 5 43 24 58 79 15 20 62 5 25 20 20 11 58 97 98 70 27 43 56 51 86 64 38 31 7 43 80 75 28 82 58 54 5 67 33 90 22 67 63 100 75 40 95 20 48 13 13 13 57 4 50 57 81 19 95 32 1 82 70 41 16 63 10 33 100 15 72 98 75 88 2 38 7 84 82 86 63 69 6 89 87 65 32 86 62 93 64 73 30 84 37 71 83 13 35 80 95 60 94 33 82 84 68 40 50 19 76 95 34 90 66 90 34 65 84 72 81 25 62 40 57 78 22 46 91 39 31 41 96 15 83 69 39 31 95 56 40 38 26 16 84 72 60 5 90 30 24 69 73 24 76 55 87 83 20 20 86 62 38 51 73 20 84 68 25 8 66 7 81 20 82 66 18 86 1 56 11 8 55 7 32 77 10 33 57 12 95 39 69 5 70 49 71 34 68 37 10 72 69 9 8 38 83 11 64 8 11 64 24 8 18 4 32 77 45 90 41 97 68 57 92 65 61 41 2 46 3 31 80 18 9 79 3 55 69 33 34 28 92 18 63 93 76 59 74 24 71 78 83 29 58 84 95 17 14 62 50 31 50 92 8 51 1 31 76 92 69 95 96 35 92 100 94 21 53 84 6 57 27 9 33 25 77 70 37 74 18 48 35 22 99 7 89 14 1 15 76 25 9 44 33 32 1 32 22 69 6 75 99 24 26 99 73 56 30 57 100 56 68 31 76 47 69 80 69 60

 500 2 1 8 
 50 73 55 89 12 42 54 24 21 28 18 7 49 12 11 15 30 92 92 19 88 64 46 90 72 47 34 17 73 31 82 81 95 55 36 76 91 100 83 94 100 6 64 63 93 87 48 92 42 100 79 70 79 91 64 45 18 93 5 40 85 28 13 8 96 36 13 36 60 78 100 96 64 13 70 21 75 12 43 23 78 67 27 84 96 90 89 96 3 67 53 45 40 88 2 82 26 27 76 6 22 84 69 94 83 96 22 55 97 43 12 53 99 69 67 97 89 29 83 60 70 98 13 52 70 45 77 82 100 70 94 21 78 10 9 57 72 69 70 100 86 89 55 33 76 15 65 2 9 88 56 28 7 18 91 40 100 12 14 32 46 40 35 99 23 96 57 97 92 11 38 42 30 72 95 20 62 79 59 83 61 99 6 29 79 20 93 10 17 89 12 26 4 9 66 52 81 30 74 97 46 98 20 98 50 65 9 82 15 67 19 11 87 42 51 3 97 62 64 53 70 57 92 34 91 85 33 17 100 84 33 50 18 6 78 3 89 57 57 22 45 17 54 87 82 81 27 61 49 74 52 54 33 42 90 96 70 72 10 86 29 78 69 87 36 11 10 85 23 82 23 57 4 67 11 30 74 92 28 23 68 79 73 85 80 22 66 33 82 6 78 42 75 17 65 49 5 89 86 66 85 94 39 70 50 87 40 21 52 4 28 82 1 32 14 77 42 60 64 1 78 23 89 94 74 15 56 16 8 44 43 52 74 60 61 26 61 47 23 28 63 91 61 6 36 59 100 51 48 95 47 31 86 28 95 73 55 41 67 43 10 17 56 43 46 31 96 92 88 14 49 78 55 47 73 34 74 47 55 86 53 53 68 64 50 51 52 68 77 12 42 22 81 10 39 100 90 73 73 45 64 20 78 55 65 10 37 19 62 16 11 19 41 9 63 43 91 25 87 58 60 59 77 26 75 28 38 67 85 33 4 1 28 33 38 69 28 38 40 13 88 86 68 41 57 51 24 25 36 19 29 12 53 29 88 95 56 8 70 19 75 43 57 51 100 49 57 49 4 2 28 47 24 77 26 5 40 83 27 1 29 59 78 94 31 52 78 80 94 16 23 48 96 47 52 92 80 100 38 22

 500 2 1 9 
 54 89 95 25 83 5 92 50 26 61 36 8 59 79 2 19 98 7 36 6 47 54 89 12 49 9 96 95 45 14 50 30 93 37 90 92 88 54 7 9 11 85 98 22 57 37 41 63 23 21 38 37 43 53 28 16 25 37 14 41 14 19 69 45 1 97 49 32 44 4 19 6 88 43 86 90 67 99 2 60 29 4 12 12 56 12 35 99 49 27 54 81 88 43 3 96 55 37 28 4 65 39 8 84 72 35 56 36 42 20 98 31 8 15 74 75 44 61 79 51 67 51 16 44 9 78 100 34 89 73 35 41 45 71 26 48 48 9 48 93 84 96 77 91 40 62 59 15 34 31 28 20 62 70 16 30 36 85 75 37 1 5 97 19 20 81 60 93 54 66 93 29 4 83 23 78 74 1 88 60 7 50 22 15 35 54 29 14 98 18 50 34 19 13 63 49 73 43 35 4 64 52 41 92 23 36 24 20 81 5 2 41 50 78 5 96 24 60 13 76 77 3 79 52 94 61 1 19 64 3 47 56 74 64 90 64 11 49 71 2 30 28 30 3 59 75 88 54 56 25 78 77 28 58 87 4 74 61 99 94 65 3 24 14 78 15 65 76 11 74 26 36 15 7 51 93 82 33 20 98 55 3 25 77 87 9 37 29 39 10 97 42 93 85 2 38 30 99 74 26 16 97 51 53 62 62 68 36 8 76 53 63 42 64 37 79 98 70 63 89 58 82 22 6 42 23 16 39 82 58 44 54 60 39 79 77 23 94 32 28 36 28 11 78 28 23 20 32 54 99 31 68 98 38 55 71 55 55 8 89 40 87 89 78 89 84 81 26 76 53 52 40 47 77 50 90 89 15 64 84 91 11 14 47 87 87 96 60 45 88 20 17 14 25 11 83 63 84 99 70 99 41 88 16 27 80 65 8 61 58 46 30 87 22 52 58 82 83 65 6 78 58 65 11 3 30 31 4 49 88 39 5 96 68 52 77 82 87 22 64 9 47 98 34 36 16 25 92 98 4 34 48 93 1 26 11 36 9 89 6 31 78 83 52 29 36 12 15 24 52 87 45 24 30 4 5 41 73 13 98 15 1 98 99 43 21 57 19 68 82 77 36 65 100 44 54 92 24 51 29

 500 2 1 10 
 7 93 65 63 63 71 32 59 83 41 31 15 74 45 35 47 91 82 12 26 51 53 10 44 24 68 77 80 41 91 10 28 73 28 64 56 73 46 73 47 56 32 36 8 10 90 43 19 45 20 16 14 33 42 90 90 23 96 5 22 22 51 49 92 66 71 59 17 98 51 5 2 31 58 84 28 51 7 75 84 93 67 33 55 87 17 99 39 54 59 83 27 49 63 12 12 12 72 32 65 42 62 54 91 89 95 3 56 89 76 70 17 32 19 27 47 16 30 46 99 57 100 9 72 57 35 99 80 81 78 33 74 74 3 72 27 60 87 21 60 45 1 54 35 5 41 66 7 85 46 55 49 81 97 13 84 83 91 93 37 56 1 47 8 53 51 61 58 15 43 5 31 66 94 37 93 32 95 89 49 16 15 73 78 89 57 64 20 54 7 100 91 30 53 98 60 4 92 44 11 70 69 25 86 61 55 85 24 46 74 69 41 100 98 66 81 18 20 97 56 26 3 78 61 74 78 45 42 9 99 28 50 54 39 87 32 33 64 48 99 58 75 18 7 82 80 84 27 87 58 58 63 83 51 4 72 36 20 86 57 82 29 10 49 42 91 99 34 82 17 30 64 56 20 16 98 8 19 68 92 24 43 53 33 6 72 9 55 80 19 83 34 31 16 70 53 82 63 75 79 32 59 57 36 41 3 15 18 81 61 74 95 69 79 31 84 34 100 79 51 43 19 73 92 54 14 76 53 7 57 62 80 8 48 71 45 24 15 34 68 1 100 13 24 43 2 76 89 71 88 48 8 44 24 28 8 53 90 51 6 56 43 47 40 25 30 70 23 93 76 63 68 28 10 19 12 41 13 8 47 14 5 41 45 44 74 56 13 83 27 69 51 81 56 83 53 59 59 4 45 85 9 96 29 51 86 6 67 4 46 82 79 86 29 2 90 50 74 36 100 33 59 88 62 14 28 62 36 19 81 10 92 11 36 62 56 90 64 15 32 18 34 92 100 43 62 27 48 46 26 81 17 14 33 93 55 96 59 12 63 4 14 75 56 95 8 60 40 19 36 66 28 17 10 68 12 98 51 32 27 96 99 44 67 38 81 48 55 47 81 65 34 42 100 13 32 73 45 60 98

 500 2 2 1 
 29 83 90 96 90 37 67 89 53 55 40 40 20 91 83 36 49 64 40 96 32 77 43 77 43 93 72 27 73 48 62 51 32 48 52 84 33 87 83 91 30 83 29 78 72 84 40 28 85 30 46 98 100 21 76 77 25 40 66 26 68 43 58 26 91 98 72 74 50 75 26 87 20 67 30 20 87 58 68 45 90 89 25 38 86 98 90 53 74 38 64 73 61 68 92 73 29 31 26 52 70 72 86 90 85 99 88 28 66 53 83 49 21 32 42 66 95 55 24 96 73 22 79 58 95 98 68 62 92 35 40 37 85 76 90 79 99 98 59 52 90 96 87 56 75 81 90 73 48 92 25 33 74 49 60 72 36 58 77 42 26 43 23 83 31 83 48 83 54 83 95 36 91 56 32 95 54 72 67 22 54 83 65 24 22 63 46 36 58 86 56 61 88 44 58 70 31 49 66 67 78 92 95 34 78 89 71 50 47 67 83 40 97 72 46 74 25 71 21 98 77 74 87 29 89 84 42 68 39 96 69 84 22 27 82 92 41 72 65 48 76 26 62 67 91 97 93 40 70 69 59 80 79 77 98 61 46 33 54 24 28 26 71 76 99 89 62 52 83 79 82 75 79 50 73 48 70 78 97 76 40 29 52 35 35 70 49 46 27 71 21 38 81 36 32 82 90 63 56 94 43 63 56 83 45 26 69 71 93 98 55 99 60 64 34 93 63 35 57 86 67 25 89 29 29 91 75 25 66 71 98 46 72 70 44 74 51 93 34 60 36 78 91 87 100 29 41 37 27 29 78 84 76 76 29 84 86 35 38 48 65 59 43 75 29 52 57 67 97 21 72 52 95 65 36 99 60 78 61 27 56 29 96 47 66 97 96 25 94 77 71 21 41 32 83 23 79 56 25 50 28 38 34 24 39 70 86 97 83 34 47 31 27 61 100 29 46 68 50 37 79 63 90 60 46 65 58 43 46 81 68 65 64 71 27 43 27 51 63 38 39 90 57 63 82 66 70 50 69 65 99 90 59 32 35 59 92 81 75 83 26 50 68 36 61 67 90 29 52 65 78 72 89 70 34 84 28 29 24 33 83 32 36 68 71 44 49 44 77 73 89 39 25 86 60 63 88 43 79 26

 500 2 2 2 
 85 78 67 95 26 94 32 43 63 91 99 96 36 88 23 45 20 68 33 50 71 93 34 35 71 40 36 27 51 65 28 58 44 60 89 38 69 25 30 43 87 44 24 64 42 61 43 90 42 30 82 77 22 91 62 72 93 36 27 44 39 70 65 33 38 22 32 64 29 26 27 61 66 32 46 44 24 27 55 95 99 70 43 28 92 87 98 99 56 81 58 92 87 95 21 39 33 67 32 43 48 42 35 99 75 45 50 32 71 95 31 69 46 35 88 49 86 72 84 57 64 28 71 37 53 27 94 82 76 38 50 83 75 40 88 76 56 36 29 89 80 76 40 96 62 26 99 60 52 67 23 80 51 44 80 35 35 36 63 75 26 40 49 77 22 47 34 61 51 72 68 72 65 29 94 42 65 100 70 31 52 25 89 46 59 67 60 56 50 91 41 88 54 47 23 73 55 29 95 70 95 26 30 54 98 54 90 48 39 72 85 67 63 50 71 38 31 22 24 80 54 33 39 53 40 77 51 61 54 22 72 77 86 96 71 45 49 91 66 55 71 42 54 81 80 22 21 36 60 89 54 20 84 87 87 26 46 27 44 85 72 38 59 77 28 32 51 21 82 36 42 22 37 70 43 74 54 40 41 59 65 84 34 76 100 52 26 41 37 45 63 67 95 61 88 31 76 77 70 48 37 43 47 21 82 21 79 63 72 71 93 36 25 63 44 23 69 73 78 53 98 30 97 38 57 30 92 80 43 63 26 87 52 46 90 88 56 74 62 37 62 97 71 46 76 42 40 84 90 31 76 82 42 88 41 25 82 20 91 39 54 28 96 28 22 38 35 75 34 95 89 73 77 45 51 42 93 86 47 57 60 79 72 25 83 79 31 72 41 89 89 75 60 99 40 92 92 79 79 32 35 29 52 63 59 20 78 87 98 48 62 26 52 99 98 87 56 32 39 77 62 31 22 67 35 29 34 72 50 83 40 40 70 65 43 27 35 32 65 69 21 38 99 99 94 40 73 100 58 95 72 63 30 68 89 81 23 69 72 95 96 71 33 94 91 68 26 35 39 69 46 39 60 75 66 97 73 33 20 57 100 53 57 30 47 77 48 20 53 99 76 95 76 42 24 53 39 69 48 93

 500 2 2 3 
 31 24 42 70 74 24 54 61 29 66 97 91 93 100 70 69 90 42 96 96 21 84 80 60 31 62 39 95 39 100 23 52 56 49 90 28 32 75 41 49 57 79 37 57 96 66 30 34 76 43 31 29 84 30 35 66 64 48 80 24 46 69 24 20 85 72 33 54 47 87 29 81 100 54 31 74 75 65 53 46 74 28 32 56 34 65 89 41 35 68 85 77 34 91 47 78 58 50 68 38 62 96 28 76 53 57 83 57 66 46 40 100 49 76 95 45 83 78 20 91 51 47 85 82 57 79 35 70 40 44 27 98 42 43 75 33 38 34 95 67 83 87 62 90 46 55 27 85 71 80 92 81 67 92 53 98 59 71 55 56 64 84 60 29 58 90 91 56 45 52 23 42 92 65 22 86 80 98 20 31 62 87 37 59 45 46 97 20 61 62 47 28 86 71 32 55 96 62 70 93 82 21 46 66 84 57 94 40 52 67 39 39 68 21 71 80 72 24 54 44 25 89 60 25 65 43 85 31 32 32 41 22 40 47 72 100 79 59 52 46 33 58 98 61 56 61 41 47 40 35 31 48 22 75 76 25 58 64 80 40 69 77 70 92 49 46 73 46 75 34 29 35 91 58 35 78 42 66 72 75 47 67 53 53 71 58 54 53 34 92 23 86 97 72 59 49 20 44 64 92 22 64 71 43 21 39 66 100 78 51 44 97 43 56 61 35 92 80 46 60 64 75 53 69 43 95 26 87 97 86 50 83 61 26 20 31 36 35 56 58 46 69 29 90 56 38 79 87 35 62 51 99 47 51 49 90 95 22 68 90 30 28 44 24 31 48 36 88 69 26 48 59 90 63 67 45 84 66 66 39 38 91 62 20 66 50 65 87 32 57 77 33 72 46 42 33 40 93 34 44 50 45 30 57 52 91 64 44 95 57 52 84 55 52 37 61 75 77 87 57 60 34 57 67 24 81 90 51 63 50 82 90 48 67 73 64 97 100 49 57 98 68 66 42 38 34 46 21 45 42 43 72 43 82 54 26 59 23 93 92 59 45 54 28 51 96 73 94 40 24 38 71 28 98 83 48 86 39 32 29 69 77 33 43 39 80 31 84 80 25 87 90 60 84 91 88 58 27 61 64

 500 2 2 4 
 97 52 56 42 33 48 50 22 30 83 61 69 89 86 56 21 91 73 97 100 30 52 97 77 73 59 92 51 31 64 40 48 57 90 71 98 59 81 56 83 61 91 28 21 87 84 46 56 65 70 52 65 66 61 72 47 24 21 35 36 20 29 77 31 66 85 56 93 59 55 37 48 75 77 28 82 55 65 74 24 96 74 82 65 62 25 99 23 57 62 51 98 78 47 83 20 45 99 100 60 80 60 37 22 24 56 32 38 37 80 65 36 24 96 88 78 68 56 50 53 21 79 33 100 70 20 40 68 77 87 84 39 88 80 69 90 21 81 90 72 30 51 42 33 35 63 97 81 52 53 83 65 36 40 23 74 60 38 56 87 94 76 89 40 60 81 78 93 69 85 44 67 52 30 89 68 68 27 82 82 70 92 58 93 89 50 64 68 86 48 23 65 23 57 28 90 92 48 32 56 93 85 51 30 39 58 93 26 33 41 61 45 71 68 90 82 24 39 35 95 64 53 38 25 60 65 55 97 54 37 77 50 33 24 70 66 52 70 56 57 81 82 40 29 41 28 65 94 89 25 49 64 87 52 64 96 22 95 79 30 99 69 92 86 63 75 92 87 82 71 97 30 24 36 71 65 98 28 55 90 98 37 55 97 82 49 33 74 31 99 81 70 67 83 87 82 55 25 65 59 47 85 45 45 61 87 68 38 84 72 63 32 23 47 40 39 31 81 65 81 87 74 43 77 82 30 99 43 32 49 97 36 24 67 98 68 53 85 37 39 47 21 27 80 64 79 67 35 78 79 42 55 77 98 66 57 35 83 49 26 47 97 44 86 67 87 76 97 93 53 53 55 86 84 20 48 82 40 75 78 54 82 35 95 89 51 36 97 27 77 50 59 53 66 84 51 67 32 48 85 53 48 20 83 98 84 20 32 38 33 82 50 43 20 41 45 75 94 87 20 82 69 96 25 29 67 34 52 47 84 66 95 83 94 93 90 68 65 55 39 54 87 97 90 41 59 77 64 50 24 64 100 72 99 83 86 27 86 63 79 34 97 73 96 68 51 94 50 39 64 85 61 31 63 46 60 21 49 55 100 54 50 49 58 71 63 45 35 81 25 95 40 62 97 36 58 88 23 39 78

 500 2 2 5 
 44 42 53 91 51 77 98 41 41 76 27 56 78 51 38 35 43 85 76 58 44 44 89 59 91 92 87 98 39 34 29 55 93 77 36 65 70 73 89 79 85 79 65 63 55 36 28 53 37 25 74 45 92 83 93 31 85 38 64 38 52 27 34 31 77 20 46 73 72 43 96 38 63 20 41 40 69 48 51 73 28 43 41 43 55 100 92 20 96 69 53 63 78 34 63 33 93 59 34 79 56 20 33 66 43 46 60 25 64 97 49 22 41 45 79 91 25 48 43 25 64 95 89 56 23 43 82 54 87 54 45 72 98 41 92 48 74 37 74 48 56 29 87 43 64 37 57 51 56 39 89 99 54 55 85 24 51 80 55 100 94 40 63 76 54 59 95 77 80 61 59 36 46 96 25 46 52 88 71 30 98 67 98 48 98 66 66 72 35 61 92 69 28 31 44 29 48 69 100 61 77 50 75 43 98 71 41 76 42 81 60 38 86 53 47 37 74 66 29 33 76 92 72 28 53 33 85 97 37 67 52 70 47 29 50 63 25 84 61 22 81 91 77 73 26 34 72 21 100 93 21 35 97 47 67 21 59 56 53 33 71 56 79 79 54 86 86 55 67 71 60 80 28 39 49 87 24 44 63 97 72 49 72 43 94 47 99 57 24 70 78 34 78 29 34 66 91 55 95 74 48 87 78 79 96 48 100 71 63 54 34 47 40 55 26 61 38 41 70 36 48 91 23 31 85 75 88 56 36 69 87 93 57 70 38 24 74 81 36 37 100 55 24 28 75 93 66 33 99 70 42 34 83 84 47 44 71 34 76 95 58 82 59 80 94 33 94 24 71 57 87 73 48 56 39 86 76 49 27 60 24 91 68 97 44 36 46 30 71 27 40 33 88 27 47 68 60 37 40 21 48 72 60 53 81 100 72 41 44 71 81 36 75 21 40 82 49 68 51 23 85 98 100 98 20 21 39 84 91 25 28 22 90 39 48 93 81 72 81 80 98 80 96 76 49 68 88 52 68 95 72 52 37 99 40 41 41 45 69 25 58 96 79 41 46 63 54 91 74 98 48 46 81 71 81 97 59 26 49 47 34 38 94 89 90 31 92 32 65 52 70 64 64 30 61 58 57 56 87 98

 500 2 2 6 
 75 69 48 75 56 91 55 47 82 65 52 42 89 93 74 24 34 69 80 49 40 25 36 75 35 97 29 29 99 37 58 79 43 31 96 63 35 85 98 58 73 24 85 51 55 66 30 56 45 98 24 36 97 88 88 95 94 78 33 45 47 95 92 27 88 78 94 89 48 35 63 99 67 70 23 72 48 29 40 54 35 51 97 38 79 97 50 65 55 82 94 78 52 88 47 48 59 56 100 77 44 46 58 90 37 54 58 66 26 81 70 81 73 20 80 66 49 62 83 80 89 53 47 43 81 62 44 41 80 65 34 85 67 53 96 98 22 20 93 92 75 90 25 26 55 57 55 100 61 83 37 23 29 64 22 61 60 82 55 89 51 73 78 62 33 58 75 64 46 20 66 90 46 39 73 57 54 100 27 56 25 51 27 96 50 23 100 98 44 33 75 77 23 63 23 89 41 32 79 85 48 23 83 98 36 38 23 50 58 85 42 63 97 31 63 41 86 85 32 100 95 62 65 77 35 82 33 93 27 97 76 76 26 45 28 50 27 71 76 24 36 67 57 51 38 70 80 37 46 35 53 63 36 25 91 24 77 36 67 58 52 70 24 83 80 95 76 42 56 52 37 87 67 64 24 92 52 42 85 21 72 34 28 30 24 64 66 58 30 61 71 62 63 30 49 42 29 28 31 68 69 91 61 38 53 61 54 21 73 76 54 32 41 75 63 20 54 34 91 57 58 99 40 61 66 82 54 97 65 21 100 88 36 20 26 43 84 74 97 51 38 84 93 60 71 33 59 62 98 93 77 63 97 52 34 36 93 71 38 52 100 93 77 35 86 32 73 94 36 46 46 47 57 42 98 50 96 27 74 30 44 83 33 98 81 99 37 55 39 57 64 67 58 99 41 99 28 85 35 49 50 83 93 76 39 67 89 57 82 96 79 62 67 52 96 65 84 70 27 33 35 85 39 58 54 57 99 30 93 86 89 85 94 89 83 64 25 49 70 94 95 40 86 92 39 50 72 51 88 25 51 20 61 27 96 44 39 73 41 78 60 46 61 46 84 49 73 25 92 69 58 70 38 20 58 41 28 72 59 56 61 75 47 83 70 88 60 38 97 87 90 61 43 69 76 51 82 30 29 70

 500 2 2 7 
 95 25 83 58 25 43 37 25 28 24 84 31 33 85 95 46 52 98 90 84 21 44 25 50 48 45 32 86 54 67 36 32 92 36 79 42 54 26 22 70 83 64 39 84 29 46 36 37 85 27 89 63 82 45 28 88 77 49 50 48 73 60 96 82 23 89 30 28 95 59 47 73 45 53 68 65 93 31 36 69 58 67 43 33 80 37 62 26 22 51 99 28 36 45 81 81 77 62 21 60 26 67 23 36 50 33 55 25 96 25 43 90 63 35 89 24 91 48 25 46 66 84 53 27 35 55 66 99 96 95 69 95 78 97 20 88 36 28 56 33 22 28 95 55 37 78 93 81 95 26 76 23 31 45 34 41 59 46 39 21 31 40 89 38 24 38 95 92 77 88 65 85 36 70 48 51 46 59 56 79 64 82 58 88 69 86 69 50 44 45 71 56 57 82 50 22 27 100 71 36 41 32 92 74 42 27 93 20 41 89 40 100 63 44 91 51 59 25 33 73 36 98 96 75 28 65 100 20 70 56 83 86 52 74 39 54 27 56 91 35 99 69 79 81 38 64 83 67 83 64 98 32 70 76 56 32 81 21 86 26 84 78 24 94 35 39 37 30 70 39 97 98 21 81 21 39 30 59 69 92 68 59 61 87 78 56 46 57 44 38 22 36 73 21 20 48 88 61 61 28 81 47 36 56 64 20 21 20 35 99 35 62 36 91 42 66 65 82 71 44 72 68 70 68 97 98 36 20 66 50 25 39 40 88 47 57 35 94 78 65 69 66 79 74 50 65 70 69 99 37 23 29 43 46 41 95 46 45 32 68 37 20 25 39 23 42 47 22 42 81 95 74 93 68 23 42 93 64 62 29 41 78 60 92 82 41 43 85 82 44 88 80 29 82 41 70 67 29 83 30 72 66 69 74 63 32 44 96 84 31 31 69 47 90 28 39 39 33 38 27 69 71 35 93 47 52 84 50 62 99 68 66 38 39 91 77 34 75 71 90 26 94 98 20 70 80 74 27 95 95 51 29 92 66 63 70 89 93 49 53 93 49 33 78 66 42 29 36 90 35 72 87 80 80 22 28 41 55 77 40 69 87 35 76 73 91 36 99 90 53 56 20 24 56 95 23 36 25 54 74

 500 2 2 8 
 57 37 91 92 68 34 32 28 45 60 21 50 37 84 48 91 27 46 96 49 66 57 35 39 72 78 75 78 48 43 23 95 30 85 48 28 45 30 46 35 24 64 91 72 34 28 40 73 49 82 61 31 40 86 58 75 75 51 36 62 40 75 97 69 96 59 96 86 80 77 45 79 74 77 25 57 25 83 95 59 93 98 71 55 38 55 89 85 62 22 76 54 79 62 85 46 40 89 72 92 80 49 59 74 76 69 41 43 56 68 37 71 98 78 88 20 60 78 27 92 84 46 91 98 70 35 21 27 78 59 44 91 50 75 20 43 95 95 74 85 59 28 20 79 73 98 86 75 69 69 34 69 100 53 92 90 64 44 36 42 87 61 74 97 35 74 73 34 23 45 53 45 64 70 26 47 94 62 63 98 69 57 79 71 54 62 44 21 95 94 65 68 98 22 67 95 84 21 59 56 55 56 20 75 95 36 39 22 94 85 100 20 37 50 77 57 81 42 36 91 56 74 74 80 80 75 37 46 52 36 75 99 20 27 100 61 25 78 29 63 86 70 37 29 31 34 70 96 55 55 60 64 89 25 31 85 75 30 40 79 88 49 78 34 89 50 88 58 95 81 22 32 60 52 99 33 42 57 42 46 85 34 39 52 56 44 56 28 29 63 45 90 60 70 38 34 98 69 20 100 29 74 98 58 72 33 36 45 21 76 34 50 96 81 37 42 22 55 32 65 31 23 22 74 86 33 63 74 27 62 85 99 88 76 71 25 93 39 34 40 88 94 63 63 45 56 93 42 30 83 68 90 41 50 87 69 82 64 75 28 94 45 28 28 81 34 91 85 28 30 75 40 90 70 34 45 40 23 61 62 38 81 75 69 85 82 44 92 66 62 56 93 87 49 36 29 82 79 91 21 98 84 55 51 33 52 37 62 42 88 50 98 95 82 79 44 90 98 86 52 86 36 79 46 26 92 88 55 36 94 55 50 64 81 26 42 62 81 97 54 96 64 31 21 99 50 68 85 96 30 83 98 90 92 34 64 51 78 73 25 67 86 21 60 40 57 75 73 42 51 97 27 52 65 65 47 63 46 94 59 40 28 25 79 56 35 74 73 26 36 91 43 97 99 90 85 80 97 51 99

 500 2 2 9 
 78 41 88 26 90 76 75 71 24 50 100 50 20 30 95 96 27 94 85 65 95 77 23 51 52 31 92 36 24 83 37 41 90 72 23 80 74 87 70 46 90 80 90 73 65 99 31 95 80 41 40 33 67 23 76 86 74 82 79 96 25 59 28 39 42 60 77 51 26 82 50 20 100 29 41 39 41 22 52 43 100 62 23 75 53 24 91 77 22 70 79 72 97 70 61 37 20 28 30 79 78 97 94 43 21 56 27 94 35 22 52 71 59 97 83 38 75 35 65 47 90 42 52 89 37 41 83 73 87 99 83 86 97 43 39 63 30 45 60 62 79 87 33 40 61 91 53 85 55 89 66 66 26 21 59 23 76 64 84 40 55 98 96 30 27 68 77 79 58 78 43 25 35 44 45 64 45 22 96 87 28 54 89 55 81 49 89 59 68 26 44 74 81 31 23 97 70 91 30 53 97 47 65 70 30 85 92 35 46 49 34 31 55 52 80 70 58 75 81 50 51 94 69 52 32 41 74 70 96 25 86 52 91 70 100 69 99 41 44 84 58 26 29 91 55 34 54 56 88 63 95 87 96 40 50 90 77 61 32 77 45 71 100 61 80 41 20 44 56 24 59 86 48 33 53 72 64 77 71 90 36 88 59 90 91 83 35 88 94 37 24 78 41 23 53 89 71 86 48 50 31 63 47 73 68 48 54 95 95 23 26 97 90 33 31 48 30 68 40 30 22 100 28 72 74 84 76 100 71 100 45 52 54 80 75 24 50 35 44 25 72 31 96 59 77 98 48 23 27 98 65 31 84 42 36 40 82 49 95 90 56 48 54 91 26 61 86 80 58 54 85 83 26 62 74 86 41 86 46 25 53 63 70 24 95 35 23 39 22 41 33 44 46 77 59 30 69 54 95 31 81 25 93 80 91 77 55 58 64 75 45 65 98 67 56 23 56 32 57 76 94 25 21 55 72 63 57 95 51 90 41 41 78 100 89 62 32 82 30 71 39 82 58 54 29 82 90 63 39 93 100 69 61 88 42 60 91 36 95 91 34 49 53 55 41 80 23 62 75 40 80 66 68 22 59 97 99 95 86 100 53 87 53 46 90 72 64 91 60 82 48 24 95 58 98 91 24 35 60 61

 500 2 2 10 
 77 36 33 79 88 32 52 55 61 43 29 32 29 82 30 30 52 63 25 65 28 30 43 47 30 73 60 73 81 50 30 79 78 81 79 37 54 28 88 57 99 74 60 44 100 26 47 72 76 29 78 37 51 93 55 62 89 95 20 50 71 78 89 43 22 62 79 75 42 37 36 21 58 83 79 49 53 65 52 56 44 23 79 28 23 94 46 91 36 96 57 41 62 92 56 30 85 70 94 69 95 94 24 21 99 64 98 91 77 44 89 93 59 92 91 36 55 48 31 59 21 78 38 81 42 77 46 31 68 31 65 51 61 21 31 42 77 38 45 35 44 20 60 53 61 48 91 66 96 30 81 41 57 51 75 53 54 51 69 72 78 44 42 36 34 31 100 54 86 74 56 66 38 39 86 71 46 27 44 96 65 98 40 29 20 55 32 49 23 51 23 38 82 36 73 89 81 100 81 21 73 83 46 25 69 48 95 75 76 41 41 29 90 79 49 47 66 71 91 64 79 89 83 20 38 71 82 42 64 75 90 27 62 91 96 87 70 95 38 68 87 22 82 28 60 32 74 23 39 60 70 45 79 41 95 87 58 38 76 61 62 28 90 93 58 55 41 69 63 38 89 33 33 76 50 26 70 42 46 83 62 83 61 44 46 53 61 29 23 32 86 41 73 43 26 84 95 81 75 52 73 58 20 84 100 92 22 84 27 81 78 61 44 21 33 85 55 37 66 21 100 41 73 90 20 31 22 45 67 90 30 38 54 60 38 64 98 91 26 70 40 73 97 62 31 63 38 37 96 96 66 75 66 77 22 87 83 47 91 60 26 74 83 43 89 57 31 57 62 58 55 38 64 79 87 68 24 98 71 100 58 35 94 70 55 86 82 46 78 84 59 82 39 26 55 56 97 41 79 27 96 50 52 79 20 61 47 38 89 58 57 93 63 73 56 79 98 88 73 25 28 29 65 93 84 72 47 76 91 64 22 37 91 55 75 62 82 89 40 65 71 52 26 33 52 61 69 41 100 67 60 95 47 83 49 74 84 82 33 37 94 46 92 20 81 92 21 21 60 80 91 87 91 50 54 42 43 58 100 89 66 45 95 23 53 58 93 24 28 62 96 35 48 81 81 36 44 69 69 91

 500 2 3 1 
 59 93 85 95 63 60 81 98 67 84 51 80 100 52 62 50 51 67 92 64 54 80 97 60 93 74 61 66 90 73 80 77 56 100 74 82 79 65 89 58 100 86 89 54 66 52 58 73 61 79 70 86 83 90 53 93 85 73 53 65 99 85 54 79 59 94 93 55 85 75 86 85 98 76 81 86 52 77 56 90 65 81 50 65 95 71 97 86 58 77 77 52 53 80 78 99 89 61 61 61 51 86 55 75 72 52 62 76 55 64 96 60 93 88 65 93 94 59 77 91 95 77 65 93 52 99 95 59 58 76 94 86 97 96 92 83 73 100 62 95 99 76 51 97 59 79 86 76 90 87 81 87 86 75 68 86 70 98 56 62 67 70 75 58 68 71 70 62 86 62 78 53 82 96 51 66 74 91 58 65 91 58 97 83 64 57 56 51 55 62 71 90 79 59 59 98 63 81 71 50 89 69 78 52 80 54 58 89 55 96 96 76 82 51 99 91 98 72 96 50 58 72 80 50 94 73 69 66 76 63 61 86 93 85 76 88 94 83 66 90 87 51 56 64 72 68 92 50 97 75 71 59 80 79 54 84 50 74 73 92 83 80 84 87 52 59 53 93 98 55 50 98 63 51 93 79 74 79 87 58 82 59 87 71 73 85 100 59 79 59 57 67 56 89 94 74 57 53 87 93 97 73 96 94 70 73 76 85 74 81 81 62 62 53 91 70 90 62 77 97 93 88 81 54 97 100 76 75 60 60 97 57 94 83 90 90 79 80 99 89 84 68 98 66 86 93 53 57 84 57 54 97 74 52 93 79 54 90 71 69 55 61 50 96 65 53 81 75 52 70 98 88 68 80 96 50 89 76 86 75 59 63 84 64 88 57 91 85 80 63 81 64 71 72 56 82 68 79 73 95 63 77 52 96 66 82 66 51 71 87 97 58 96 97 71 84 66 64 63 82 50 94 59 99 77 66 96 84 83 72 52 71 50 96 90 93 66 83 54 59 95 92 62 80 74 71 57 66 53 73 73 71 96 80 71 63 80 82 67 59 63 73 61 81 88 78 77 77 60 95 93 66 60 71 80 57 51 99 89 79 56 94 98 95 67 67 86 79 74 89 89 84 68 66 77 80 66 63 81 85

 500 2 3 2 
 66 98 90 69 59 87 90 100 85 89 94 66 97 68 62 87 96 98 56 69 94 92 75 73 55 83 54 78 88 77 84 73 73 95 90 72 67 61 78 55 83 97 84 52 57 52 85 99 85 87 66 88 61 84 85 85 58 82 58 64 92 77 91 61 51 65 94 76 75 81 100 90 78 78 75 65 61 59 54 71 67 74 82 93 85 65 68 68 86 64 61 80 84 84 99 87 69 57 58 69 87 63 80 61 56 86 94 62 69 90 53 62 100 69 79 68 64 98 98 88 98 82 64 98 81 51 74 79 72 69 98 87 97 62 88 68 79 67 71 54 54 78 83 97 88 82 84 55 59 52 91 77 81 83 55 91 62 94 81 84 79 70 59 96 58 92 86 99 80 73 71 81 54 67 65 91 92 67 62 72 98 87 83 82 70 89 75 65 98 62 74 61 62 52 96 93 93 77 85 61 73 70 65 59 94 65 93 76 71 55 58 67 90 67 55 94 80 94 73 79 69 66 55 65 93 83 93 78 55 51 85 53 71 79 80 90 88 60 50 52 58 98 72 91 89 96 82 67 99 65 56 93 72 51 96 92 70 72 94 79 67 60 60 89 86 89 51 96 63 53 69 60 66 92 63 75 83 59 58 76 89 65 62 98 65 98 58 99 66 82 71 52 62 84 77 73 84 88 71 85 84 80 72 80 55 61 98 78 77 82 72 58 65 82 63 89 95 70 80 66 81 96 59 62 88 86 96 53 79 61 89 65 54 60 56 60 89 50 72 89 60 94 59 95 94 50 59 66 96 70 65 61 90 95 70 72 79 92 100 68 63 94 85 75 66 75 58 90 53 51 67 75 89 63 71 82 92 77 62 55 93 58 86 94 68 55 75 50 84 63 87 98 52 90 97 56 74 65 63 50 63 53 68 57 79 70 81 82 50 93 88 64 97 81 60 92 68 56 76 97 66 68 53 87 64 54 71 81 98 58 98 63 83 95 96 86 88 100 56 50 62 99 59 77 84 95 53 98 67 96 83 62 100 90 64 75 92 63 58 98 93 63 86 68 79 85 74 89 60 77 59 57 72 71 82 59 90 64 71 95 68 68 64 78 98 66 77 91 80 65 69 85 54 52 68 69 91 56 60 75

 500 2 3 3 
 52 58 70 91 99 83 70 79 69 93 64 60 50 96 66 80 88 50 98 53 73 83 93 52 65 58 57 63 62 92 72 55 61 90 66 54 61 78 92 57 86 65 55 85 69 94 97 55 60 53 72 51 67 59 80 85 73 71 59 89 58 92 54 72 70 99 92 93 57 51 100 70 92 80 60 53 79 76 67 98 67 70 69 62 57 89 84 73 62 94 100 99 75 83 86 69 78 99 61 66 84 94 52 75 54 93 89 90 87 81 99 77 50 56 50 55 67 83 68 87 80 87 74 90 56 90 52 94 69 63 86 54 88 93 90 77 53 97 98 86 74 93 93 71 92 81 73 67 70 82 51 99 63 75 96 73 70 56 99 75 69 77 67 77 68 85 87 93 57 94 84 75 50 94 57 58 58 94 88 50 62 68 60 88 87 63 75 78 90 53 73 93 89 59 82 68 73 79 71 85 97 95 68 55 73 89 85 71 55 57 92 74 71 51 53 57 64 96 91 99 61 72 57 58 54 90 70 81 52 56 55 52 66 100 89 68 78 81 98 97 79 95 73 98 96 86 70 95 96 99 92 97 55 74 67 85 54 57 71 83 83 72 59 68 74 65 53 70 73 96 76 77 87 86 68 73 62 99 85 88 70 86 95 50 72 74 97 66 67 87 66 85 91 76 82 85 91 84 91 85 97 81 81 57 100 99 55 95 98 67 100 55 66 54 62 53 85 55 50 99 57 63 82 89 52 94 59 62 50 59 96 76 85 58 59 60 53 86 60 95 79 89 51 67 50 63 52 66 94 75 63 85 79 83 91 86 97 73 53 84 51 79 87 77 50 69 59 90 95 86 100 77 61 59 86 51 51 80 65 90 99 62 76 51 98 73 56 60 78 82 88 91 55 67 75 84 81 82 91 52 60 70 88 56 97 98 77 60 88 58 98 69 50 70 91 59 96 77 91 63 100 64 92 52 60 57 66 86 66 83 94 57 75 73 81 93 67 69 82 53 89 87 89 62 77 98 86 71 66 68 73 88 93 84 50 67 79 67 60 63 97 60 90 71 50 60 81 86 77 89 66 69 100 65 50 97 82 94 50 51 90 84 78 91 89 80 57 86 88 50 76 89 61 98 58 86 63 88 61 78

 500 2 3 4 
 84 93 76 71 51 50 61 89 67 52 81 73 88 93 74 71 69 87 89 63 50 73 54 74 54 75 86 74 53 92 62 76 69 91 91 57 93 88 70 74 89 94 79 84 69 78 99 73 66 61 50 86 70 56 79 76 91 100 66 62 73 98 68 54 66 88 95 74 80 82 97 77 75 81 52 87 53 80 60 76 65 87 82 92 60 62 52 63 65 71 100 55 87 63 60 55 60 90 83 77 86 70 53 89 58 78 96 64 78 100 62 80 99 65 79 98 77 83 74 75 96 90 68 62 50 82 63 60 59 100 52 97 72 80 73 68 71 72 54 77 64 99 76 76 77 98 97 50 87 75 59 90 52 52 61 71 81 58 96 92 74 90 62 68 87 94 57 90 94 70 60 66 50 73 92 71 86 57 94 75 96 77 72 51 55 55 75 99 83 56 98 91 67 60 50 57 67 57 79 95 61 80 100 74 60 55 73 62 63 91 64 76 97 63 93 100 76 90 63 66 51 50 50 63 100 80 87 58 88 74 53 64 58 79 69 100 82 62 99 65 96 67 55 86 71 70 73 84 60 71 62 73 94 75 84 83 84 91 51 67 64 87 93 99 67 95 94 93 92 70 94 59 72 79 74 67 92 93 83 51 58 88 89 98 80 100 95 89 59 85 52 61 72 69 76 88 50 51 58 86 80 67 53 69 54 89 60 61 65 61 62 61 92 76 68 98 69 79 74 60 65 100 83 70 52 82 78 62 95 96 77 88 100 75 92 83 85 84 84 87 89 91 97 93 85 67 80 58 58 54 59 96 91 96 92 79 58 96 95 97 87 72 72 61 91 52 92 54 78 75 71 68 72 82 91 88 64 68 65 72 58 99 55 57 52 56 59 50 56 91 63 53 90 98 50 99 59 91 58 82 100 93 57 57 65 72 92 56 80 83 68 56 93 74 63 51 68 88 99 51 51 85 68 65 92 62 98 71 98 94 87 52 93 94 85 61 79 80 67 51 58 62 93 85 97 74 53 74 79 94 80 52 63 51 61 78 83 53 56 80 86 98 97 70 75 53 77 90 88 88 83 66 78 79 73 60 73 81 90 61 54 50 56 54 72 78 93 81 79 56 53 52 70 78 72 83 64 74 63 58

 500 2 3 5 
 82 87 95 83 91 56 75 62 59 59 82 68 88 57 61 61 99 87 51 79 96 54 72 98 82 91 98 51 56 78 82 84 86 80 78 79 76 62 100 76 56 86 57 66 99 86 86 54 76 57 76 94 50 77 50 77 92 82 72 79 96 84 54 64 65 76 81 70 90 63 75 91 55 97 91 90 57 81 79 71 76 84 72 63 59 53 88 55 60 53 66 61 79 88 80 76 99 74 69 92 61 75 66 74 84 61 99 69 87 83 69 52 57 91 65 91 94 58 86 78 59 95 70 86 77 79 93 73 77 54 51 92 72 59 66 73 85 63 94 74 83 57 70 92 95 67 51 99 95 91 56 68 99 79 68 53 88 96 60 65 80 86 86 63 54 50 79 60 62 94 56 91 94 68 51 62 99 83 94 97 85 98 93 54 78 90 65 59 85 100 79 89 76 95 94 89 67 56 62 69 84 78 65 95 69 98 89 92 93 73 77 91 58 97 95 66 60 100 57 65 93 100 54 87 97 94 71 92 68 56 57 80 81 79 64 81 83 80 66 87 67 78 81 99 62 53 69 91 71 59 65 71 60 52 73 80 85 54 81 63 67 79 62 81 75 68 69 60 85 96 72 56 71 51 53 83 94 84 54 90 74 59 75 73 90 86 52 92 50 85 56 59 100 75 57 89 73 79 65 85 77 71 56 65 95 81 62 71 77 99 72 58 71 50 95 54 56 52 97 100 88 79 50 80 50 91 54 97 97 51 57 97 86 58 72 55 91 64 69 57 86 57 76 68 52 66 50 91 88 51 86 63 58 64 84 63 83 73 72 81 79 90 68 55 89 55 82 100 76 59 83 77 68 66 50 94 72 53 88 51 61 56 62 93 57 54 100 67 59 66 87 92 95 81 66 87 89 83 53 73 53 85 52 81 77 56 89 65 98 65 74 70 57 59 97 52 73 97 58 89 93 84 57 63 80 98 90 59 92 59 87 80 93 94 50 64 87 80 88 67 84 93 93 97 54 55 93 88 78 100 66 91 97 67 74 79 57 72 72 55 51 76 66 53 97 76 66 60 76 86 81 87 74 62 100 74 83 57 87 96 60 57 99 54 88 50 58 54 92 100 64 52 75 97 80 56 88 53 87 97

 500 2 3 6 
 96 74 56 65 76 59 94 85 75 54 99 78 97 100 100 78 81 95 64 83 58 82 63 63 66 84 75 81 71 60 64 89 51 87 57 73 84 52 68 79 86 56 51 92 100 63 58 72 67 80 80 62 96 81 85 99 86 95 80 96 94 93 100 72 72 68 89 60 56 76 62 98 50 97 53 95 72 99 60 94 64 61 97 93 57 73 90 83 64 62 55 76 63 51 86 98 88 59 84 53 65 94 85 99 75 79 68 50 81 91 57 87 91 65 91 55 59 91 83 55 62 66 95 100 78 54 86 55 53 100 83 60 71 83 61 81 71 59 68 53 79 58 99 66 65 65 68 58 54 52 65 100 63 59 73 98 74 73 83 80 77 72 86 67 72 53 63 85 72 88 81 98 83 80 75 84 57 61 71 65 61 88 80 88 78 90 71 81 99 69 53 69 66 63 73 64 53 79 60 67 65 62 91 60 100 72 50 85 88 97 69 67 60 60 65 61 94 56 77 90 66 62 95 91 53 77 56 95 92 91 60 50 61 80 66 94 72 84 80 58 51 65 91 86 96 95 81 76 71 79 64 68 100 56 73 76 73 95 55 56 99 81 71 50 72 85 82 83 82 50 90 54 97 80 98 71 73 50 53 80 99 99 58 88 64 67 100 100 85 91 98 76 77 75 66 72 87 93 69 63 50 92 76 70 71 55 56 50 90 72 55 87 64 58 71 50 87 70 54 51 50 91 65 84 64 61 91 89 95 93 66 76 85 63 78 89 73 51 92 82 55 64 54 52 59 70 68 86 83 50 61 88 56 90 100 65 91 87 58 88 59 98 93 67 85 81 82 65 52 52 60 51 90 68 86 74 98 95 74 54 80 79 67 82 88 59 73 57 72 59 79 51 72 67 52 58 82 70 65 92 57 62 50 75 54 82 82 64 69 91 94 93 96 86 58 98 60 91 90 52 87 98 54 50 75 83 54 79 52 66 52 78 66 61 84 71 98 92 92 54 67 63 93 69 84 88 95 92 86 100 89 99 53 77 58 98 84 75 65 84 82 91 87 51 55 100 62 89 82 94 61 89 84 67 89 80 65 85 78 85 55 72 86 93 79 63 83 98 92 70 83 60 70 75 55 55 50 51 97 54

 500 2 3 7 
 57 67 54 82 62 53 85 99 95 91 83 93 82 69 58 92 55 51 90 96 94 96 90 71 82 86 93 98 56 88 51 99 61 79 55 88 96 96 65 80 67 99 100 94 59 100 89 50 93 78 59 55 57 98 71 85 67 73 98 81 51 79 53 56 98 54 94 50 55 66 71 55 67 66 91 60 79 92 67 59 87 85 95 79 79 97 99 74 66 75 68 70 66 66 56 93 79 53 91 83 62 85 75 63 65 87 62 55 83 75 90 56 69 76 64 62 80 86 99 90 83 62 96 50 81 89 99 98 87 100 91 62 61 67 59 67 71 85 90 57 64 76 87 87 90 63 58 67 80 82 80 61 83 93 63 71 76 84 50 96 59 98 80 85 75 53 84 63 84 100 94 62 93 91 67 74 84 99 62 96 80 73 83 99 96 82 54 74 60 86 88 85 79 64 66 60 76 82 94 74 63 51 62 57 89 93 50 71 76 90 78 68 50 70 80 88 91 84 65 67 90 52 70 96 88 51 99 92 90 60 91 51 60 74 82 71 98 74 85 84 52 81 82 94 67 82 51 72 73 60 67 99 76 89 65 86 93 71 76 74 63 74 57 52 62 83 80 98 91 52 80 98 89 51 90 76 54 91 85 96 87 84 98 85 75 98 94 94 63 95 86 91 50 77 60 60 96 83 55 74 92 66 98 76 74 92 65 82 88 74 99 84 92 62 90 57 100 54 86 84 57 54 64 94 99 97 71 66 100 86 51 53 97 51 61 88 87 75 65 73 95 59 94 91 56 88 72 90 85 58 80 51 71 69 65 78 87 58 69 86 51 90 79 79 57 69 71 80 91 87 92 50 76 97 52 98 93 64 90 97 93 52 69 72 65 89 89 75 67 62 92 93 94 78 72 87 96 75 63 52 91 72 90 81 61 83 92 91 97 79 86 85 61 82 56 72 61 77 51 64 94 52 82 61 54 68 80 78 64 100 56 86 53 62 50 99 52 87 82 85 80 56 72 51 53 63 98 83 71 83 94 85 95 99 64 97 52 90 75 97 63 95 98 63 84 96 85 80 56 52 76 100 66 79 53 60 58 58 83 91 69 87 96 73 50 66 74 83 92 55 97 51 96 86 96 97 50 74 72 92

 500 2 3 8 
 52 93 63 57 94 67 55 92 92 80 87 59 68 59 85 78 92 69 73 81 68 89 56 70 88 95 61 54 61 57 62 92 96 72 60 86 63 98 72 68 68 62 62 58 94 51 84 66 50 70 59 83 64 75 57 94 96 93 91 81 86 67 99 80 70 76 92 64 63 85 68 78 80 85 70 85 86 53 84 70 59 51 86 58 99 81 75 57 71 73 86 74 56 59 68 99 82 61 65 79 71 54 53 76 95 54 79 64 71 63 69 64 76 71 64 83 57 63 77 61 71 100 83 89 97 75 55 79 91 83 70 93 79 63 55 56 79 72 65 77 66 89 70 91 83 59 87 57 63 59 77 71 50 87 96 56 65 89 63 69 80 97 52 98 89 83 98 84 79 87 60 57 100 75 88 80 67 91 53 65 74 96 83 97 92 71 74 90 86 64 62 87 60 77 92 91 94 67 97 61 62 72 78 94 64 74 64 57 89 67 96 67 66 54 96 60 52 85 99 75 69 72 70 88 92 73 96 97 100 80 91 58 50 97 67 52 91 52 91 61 57 61 78 77 51 83 88 55 91 86 56 84 92 69 71 95 62 55 84 95 100 73 85 89 90 53 53 79 99 85 99 73 87 93 71 88 79 85 51 62 91 77 67 89 91 98 72 73 58 70 80 94 50 80 81 52 77 83 74 72 69 78 66 92 90 78 77 75 63 50 97 81 62 84 82 66 93 85 73 78 69 55 91 54 73 97 100 97 84 74 96 88 73 52 66 56 78 85 81 87 56 80 79 77 66 83 59 96 62 92 69 83 57 78 80 93 51 52 55 81 60 85 69 82 69 64 91 72 68 75 77 81 100 84 72 81 89 95 91 87 52 66 99 76 63 99 66 54 82 64 59 84 81 75 100 66 55 77 76 61 99 59 60 65 69 58 98 66 92 64 73 53 53 91 95 88 52 78 79 88 50 57 89 98 69 76 52 56 91 67 77 61 62 71 65 52 58 58 93 97 90 83 87 89 97 59 62 89 67 72 77 70 54 92 69 57 52 65 72 97 75 94 70 53 74 92 79 61 97 75 92 54 95 92 67 62 99 73 98 69 73 62 52 58 81 64 67 91 57 95 61 83 95 78 75 58 77 100 96 87

 500 2 3 9 
 53 86 97 60 73 77 84 75 91 71 68 81 89 74 53 62 54 82 71 91 60 87 54 96 75 100 82 89 64 71 93 78 59 100 82 53 89 100 63 80 93 75 60 98 83 85 61 72 65 59 90 65 65 65 95 63 54 50 74 98 81 55 55 65 85 89 88 89 83 67 62 61 61 96 57 54 74 92 62 81 88 74 98 66 52 73 54 97 60 55 80 82 71 100 74 80 63 86 51 89 73 60 71 54 68 100 58 55 60 64 77 85 88 61 67 85 99 51 65 84 57 50 99 53 54 73 71 59 91 55 80 65 77 83 86 76 73 90 84 71 84 96 57 60 69 70 90 81 62 90 65 94 73 83 72 90 54 66 79 94 52 77 98 98 62 84 87 71 71 82 75 62 95 53 87 63 97 80 100 78 99 51 74 71 50 58 62 86 67 71 83 52 97 60 76 82 74 89 58 87 77 100 65 58 63 75 81 76 76 85 53 68 65 96 93 93 94 68 76 53 65 73 78 59 84 79 52 54 83 66 95 50 86 76 84 51 64 71 89 88 76 87 99 60 69 80 57 62 71 64 65 94 73 58 66 91 89 65 89 69 58 88 70 96 62 81 53 79 97 77 63 64 51 71 81 51 95 84 56 63 63 84 75 76 65 83 79 52 50 86 62 96 72 67 66 54 81 68 93 93 59 98 68 76 98 63 63 84 76 61 90 84 92 73 71 86 66 54 59 56 68 94 98 96 73 96 99 69 82 78 90 61 53 87 71 98 97 95 79 89 100 61 87 63 63 64 63 50 53 100 78 64 59 51 61 72 83 84 87 55 65 86 51 94 56 98 74 58 96 58 55 64 75 82 84 98 100 76 81 87 52 93 90 71 74 57 91 68 50 92 59 60 99 100 80 66 95 54 58 64 53 82 89 50 90 96 77 60 60 84 73 81 92 84 56 97 54 69 95 96 76 76 77 86 60 65 96 98 71 78 91 51 94 79 72 54 82 68 65 80 68 76 57 82 100 94 70 67 54 55 72 80 86 91 55 87 92 64 63 72 91 63 93 87 51 98 66 73 64 67 58 87 60 76 98 84 54 91 59 88 93 95 96 65 80 64 71 96 73 59 95 64 57 80 68 87 50 98 77 95

 500 2 3 10 
 76 82 96 93 84 91 50 94 63 65 79 92 73 50 79 60 87 96 78 50 98 53 94 67 50 91 79 77 79 96 80 75 57 73 74 87 53 64 95 89 54 82 70 91 92 72 85 68 58 58 66 93 98 80 86 62 53 58 66 82 88 96 94 87 74 99 75 62 96 99 75 59 87 78 79 76 81 92 91 54 73 98 80 68 69 62 88 51 71 95 58 83 66 89 58 93 67 92 82 66 72 84 83 63 91 61 59 95 85 54 71 79 85 81 97 75 96 54 90 100 62 56 85 91 91 97 58 72 55 81 90 50 88 67 54 75 75 89 72 94 89 65 96 93 50 75 50 93 97 98 50 90 60 75 86 68 53 55 97 72 80 68 74 96 57 83 95 86 75 66 84 51 91 87 77 61 75 66 58 53 59 69 70 97 74 52 57 82 82 83 71 54 86 53 92 60 61 73 53 52 99 94 96 75 99 96 98 94 65 92 69 92 81 80 70 84 65 66 78 54 94 60 73 98 92 58 82 81 91 95 75 73 56 73 89 50 89 75 84 63 54 61 62 73 74 51 70 84 67 90 58 85 70 51 67 71 95 53 67 77 76 60 99 89 61 75 52 68 98 70 58 62 75 54 75 93 62 65 53 97 94 95 65 79 79 81 57 89 90 81 100 67 87 69 55 81 99 72 83 95 76 85 63 98 86 75 53 96 84 89 78 84 81 73 99 93 52 59 71 52 75 56 91 51 81 81 100 71 56 79 56 79 61 87 58 93 73 50 72 61 91 99 66 54 67 68 64 90 86 57 79 82 71 67 57 85 78 66 79 74 74 89 59 98 56 100 74 64 97 80 66 94 98 58 90 53 93 68 50 61 89 54 95 63 53 100 100 98 88 78 60 97 91 63 58 80 52 58 60 92 93 59 50 51 82 88 60 70 71 62 54 75 82 92 80 99 97 62 100 53 55 82 79 58 96 89 52 61 50 85 62 99 99 59 99 100 61 71 90 86 94 82 51 82 77 95 62 81 75 84 95 65 68 54 93 50 55 73 73 80 70 84 93 51 78 72 64 80 62 51 79 72 75 86 77 57 96 75 91 96 89 96 56 80 50 53 75 76 62 72 82 51 64 73 60 78 69 87 58 63

 500 2 4 1
[truncated: 15,107,675 more chars]
