# Supplementary material for: Architecture and enhanced-algorithms to manage servers-processes into network: a management system
Source: PeerJ Comput Sci. 2023 Jul 18;9:e1408. doi: 10.7717/peerj-cs.1408 (PMC10403169; doi:10.7717/peerj-cs.1408)
Supplement: Supplemental Information 4 [file peerj-cs-09-1408-s004.c]

/* ======================================================================
	         SUBSUM.c David Pisinger 1994,1995, revised 1999
   ====================================================================== */

/* This C-code solves the subset sum problem. It was presented as
 * subroutine in 
 *
 *   D. Pisinger
 *   An exact algorithm for large multiple knapsack problems
 *   to appear European Journal of Operational Research
 *
 * where it was used to tighten the capacity constraints and to 
 * derive lower bounds by splitting a solution to the surrogate 
 * relaxed problem.
 * Further details on the project can also be found in
 *
 *   D. Pisinger
 *   Algorithms for Knapsack Problems
 *   Report 95/1, DIKU, University of Copenhagen
 *   Universitetsparken 1
 *   DK-2100 Copenhagen
 *
 * The algorithm may be used for academic, non-commercial purposes
 * only.
 * -------------------------------------------------------------------
 * The present code is a callable routine which solves a Subset-sum
 * Problem:
 *
 *           maximize   \sum_{j=1}^{n} w_{j} x_{j}
 *           subject to \sum_{j=1}^{n} w_{j} x_{j} \leq c
 *                      x_{j} \in \{0,1\}, j = 1,\ldots,n
 *
 * The decomp algorithm is called as
 *
 *          z = decomp(n, w, x, c)
 *
 * where w[], x[] are arrays of integers. The optimal objective
 * value is returned in z, and x[] gives the solution vector.
 * If you need a different interface for your algorithm, decomp
 * may easily be adapted to your own datastructures since all tables
 * are copied to the internal representation.
 *
 * Different types should be defined as follows:
 *
 *    itype     should be sufficiently large to hold the weights
 *    stype     should be sufficient to hold sum of weights
 *    ptype     should hold the product of an stype and itype
 *
 * The code has been tested on a hp9000/735, and conforms with the
 * ANSI-C standard.
 *
 * Errors and questions are refered to:
 *
 *   David Pisinger, associate professor
 *   DIKU, University of Copenhagen,
 *   Universitetsparken 1,
 *   DK-2100 Copenhagen.
 *   e-mail: pisinger@diku.dk
 *   fax: +45 35 32 14 01
 */

#include <stdlib.h>
#include <stdio.h>
#include <time.h>
#include <stdarg.h>
#include "values.h"
#include <string.h>
#include <math.h>
#include <malloc.h>


/* ======================================================================
				   macros
   ====================================================================== */

#define TRUE  1
#define FALSE 0

#define SWAP(a,b)    {register item t;t=*(a);*(a)=*(b);*(b)=t;}
#define SIZE(a)      ((int) (((a)->lset+1)-(a)->fset))
#define MAX_J 11000+50
#define MAX_J2 (MAX_J+1)/2+1


int P[MAX_J],tab[MAX_J],tabx[MAX_J],disp[MAX_J],p=20,C,mach1,mach2;
int nbprem[670]={0,2,3,5,7,11,13,17,19,23,29,31,37,41,43,47,53,59,61,67,71,73,79,83,89,97,101,103,107,109,113,127,131,137,139,149,151,157,163,167,173,179,181,191,193,197,199,211,223,227,229,233,239,241,251,257,263,269,271,277,281,283,293,307,311,313,317,331,337,347,349,353,359,367,373,379,383,389,397,401,409,419,421,431,433,439,443,449,457,461,463,467,479,487,491,499,503,509,521,523,541,547,557,563,569,571,577,587,593,599,601,607,613,617,619,631,641,643,647,653,659,661,673,677,683,691,701,709,719,727,733,739,743,751,757,761,769,773,787,797,809,811,821,823,827,829,839,853,857,859,863,877,881,883,887,907,911,919,929,937,941,947,953,967,971,977,983,991,997,1009,1013,1019,1021,1031,1033,1039,1049,1051,1061,1063,1069,1087,1091,1093,1097,1103,1109,1117,1123,1129,1151,1153,1163,1171,1181,1187,1193,1201,1213,1217,1223,1229,1231,1237,1249,1259,1277,1279,1283,1289,1291,1297,1301,1303,1307,1319,1321,1327,1361,1367,1373,1381,1399,1409,1423,1427,1429,1433,1439,1447,1451,1453,1459,1471,1481,1483,1487,1489,1493,1499,1511,1523,1531,1543,1549,1553,1559,1567,1571,1579,1583,1597,1601,1607,1609,1613,1619,1621,1627,1637,1657,1663,1667,1669,1693,1697,1699,1709,1721,1723,1733,1741,1747,1753,1759,1777,1783,1787,1789,1801,1811,1823,1831,1847,1861,1867,1871,1873,1877,1879,1889,1901,1907,1913,1931,1933,1949,1951,1973,1979,1987,1993,1997,1999,2003,2011,2017,2027,2029,2039,2053,2063,2069,2081,2083,2087,2089,2099,2111,2113,2129,2131,2137,2141,2143,2153,2161,2179,2203,2207,2213,2221,2237,2239,2243,2251,2267,2269,2273,2281,2287,2293,2297,2309,2311,2333,2339,2341,2347,2351,2357,2371,2377,2381,2383,2389,2393,2399,2411,2417,2423,2437,2441,2447,2459,2467,2473,2477,2503,2521,2531,2539,2543,2549,2551,2557,2579,2591,2593,2609,2617,2621,2633,2647,2657,2659,2663,2671,2677,2683,2687,2689,2693,2699,2707,2711,2713,2719,2729,2731,2741,2749,2753,2767,2777,2789,2791,2797,2801,2803,2819,2833,2837,2843,2851,2857,2861,2879,2887,2897,2903,2909,2917,2927,2939,2953,2957,2963,2969,2971,2999,3001,3011,3019,3023,3037,3041,3049,3061,3067,3079,3083,3089,3109,3119,3121,
3137,3163,3167,3169,3181,3187,3191,3203,3209,3217,3221,3229,3251,3253,3257,3259,3271,3299,3301,3307,3313,3319,3323,3329,3331,3343,3347,3359,3361,3371,3373,3389,3391,3407,3413,3433,3449,3457,3461,3463,3467,3469,3491,3499,3511,3517,3527,3529,3533,3539,3541,3547,3557,3559,3571,3581,3583,3593,3607,3613,3617,3623,3631,3637,3643,3659,3671,3673,3677,3691,3697,3701,3709,3719,3727,3733,3739,3761,3767,3769,3779,3793,3797,3803,3821,3823,3833,3847,3851,3853,3863,3877,3881,3889,3907,3911,3917,3919,3923,3929,3931,3943,3947,3967,3989,4001,4003,4007,4013,4019,4021,4027,4049,4051,4057,4073,4079,4091,4093,4099,4111,4127,4129,4133,4139,4153,4157,4159,4177,4201,4211,4217,4219,4229,4231,4241,4243,4253,4259,4261,4271,4273,4283,4289,4297,4327,4337,4339,4349,4357,4363,4373,4391,4397,4409,4421,4423,4441,4447,4451,4457,4463,4481,4483,4493,4507,4513,4517,4519,4523,4547,4549,4561,4567,4583,4591,4597,4603,4621,4637,4639,4643,4649,4651,4657,4663,4673,4679,4691,4703,4721,4723,4729,4733,4751,4759,4783,4787,4789,4793,4799,4801,4813,4817,4831,4861,4871,4877,4889,4903,4909,4919,4931,4933,4937,4943,4951,4957,4967,4969,4973,4987,4993,4999};


int Pmax[MAX_J],Pmin[MAX_J],nbmax,nbmin,pipa=0,minn, maxx;


/*typedef struct node
{
    int P1[MAX_J];
	int numb;
    struct node *left;
    struct node *right;
} node ; */

struct btree{
        int id, num,P1[MAX_J];
        struct btree *left, *right;
};
typedef struct btree node;
void myparent(node *tree, int myid, node **parent){
        if(tree->id==(myid/2))
                *parent = tree;
        if(tree->left)
                myparent(tree->left, myid, parent);
        if(tree->right)
                myparent(tree->right, myid, parent);
}
void insert(node **tree, node *item){
        node *parent;
        if(item->id==1)
                *tree=item;
        else{
                myparent(*tree, item->id,&parent);
                if((item->id)%2)
                        parent->right=item;
                else
                        parent->left=item;
        }
}
void walktree(node *tree,int maxi,int mini)
{
	int i,sum;
	
        if(tree->left)
                walktree(tree->left,maxi,mini);
		if(tree->id<=maxi && tree->id>=mini)
	    {
				sum=0;
				for(i=1;i<=tree->num;i++)
				   sum=sum+tree->P1[i];
				if(pipa==0)
				{
					minn=sum;
					for(i=1;i<=tree->num;i++)
						Pmin[i]=tree->P1[i];
					nbmin=tree->num;
					mach1=maxi-tree->id+1; // machine index : mach1 moins chargee

					maxx=sum;
					for(i=1;i<=tree->num;i++)
						Pmax[i]=tree->P1[i];
					nbmax=tree->num;
					mach2=maxi-tree->id+1; // machine index : mach1 plus chargee

					pipa++;
				}
				if(sum<minn)
				{
					minn=sum;
					for(i=1;i<=tree->num;i++)
						Pmin[i]=tree->P1[i];
					nbmin=tree->num;
					mach1=maxi-tree->id+1; // machine index : mach1 moins chargee
				}
				if(sum>maxx)
				{
					maxx=sum;
					for(i=1;i<=tree->num;i++)
						Pmax[i]=tree->P1[i];
					nbmax=tree->num;
					mach2=maxi-tree->id+1; // machine index : mach1 plus chargee
				}
		}
		
        if(tree->right)
                walktree(tree->right,maxi,mini);
}


FILE *FF,*tex,*text,*ttt;
/* ======================================================================
				 type declarations
   ====================================================================== */

typedef int   boolean; /* boolean                 */
typedef long  ntype;   /* number of items         */
typedef long  itype;   /* item weights            */
typedef long  stype;    /* sum of profit or weight */

/* item record */
typedef struct irec {
  itype     w;         /* weight of item */
  int       *x;        /* solution variable */
} item;

/* state record */
typedef struct srec {
  stype     wsum;      /* weight sum of state */
  item      *mod;      /* by modifying mod */
} state;

/* set of states */
typedef struct {
  ntype    size;       /* set size */
  state    *fset;      /* first element in set */
  state    *lset;      /* last element in set */
} wgtset;


/* all problem specific information */
typedef struct {
  ntype    n;          /* number of items */
  itype    type;       /* type of problem */

  item     *fitem;     /* first item */
  item     *litem;     /* last item */
  stype    c;          /* capacity of knapsack */
  stype    z;          /* found solution */

  /* information corresponding to Subset-sum Problem */
  item     *s;           /* s+1 is first item enumme. */
  item     *t;           /* t-1 is last item enummer. */
  item     *b;           /* break item for smallest c */
  stype    wsumall;      /* weight sum of all items   */
  stype    wsumb;        /* weight sum up to b        */
  wgtset   da;           /* set of partial vectors    */
  wgtset   db;           /* set of partial vectors    */
  state    *opt1, *opt2; /* states giving current z   */
} allinfo;


/* ======================================================================
                                  error
   ====================================================================== */

void error(char *str, ...)
{
  va_list args;

  va_start(args, str);
  vprintf(str, args); printf("\n");
  va_end(args);
  printf("Program is terminated !!!\n\n");
  exit(-1);
}


/* ======================================================================
				  palloc
   ====================================================================== */

void pfree(void *p)
{
  if (p == NULL) error("freeing null");
  free(p);
}


void * palloc(long no, long sz)
{
  long *p, size;

  size = sz * no;
  if (size == 0) size = 1;
  if (size != (size_t) size) error("alloc too big %ld", size);
  p = malloc(size);
  if (p == NULL) error("no memory size %ld", size);
  return p;
}


/* ======================================================================
                                  wmultiply
   ====================================================================== */

void wadd(allinfo *a, item *t)
{
  register state *i, *j, *k;
  register stype c, w, iw, jw, kw;
  register item *mod;
  state *r;
 
  /* initialize limits */
  r = palloc(2*a->db.size + 1, sizeof(state));
  i = a->db.fset;
  j = a->db.fset;
  k = r;
  w = t->w;
  c = a->c;
  mod = t;

  /* add large state at end, and copy first state */
  (a->db.lset+1)->wsum = c + 1;
  *k = *i; i++;

  /* now merge sets: i, j indices to each set, k index to merged set */
  for (iw = i->wsum, jw = j->wsum + w, kw = k->wsum;;) {
    if (iw <= jw) {
      if (iw > c) break;
      k++; kw = iw; *k = *i;
      i++; iw = i->wsum;
    } else {
      if (jw != kw) { k++; kw = k->wsum = jw; k->mod = mod; }
      j++; jw = j->wsum + w;
    }
  }

  /* save limits */
  pfree(a->db.fset);
  a->db.fset = r;
  a->db.lset = k;
  a->db.size = SIZE(&(a->db));
}


void wsub(allinfo *a, item *s)
{
  register state *i, *j, *k;
  register stype c, w, iw, jw, kw;
  register item *mod;
  state *r;

  /* initialize limits */
  r = palloc(2*a->da.size + 1, sizeof(state));
  i = a->da.fset;
  j = a->da.fset;
  k = r;
  w = s->w;
  c = a->c - (a->wsumall - a->wsumb);
  if (c < 0) c = 0; /* never subtract more than can be added */
  mod = s;

  /* add small state at end, and copy first state */
  (a->da.lset+1)->wsum = c-1;
  *k = *i; i++;

  /* now merge sets: i, j indices to each set, k index to merged set */
  for (iw = i->wsum, jw = j->wsum - w, kw = k->wsum;;) {
    if (iw >= jw) {
      if (iw < c) break;
      k++; kw = iw; *k = *i;
      i++; iw = i->wsum;
    } else {
      if (jw != kw) { k++; kw = k->wsum = jw; k->mod = mod; }
      j++; jw = j->wsum - w;
    }
  }

  /* save limits */
  pfree(a->da.fset);
  a->da.fset = r;
  a->da.lset = k;
  a->da.size = SIZE(&(a->da));
}


/* ======================================================================
			      definesolution
   ====================================================================== */

void definesolution(allinfo *a)
{
  register item *i, *m;
  register state *j;
  register stype  ws, w0;

  /* first take items up to b2 */
  for (i = a->fitem, m = a->b; i != m; i++) *(i->x) = 1;

  /* backtrack set da */
  for (j = a->opt1, ws = a->opt1->wsum, w0 = a->wsumb; ws != w0; j--) {
    if (j->wsum == ws) { i = j->mod; *(i->x) = 0; ws += i->w; }
  }

  /* backtrack set db */
  for (j = a->opt2, ws = a->opt2->wsum; ws != 0; j--) {
    if (j->wsum == ws) { i = j->mod; *(i->x) = 1; ws -= i->w; }
  }
}


/* ======================================================================
				  reducewgtset
   ====================================================================== */

void reducewgtset(allinfo *a)
{
  register state *i, *j, *k, *l;
  register stype ws, c, maxw;
  state *i1, *k1;

  /* check if knapsack is filled */
  c = a->c;

  i = a->da.fset; j = a->da.lset+1;
  k = a->db.fset; l = a->db.lset+1;
  for (maxw = -1, l->wsum = c+1; i != j; i++) {
    ws = i->wsum + k->wsum;
    while (ws <= c) {
      if (ws > maxw) { maxw = ws; i1 = i; k1 = k; }
      k++; if (k > l) error("bad value of k");
      ws = i->wsum + k->wsum;
    }
  }
  a->z = maxw; a->opt1 = i1; a->opt2 = k1;
}


/* ======================================================================
				 findbreak
   ====================================================================== */

void findbreak(allinfo *a)
{
  register item *i, *m;
  register stype r, wtot;
  stype wsum;
  state *k;

  /* find break item for the current knapsack */
  r = a->c;
  for (i = a->fitem, m = a->litem+1; i != m; i++) {
    if (i->w > r) break;
    r -= i->w;
  }
  wsum = a->c - r;

  /* initialize limits */
  a->b     = i;
  a->s     = i-1;
  a->t     = i;
  a->wsumb = wsum;

  /* find total weight sum */
  for (i = a->b, m = a->litem+1, wtot = wsum; i != m; i++) wtot += i->w;
  a->wsumall = wtot; 

  /* initialize table of partial vectors */
  a->da.size = 1;
  a->da.fset = palloc(a->da.size + 1, sizeof(state));
  a->da.lset = a->da.fset;

  a->db.size = 1;
  a->db.fset = palloc(a->db.size + 1, sizeof(state));
  a->db.lset = a->db.fset;

  /* initialize first partial vector */
  k = a->da.fset; k->wsum = wsum; k->mod = NULL;
  k = a->db.fset; k->wsum = 0;    k->mod = NULL;
}


/* ======================================================================
                                  copyproblem
   ====================================================================== */

void copyproblem(item *f, item *l, int *w, int *x)
{
  register item *i, *m;
  register int *ww, *xx;

  for (i = f, m = l+1, ww = w, xx = x; i != m; i++, ww++, xx++) {
    *xx = 0; i->w = *ww; i->x = xx;
  }
}


/* ======================================================================
				  partition
   ====================================================================== */

void partition(allinfo *a)
{
//  stype c;
  item *i;

  findbreak(a);
  for (;;) {
    reducewgtset(a);
    if (a->z == a->c) break;
    if ((a->s < a->fitem) && (a->t > a->litem)) break;

    i = a->t;
    if (i <= a->litem) { wadd(a,i); a->t++; }

    i = a->s;
    if (i >= a->fitem) { wsub(a,i); a->s--; }
  }
  definesolution(a);
  pfree(a->da.fset);
  pfree(a->db.fset);
}


/* ======================================================================
				decomp
   ====================================================================== */

int decomp(int n, int *w, int *x, int c)
{
  allinfo a;
  item *tab;
//  item *i;

  /* allocate space for internal representation */
  tab = (item *) palloc(n, sizeof(item));
  a.fitem = &tab[0]; a.litem = &tab[n-1];
  copyproblem(a.fitem, a.litem, w, x);

  /* copy information */
  a.c = c;
  a.z = -1;
  a.n = n;

  /* run horowitz-sahni decomposition */
  partition(&a);

  /* return objective value */
  pfree(tab);
  return a.z;
}


void swap(int tab[MAX_J],int a,int b)
{int hh;
 hh=tab[a];
 tab[a]=tab[b];
 tab[b]=hh;
}


void ordonner(int tab[MAX_J],int taille,int valtri[MAX_J],enum boolean nb,int ii)
{int j;
 if(nb==0)
 {if((2*ii+1>taille)||(valtri[tab[2*ii]]>=valtri[tab[2*ii+1]])) j=2*ii;
  else j=2*ii+1;
  if(valtri[tab[j]]>valtri[tab[ii]])
  {swap(tab,ii,j);
   if(j<=taille/2) ordonner(tab,taille,valtri,nb,j);
  }
 }
 else
 {if((2*ii+1>taille)||(valtri[tab[2*ii]]<=valtri[tab[2*ii+1]])) j=2*ii;
  else j=2*ii+1;
  if(valtri[tab[j]]<valtri[tab[ii]])
  {swap(tab,ii,j);
   if(j<=taille/2) ordonner(tab,taille,valtri,nb,j);
  }
 }
}

void detruire(int tab[MAX_J],int valtri[MAX_J],enum boolean nb,int p)
{int ii,j;
 ii=1;
 if(nb==0)
 {while(ii<=p/2)
  {if((2*ii==p)||(valtri[tab[2*ii]]>valtri[tab[2*ii+1]])) j=2*ii;
   else j=2*ii+1;
   if(valtri[tab[ii]]<valtri[tab[j]])
   {swap(tab,ii,j);
    ii=j;
   }
   else break;
  }
 }
 else
 {while(ii<=p/2)
  {if((2*ii==p)||(valtri[tab[2*ii]]<valtri[tab[2*ii+1]])) j=2*ii;
   else j=2*ii+1;
   if(valtri[tab[ii]]>valtri[tab[j]])
   {swap(tab,ii,j);
    ii=j;
   }
   else break;
  }
 }
}

void tri_tas(int tab[MAX_J],int taille,int val,int valtri[MAX_J],enum boolean nb)
{int p,max;
 for(p=taille/2;p>=1;p--)
  ordonner(tab,taille,valtri,nb,p);
 p=taille;
 while(p>val)
 {max=tab[1];
  tab[1]=tab[p];
  p=p-1;
  detruire(tab,valtri,nb,p);
  tab[p+1]=max;
 }
}


int pgcd(int a,int b)
{int ii,k,j,ppgcd,ce,tta,ttb,ta,tb,puisa[201],puisb[201];
 int nb,quotient,taba[201],tabb[201];
 double doublepow,doubletaba,doublepuisa,doublepuisb;
 enum boolean test;
 if((a==0)||(b==0))
	 return (1);

 quotient=a;
 ta=0;
 k=0;
 while(quotient!=1)
 {k++;
  nb=nbprem[k];
  test=1;
  while(quotient!=1)
  {if(quotient%nb==0)
   {quotient=quotient/nb;
    if(test==1)
    {ta++;
     taba[ta]=nb;
     test=0;
     puisa[ta]=1;
    }
    else puisa[ta]++;
   }
   else
   {if(quotient<(nb*nb))
    {ta++;
     taba[ta]=quotient;
     puisa[ta]=1;
     quotient=1;
    }
    else break;
   }
  }
 }
 quotient=b;
 tb=0;
 k=0;
 while(quotient!=1)
 {k++;
  nb=nbprem[k];
  test=1;
  while(quotient!=1)
  {if(quotient%nb==0)
   {quotient=quotient/nb;
    if(test==1)
    {tb++;
     tabb[tb]=nb;
     test=0;
     puisb[tb]=1;
    }
    else puisb[tb]++;
   }
   else
   {if(quotient<(nb*nb))
    {tb++;
     tabb[tb]=quotient;
     puisb[tb]=1;
     quotient=1;
    }
    else break;
   }
  }
 }
 tta=ta;
 ttb=tb;
 ppgcd=1;
 for(ii=1;ii<=ttb;ii++)
 {for(j=1;j<=tta;j++)
  {if(taba[j]==tabb[ii]) 
   {doubletaba=taba[j];
    doublepuisa=puisa[j];
	doublepuisb=puisb[ii];
	doublepow=pow(doubletaba,min(doublepuisa,doublepuisb));
	ce=ceil(doublepow);
    ppgcd=ppgcd*ce;
   }
  }
 }
 return(ppgcd);
}


int Lstar(int debut,int fin)  
{int h0,j1,j2,b[MAX_J],t,j,h,l2,d,somp[MAX_J],tV,V[MAX_J2],l,lstar,u2_num[MAX_J],u2_den[MAX_J],uk_num[MAX_J],uk_den[MAX_J],somu2_num[MAX_J],somu2_den[MAX_J],somuk_num[MAX_J],somuk_den[MAX_J],l_num,l_den;


 
 if(P[tab[debut]]>C/2)
 {lstar=fin-debut+1;
  goto fin_Lstar;
 }

 if(2*P[tab[debut]]==C)
 {lstar=0;
  for(j=debut;j<=fin;j++)
  {if(2*P[tab[j]]>C)
    break;
   lstar++;
  }
  if(lstar%2==0)
	  lstar=lstar/2;
  else
	  lstar=lstar/2+1;
  lstar=lstar+fin-j+1;
  goto fin_Lstar;
 }	 

 somp[debut-1]=0;
 for(j=debut;j<=fin;j++)
   somp[j]=somp[j-1]+P[tab[j]];
  
 if(P[tab[fin]]<=C/2)
 {if(somp[fin]%C==0)
   l2=somp[fin]/C;
  else
   l2=somp[fin]/C+1;
  tV=1;
  V[tV]=debut;
  b[debut]=fin;
  goto fin_l2;
 }

 tV=0;
 j1=fin;
 j2=debut;

 while(P[tab[j1]]>C/2)
 {
  if((j1==fin)||(P[tab[j1]]!=P[tab[j1+1]]))
  {
   if(P[tab[j2]]<=C-P[tab[j1]])
   {tV++;
    V[tV]=j2;
	b[j2]=j1;//le plus grand indice tq P[tab[b[j2]]]<=C-P[tab[j2]]
   }
   while(P[tab[j2]]<=C-P[tab[j1]])
   {
	j2++;
    if(P[tab[j2]]>C/2)
		goto fin_V;
   }
  }
  j1--;
 }

if(tV!=0)
{
 if(P[tab[V[tV]]]!=C/2)
 {
  tV++;
  V[tV]=j2;
  b[j2]=j1;//le plus grand indice tq P[tab[b[j2]]]<=C-P[tab[j2]]
 }
}
else
if(C-P[tab[j1+1]]<=P[tab[j2]])
{
  tV++;
  V[tV]=j2;
  b[j2]=j1+1;
}


fin_V: h=b[V[tV]];
 while(P[tab[h]]>C/2)
	 h--;
 l2=fin-h;
 for(h=1;h<=tV;h++)
 {l=somp[b[V[h]]]-somp[V[h]-1];
  if(l%C==0)
   l=l/C;
  else
   l=l/C+1;
  l=l+fin-b[V[h]];
  l2=max(l2,l);
 }

fin_l2: lstar=l2;

 for(j=debut;j<=fin;j++)
 {if((3*P[tab[j]])%C==0)
  {u2_num[tab[j]]=P[tab[j]];
   u2_den[tab[j]]=C;
   d=pgcd(u2_num[tab[j]],u2_den[tab[j]]);
   if(d!=1)
   {u2_num[tab[j]]=u2_num[tab[j]]/d;
    u2_den[tab[j]]=u2_den[tab[j]]/d;	  
   }
  }
  else
  {u2_num[tab[j]]=(3*P[tab[j]])/C;
   u2_den[tab[j]]=2;
   if(u2_num[tab[j]]!=0)
   {d=pgcd(u2_num[tab[j]],u2_den[tab[j]]);
    if(d!=1)
    {u2_num[tab[j]]=u2_num[tab[j]]/d;
     u2_den[tab[j]]=u2_den[tab[j]]/d;	  
    }
   }
   else
    u2_den[tab[j]]=1;
  }
 }


 somu2_num[debut-1]=0;
 somu2_den[debut-1]=1;
 for(j=debut;j<=fin;j++)
 {somu2_num[j]=somu2_num[j-1]*u2_den[tab[j]]+somu2_den[j-1]*u2_num[tab[j]];
  somu2_den[j]=somu2_den[j-1]*u2_den[tab[j]];
  if(somu2_num[j]!=0)
  {d=pgcd(somu2_num[j],somu2_den[j]);
   if(d!=1)
   {somu2_num[j]=somu2_num[j]/d;
    somu2_den[j]=somu2_den[j]/d;	  
   }
  }
  else
   somu2_den[j]=1;
 }

 h0=1;
 if(3*P[tab[V[1]]]<=C)
 {h0=2;
  l_num=somu2_num[b[V[1]]]*somu2_den[V[1]-1]-somu2_den[b[V[1]]]*somu2_num[V[1]-1];
  l_den=somu2_den[b[V[1]]]*somu2_den[V[1]-1];
  if(l_num%l_den==0)
   l=l_num/l_den;
  else
   l=l_num/l_den+1;
  l=l+fin-b[V[1]];
  lstar=max(lstar,l);
 }

 for(h=h0;h<=tV;h++)
 {if(3*P[tab[V[h]]]>C)
  {l_num=somu2_num[b[V[h]]]*somu2_den[V[h]-1]-somu2_den[b[V[h]]]*somu2_num[V[h]-1];
   l_den=somu2_den[b[V[h]]]*somu2_den[V[h]-1];
   if(l_num%l_den==0)
	  l=l_num/l_den;
   else
	  l=l_num/l_den+1;
   l=l+fin-b[V[h]];
   lstar=max(lstar,l);
  }
 }


 for(t=3;t<=p;t++)
 {for(j=debut;j<=fin;j++)
  {if(((t+1)*P[tab[j]])%C==0)
   {uk_num[tab[j]]=P[tab[j]];
    uk_den[tab[j]]=C;
    d=pgcd(uk_num[tab[j]],uk_den[tab[j]]);
    if(d!=1)
    {uk_num[tab[j]]=uk_num[tab[j]]/d;
     uk_den[tab[j]]=uk_den[tab[j]]/d;	  
    }
   }
   else
   {uk_num[tab[j]]=((t+1)*P[tab[j]])/C;
    uk_den[tab[j]]=t;
    if(uk_num[tab[j]]!=0)
    {d=pgcd(uk_num[tab[j]],uk_den[tab[j]]);
     if(d!=1)
     {uk_num[tab[j]]=uk_num[tab[j]]/d;
      uk_den[tab[j]]=uk_den[tab[j]]/d;	  
     }
	}
	else
     uk_den[tab[j]]=1;
   }
  } 
 	 

  somuk_num[debut-1]=0;
  somuk_den[debut-1]=1;
  for(j=debut;j<=fin;j++)
  {somuk_num[j]=somuk_num[j-1]*uk_den[tab[j]]+somuk_den[j-1]*uk_num[tab[j]];
   somuk_den[j]=somuk_den[j-1]*uk_den[tab[j]];
   if(somuk_num[j]!=0)
   {d=pgcd(somuk_num[j],somuk_den[j]);
    if(d!=1)
    {somuk_num[j]=somuk_num[j]/d;
     somuk_den[j]=somuk_den[j]/d;	  
    }
   }
   else
    somuk_den[j]=1;
  }

  h0=1;
  if((t+1)*P[tab[V[1]]]<=C)
  {h0=2;
   l_num=somuk_num[b[V[1]]]*somuk_den[V[1]-1]-somuk_den[b[V[1]]]*somuk_num[V[1]-1];
   l_den=somuk_den[b[V[1]]]*somuk_den[V[1]-1];
   if(l_num%l_den==0)
    l=l_num/l_den;
   else
    l=l_num/l_den+1;
   l=l+fin-b[V[1]];
   lstar=max(lstar,l);
  }

  for(h=h0;h<=tV;h++)
  {if(P[tab[V[h]]]>C/3)
    break;
   if((t+1)*P[tab[V[h]]]>C)
   {l_num=somuk_num[b[V[h]]]*somuk_den[V[h]-1]-somuk_den[b[V[h]]]*somuk_num[V[h]-1];
    l_den=somuk_den[b[V[h]]]*somuk_den[V[h]-1];
    if(l_num%l_den==0)
 	  l=l_num/l_den;
    else
 	  l=l_num/l_den+1;
    l=l+fin-b[V[h]];
    lstar=max(lstar,l);
   }
  }
 }

fin_Lstar:return (lstar);
}


int tilda_vol(int n,int P[MAX_J],int v,int LB0,int u)
{

 int j,nb,uu,somp=0,i,k,alpha,l,lamda,s,alpha0,mach;
 int nbtest,q,LB03,LB02,LB01;
 double LB,LB1,bb;
 
         bb=LB0;
         
		 somp=0;
         LB1=bb;

         for(k=1;k<=v-1;k++)
		 {
			 for(alpha=1;alpha<=(n-k)/v;alpha++)
			 {
				 l=(alpha*v)+k;
				 lamda=(alpha+1)*k;
				 somp=0;
                 for(j=n-l+1;j<n-l+1+lamda;j++)
                     somp=somp+P[tab[j]];
                 if(somp%k==0)
                 LB=somp/k;
                 else
	             LB=somp/k+1;
				 LB1=max(LB,LB1);

			 }
		 }

for(k=1;k<=v-1;k++)
{
lamda=k*(n/v)+min(k,n%v);
if(lamda%k==0)
s=lamda/k;
else
s=lamda/k+1;
l=lamda+(v-k)*(s-1);
somp=0;
                 for(j=n-l+1;j<n-l+1+lamda;j++)
                     somp=somp+P[tab[j]];
                 if(somp%k==0)
                 LB=somp/k;
                 else
	             LB=somp/k+1;
				 LB1=max(LB1,LB);
}

return(LB1);
}


int tilda_FS(int n,int P[MAX_J],int v,int LB0,int u)
{
	int lstar,l,j,i,s,ll,LB,lamda,somp=0,LB01,LB02,LB03,alpha,k,bb,LB1,mach;

	if(n<=v)
	{
		LB1=LB0;
		goto LB_fs;
	}
	lstar=Lstar(1,n);

	if(lstar>v)
		{
            
//			 for(j=1;j<=100;j++)
//			 { 
              
              lstar=Lstar(1,n);

			 while(lstar>v )
			 {
			 if(LB0!=u)
			 {
			  if((u-LB0)%2==0)
                 l=LB0+(u-LB0)/2;
              else
                 l=LB0+(u-LB0)/2+1;
			 }
             C=l;
             lstar=Lstar(1,n);

			 if(lstar>v || l==u)
			 {
				 LB0=l;
				 C=LB0;
                 lstar=Lstar(1,n);
			 }
			 else
			 {
				 u=l;
				 C=LB0;
                 lstar=Lstar(1,n);
			 }
  
			 }
//			 }
		    
		}
        LB1=LB0;

		

         for(k=1;k<=v-1;k++)
		 {
			 for(alpha=1;alpha<=(n-k)/v;alpha++)
			 {
				 l=(alpha*v)+k;
				 lamda=(alpha+1)*k;
				 somp=0;
 				 
                for(j=n-l+1;j<n-l+1+lamda;j++)
                     somp=somp+P[tab[j]];
                 if(somp%k==0)
                 LB01=somp/k;
                 else
	             LB01=somp/k+1;

				 LB02=P[tab[n-l+lamda]];
		         LB03=P[tab[n-l+lamda-k+1]]+P[tab[n-l+lamda-k]];
		         LB=LB01;
		         if(LB02>LB)
		        	 LB=LB02;
		         if(LB03>LB)
			         LB=LB03;

                 bb=LB;
		         C=LB;
                 
                 j=n-l+lamda;

		for(i=1;i<=v;i++)
            disp[i]=0;
         
         mach=1;
         u=0;


         while(j>=n-l+1)
		 {
		  disp[mach]=disp[mach]+P[tab[j]];
          u=max(u,disp[mach]);
           for(i=1;i<=k;i++)
		   {
			if(disp[i]<disp[mach]) 
               mach=i;
		   }
          j--;
		 }

                 lstar=Lstar(n-l+1,n-l+lamda);

     	         if(lstar>k)
				 {
		        
         
                 LB=bb;
			     C=LB;
		         lstar=Lstar(n-l+1,n-l+lamda);
			     while(lstar>k )
				 {
				   if(LB!=u)
				   {
			       if((u-LB)%2==0)
                     ll=LB+(u-LB)/2;
                   else
                     ll=LB+(u-LB)/2+1;
				   }
   
                  C=ll;
			 	  lstar=Lstar(n-l+1,n-l+lamda);

				  if(lstar>k || ll==u)
				  {
				   LB=ll;
				   C=LB;
                   lstar=Lstar(n-l+1,n-l+lamda);
				  }
    		      else
				  {
				   u=ll;
				   C=LB;
                   lstar=Lstar(n-l+1,n-l+lamda);
				  }

				 }
				
		 
		        
				 }

				 LB1=max(LB,LB1);
			 }
		 }

for(k=1;k<=v-1;k++)
{
lamda=k*(n/v)+min(k,n%v);

if(lamda%k==0)
 s=lamda/k;
else
 s=lamda/k+1;

l=lamda+(v-k)*(s-1);

somp=0;
                 for(j=n-l+1;j<n-l+1+lamda;j++)
                     somp=somp+P[tab[j]];

                 if(somp%k==0)
                  LB01=somp/k;
                 else
	              LB01=somp/k+1;

				 LB02=P[tab[n-l+lamda]];
		         LB03=P[tab[n-l+lamda-k+1]]+P[tab[n-l+lamda-k]];
		         LB=LB01;
		         if(LB02>LB)
		        	 LB=LB02;
		         if(LB03>LB)
			         LB=LB03;

                 bb=LB;
		         C=LB;
                 
                 j=n-l+lamda;

		 for(i=1;i<=v;i++)
         disp[i]=0;
         
         mach=1;
         u=0;


         while(j>=n-l+1)
		 {
		  disp[mach]=disp[mach]+P[tab[j]];
          u=max(u,disp[mach]);
           for(i=1;i<=k;i++)
		   {
			if(disp[i]<disp[mach]) 
               mach=i;
		   }
          j--;
		 }
               lstar=Lstar(n-l+1,n-l+lamda);

     	         if(lstar>k)
				 {
		         
         
                 LB=bb;
			     C=LB;
		         lstar=Lstar(n-l+1,n-l+lamda);
			     while(lstar>k )
				 {
				   if(LB!=u)
				   {
			       if((u-LB)%2==0)
                     ll=LB+(u-LB)/2;
                   else
                     ll=LB+(u-LB)/2+1;
				   }
   
                  C=ll;
			 	  lstar=Lstar(n-l+1,n-l+lamda);

				  if(lstar>k || ll==u)
				  {
				   LB=ll;
				   C=LB;
                   lstar=Lstar(n-l+1,n-l+lamda);
				  }
    		      else
				  {
				   u=ll;
				   C=LB;
                   lstar=Lstar(n-l+1,n-l+lamda);
				  }

				 }
      
				 }
				 LB1=max(LB,LB1);
}

LB_fs : return(LB1);

}


main()
{
	stype z;
	int j,q,i,u,v,nb,ccc,n,nbtest,LB01,LB02,compter=0,LB03,sum=0,alpha,mach,k,nn,s,t_fs,ufs,LB2,mm;
	double time=0,timer=0,test=0,LB0,LB3,LB1,z1,sum1,gap=0,pame=0,average=0,tim=0,uuu,uu,maxa=0,max=0;


	int level,nbrnode,mini,maxi;

	node *root, *curr,*parent;
        int idcount;

		clock_t start,stop;
 

tex=fopen("c:res_MLS_ClassDM_PW2.txt","w");


 
     FF=fopen("c:ClassDM_PW2.txt","r");
     fscanf(FF,"%d",&nbtest);

	 for(q=1;q<=nbtest;q++)
	 {
		 sum=0;

		 LB3=0;

		 fscanf(FF,"%d",&n);
         fscanf(FF,"%d",&v);
		 fscanf(FF,"%d",&alpha);
         fscanf(FF,"%d",&nb);
         
         printf("\n %d  %d %d %d",n,v,alpha,nb);

         for(j=1;j<=n;j++)
             fscanf(FF,"%d",&P[j]);

         fprintf(tex,"\n %d %d %d %d     ",n,v,alpha,nb);
  
         for(j=1;j<=n;j++)
	        tab[j]=j;
         tri_tas(tab,n,1,P,0);   // croissant


		 if(n==7 && v==4 && alpha==1 && nb==61)
	            nb=61;
		  
		 for(i=1;i<=v;i++)
            disp[i]=0;

         j=n;
         mach=1;
         u=0;


         while(j>=1)
		 {
		  disp[mach]=disp[mach]+P[tab[j]];
          u=max(u,disp[mach]);
           for(i=1;i<=v;i++)
		   {
			if(disp[i]<disp[mach]) 
               mach=i;
		   }
          j--;
		 }

        uuu=u; 


		uu=u;

start=clock();


//v=8;
idcount=1;

level=1;
k=v/2;
while (k>=1)
{
	level++;
	k=k/2;
}
	 


nbrnode=pow(2,level)-1;

mini=pow(2,level-1);
maxi=nbrnode;

root=NULL;
k=0;
               curr=(node*)malloc(sizeof(node));
                curr->num=n;
				for(j=1;j<=n;j++)
					curr->P1[j]=P[j];
                curr->id=idcount++;
                curr->left = curr->right = NULL;
                insert(&root, curr);
				k++;


nn=n;	
u=0;


mm=1;
for(j=1;j<=v;j++)
	    disp[j]=0;

while(k<nbrnode)
{

	curr=(node*)malloc(sizeof(node));
    curr->id=idcount++;
    curr->left = curr->right = NULL;
	myparent(root, curr->id,&parent);
	sum=0;
	nn=parent->num;
	for(j=1;j<=nn;j++)
	    sum=sum+parent->P1[j];
	   
	sum1=sum;
        
    for(j=0;j<=nn-1;j++)
	{
     P[j]=parent->P1[j+1];
//     tab[j]=tab[j+1];
	}
	
	ccc=ceil(sum1/2);
	z = decomp(nn,P,tabx,ccc);  // on mets les 1
    z1=z;
	

    i=0;
	s=0;

    for(j=0;j<=nn-1;j++)
	{
		if(tabx[j]==1)
		{
		//	P[i]=P[j];
			curr->P1[i+1]=P[j];
		//	tab[i]=tab[j];
			i++;
			s++;
		}
	}
	curr->num=s;
	insert(&root, curr);
	k++;
	if(curr->id<=maxi && curr->id>=mini)
	{
		sum=0;
       for(j=1;j<=curr->num;j++)
	   {
		   sum=sum+curr->P1[j];
		   mm=maxi-curr->id+1;
		   disp[mm]=sum;
		   //mm++;
	   }
	   u=max(u,sum);
	}

	if(n==5000 && v==32 && alpha==5 && nb==8 && k==33)
	    nb=8;


	curr=(node*)malloc(sizeof(node));              								
    curr->id=idcount++;
    curr->left = curr->right = NULL;
	i=0;
	for(j=0;j<=nn-1;j++)
	{
		if(tabx[j]==0)
		{
		//	P[i]=P[j];
			curr->P1[i+1]=P[j];
		//	tab[i]=tab[j];
			i++;
		//	s++;
		}
	}

	curr->num=nn-s;

	insert(&root, curr);
	k++;
	if(curr->id<=maxi && curr->id>=mini)
	{
		sum=0;
       for(j=1;j<=curr->num;j++)
	   {
		   sum=sum+curr->P1[j];
		   mm=maxi-curr->id+1;
		   disp[mm]=sum;
	   }
	   u=max(u,sum);
	}
	

	//free(curr);
	
}


if(n==10 && v==4 && alpha==1 && nb==1)
	nb=1;

pipa=0;
walktree(root,maxi,mini);

n=nbmax+nbmin;

i=1;
for(j=1;j<=nbmax;j++)
{
	P[i]=Pmax[j];
	i++;
}
for(j=1;j<=nbmin;j++)
{
	P[i]=Pmin[j];
	i++;
}


    nn=n;
    sum=0;

	for(j=1;j<=nn;j++)
	    sum=sum+P[j];
	   
	sum1=sum;
        
    for(j=0;j<=nn-1;j++)
	{
     P[j]=P[j+1];
     tab[j]=tab[j+1];
	}
	
	ccc=ceil(sum1/2);
	z = decomp(nn,P,tabx,ccc);  // on mets les 1
    z1=z;
	

    i=0;
	s=0;
	sum=0;
    for(j=0;j<=nn-1;j++)
	{
		if(tabx[j]==1)
		{
			sum=P[j]+sum;
			i++;
			s++;
		}
	}

	sum1=sum1-sum;

	disp[mach1]=sum1;
	disp[mach2]=sum;

	for(j=1;j<=v;j++)
	        tab[j]=j;
         tri_tas(tab,v,1,disp,0);   // croissant


//	sum1=max(sum,sum1);

//	u=min(u,sum1);

		 u= disp[tab[v]];


		 stop=clock();

time=(double)(stop-start)/CLOCKS_PER_SEC;

fprintf(tex,"  %d    %.3lf ",u,time);

		    //    fprintf(tex,"     %d",u);

				fflush(tex);
               
}


fclose(FF);
fclose(tex);

	
	return 0;
}


/* ======================================================================
                                end
   ====================================================================== */
